# Supplementary material for: Nitrogen Fixation Potential in Bathypelagic Sediment of the Ice‐Covered Arctic Ocean Revealed Through Long‐Term Stable Isotope Incubations
Source: Environ Microbiol Rep. 2025 Sep 4;17(5):e70173. doi: 10.1111/1758-2229.70173 (PMC12410090; doi:10.1111/1758-2229.70173)
Supplement: Supplementary file 1 — Data S1: Nitrogen fixation rate calculations. Datasheet of nitrogen fixation rate calculations and the determination of error propagation‐based limits of detection. [file EMI4-17-e70173-s004.xlsx]

## Sheet: INFO
Supplementary Data Sheet S1 (von Friesen et al)
Modified template from White et al., 2020 (doi: ﻿10.1002/lom3.10353)
This spreadsheet calculates nitrogen fixation rates (NFR) and limit of detection (LOD) for each measured rate.
The error propagation is based on the partial derivatives of nitrogen fixation rates with respect to averages and standard deviations of each measured parameter. This is nearly numerically equivalent to the uncertainty calculated by standard error propagation; both of these values are provided in the 'Error Propagation' tab.
The 'error propagation' tab also calculates the percentage of error associated with each measured parameter, as in Table 4 of Montoya et al (1996)
LOQ refers to the "Limit of Quantitation," defined ast 10 times the standard deviation of the rate measurment. It is the limit at which the difference between two distinct values can be reasonably discerened.
Note that the sheet is modified to calculate nitrogen fixation rates and error propagaion for sediments and not for seawater as the original version.
References
Montoya, J.P., Voss, M., Kahler, P., and Capone, D.G. (1996) A simple, high-precision, high-sensitivity tracer assay for N2 fixation. Appl Environ Microbiol 62: 986–993.
White, A.E., Granger, J., Selden, C., Gradoville, M.R., Potts, L., Bourbonnais, A., et al. (2020) A critical review of the 15N2 tracer method to measure diazotrophic production in pelagic ecosystems. Limnol Oceanogr Methods 18: 129–147.

## Sheet: Nitrogen fixation rates (NFR)
												Replicate 1					Replicate 2					Replicate 3					Replicate 4					Replicate 5					Replicate 6					Atom% N2 (%)			Atom% PN T=0 (%)
Station	Rep1 NFR (nmol N g dw–1 d–1)	Rep2 NFR (nmol N g dw–1 d–1)	Rep3 NFR (nmol N g dw–1 d–1)	Rep4 NFR (nmol N g dw–1 d–1)	Rep5 NFR (nmol N g dw–1 d–1)	Rep6 NFR (nmol N g dw–1 d–1)	Average NFR	Stdev NFR	CV	LOD (nmol N g dw–1 d–1)	LOQ (nmol N g dw–1 d–1)	Rep1 T (days)	Rep1 V (g, dw)	Rep1 APN T=F (%)	Rep1 PN (nmol)	Rep1 [PN] (nmol g dw–1)	Rep2 T (days)	Rep2 V (g, dw)	Rep2 APN T=F (%)	Rep2 PN (nmol)	Rep2 [PN] (nmol g dw–1)	Rep3 T (days)	Rep3 V (g, dw)	Rep3 APN T=F (%)	Rep3 PN (nmol)	Rep3 [PN] (nmol g dw–1)	Rep4 T (days)	Rep4 V (g, dw)	Rep4 APN T=F (%)	Rep4 PN (nmol)	Rep4 [PN] (nmol g dw–1)	Rep5 T (days)	Rep5 V (g, dw)	Rep5 APN T=F (%)	Rep5 PN (nmol)	Rep5 [PN] (nmol g dw–1)	Rep6 T (days)	Rep6 V (g, dw)	Rep6 APN T=F (%)	Rep6 PN (nmol)	Rep6 [PN] (nmol g dw–1)	AN2 rep1	AN2 rep2	AN2 rep3	APN rep1	APN rep2	APN rep3	APN rep4	APN rep5
Stn. X, 25m	3.54291	2.52913	4.24515				3.43906	0.862712	0.250857	#REF!	8.62712	1.074	4.5	0.00385721	1838.2	408.489	1.076	4.5	0.00384812	2137.58	475.019	1.077	4.5	0.00386	2011	446.889	1.077	4.5	0.00386	2011	446.889	1.077	4.5	0.00386	2011	446.889	1.077	4.5	0.00386	2011	446.889	0.0214038	0.022	0.0205	0.00369223	0.00374353	0.003688
Stn. X, 150m	0.552371	0.260989	0.927719				0.580359	0.334245	0.575928	#REF!	3.34245	1.058	4.5	0.00377401	661	146.889	1.049	4.5	0.00374401	622	138.222	1.002	4.5	0.00386	672	149.333	1.002	4.5	0.00386	672	149.333	1.002	4.5	0.00386	672	149.333	1.002	4.5	0.00386	672	149.333	0.0214038	0.0238794	0.031	0.00370358	0.00370404	0.00369
26	-0.00025005	0.00064544	3.00899e-05	2.85891e-05	-0.000505656	-0.000117192	-2.81298e-05	0.000386138	-13.727	0.000715987	0.00386138	299	0.044	0.0037062	2576.67	58560.7	299	0.035	0.0037074	2267.39	64782.5	299	0.036	0.0037066	2283.2	63422.3	299	0.04	0.0037066	2410.36	60259.1	299	0.036	0.0037059	2325.39	64594.1	299	0.04	0.0037064	2470.13	61753.2	0.285681			0.0037058	0.0037074	0.0037063	0.0037074	0.0037059
38	0.000772023	0.000650439	0.000520856				0.000647773	0.000125605	0.193902	0.000310937	0.00125605	289	0.037	0.0037085	2570.81	69481.3	289	0.035	0.0037083	2458.63	70246.6	289	0.036	0.0037081	2531.33	70314.8																0.377405			0.0037068	0.0037075	0.0037076
48	0.000206659	0.000196527	0.000690735	0.00060415			0.000424518	0.00025986	0.612129	0.000391292	0.0025986	284	0.036	0.003706	2623.39	72871.9	284	0.039	0.003706	2702.67	69299.2	284	0.039	0.0037068	2590.66	66427.1	284	0.037	0.0037066	2627.42	71011.4											0.37619			0.0037061	0.0037055	0.0037052	0.003706
50	0.000143785	-0.000479192	-0.000622819				-0.000319409	0.000407515	-1.27584	0.000423424	0.00407515	282	0.037	0.0037059	2413.07	65218.2	282	0.037	0.0037052	2513.14	67922.8	282	0.035	0.003705	2247.15	64204.4																0.27178			0.0037056	0.0037058	0.0037058
53	-0.00018232	0.000259417	0.000343126	0.000331452	-0.000173679		0.000115599	0.000269945	2.33518	0.000496803	0.00269945	281	0.037	0.0037051	2381.89	64375.4	281	0.04	0.0037057	2442.6	61064.9	281	0.038	0.0037058	2402.01	63210.9	281	0.043	0.0037058	2625.6	61060.4	281	0.037	0.0037051	2268.99	61324.1						0.305277			0.0037051	0.0037063	0.0037052	0.0037048	0.0037053
[truncated: 1 more columns]

## Sheet: Error Propagation
		MQR VIA PARTIAL DERIVATIVES			MQR VIA ERROR PROPATATION				CHANGE IN TIME (T, days)					ATOM PERCENT N2 (AN2, [15N2]/[14N2]+[15N2])					ATOM PERCENT PN T=0 (APN0, [15N]/[14N]+[15N])					ATOM PERCENT PN T=F (APNF, [15N]/[14N]+[15N])					PN CONCENTRATION ([PN], nmol L–1)
Station	Avg NFR	NFR based on term averages	Calculated variance (Σ Error contributions)	LOD via partial derivatives	TF-TO	N2-T0	TF-T0/N2-T0	LOD via error propagation	T average	T stdev	dNFR/dt	Error contribution (SD x dNFR/dt)^2	T % total error	AN2 average	AN2 stdev	dNFR/dAN2	Error contribution (SD x dNFR/dAN2)^2	AN2 % total error	APN0 average	APN0 stdev	dNFR/dAPN0	Error contribution (SD x dNFR/dAPN0)^2	APN0 % total error	APNF average	APNF stdev	dNFR/dAPNF	Error contribution (SD x dNFR/dAPNF)^2	APNF % total error	PN average	PN stdev	dNFR/dPN	Error contribution (SD x dNFR/dPN)^2	PN % total error
26	-2.81298e-05	-3.19839e-05	5.12637e-07	0.000715987	9.70052e-07	7.89303e-07	-3.44021e-06	0.00062971	299	0	0	0	0	0.285681					0.00370656	7.89303e-07	-738.091	3.39397e-07	0.662061	0.00370652	5.63915e-07	738.089	1.73239e-07	0.337936	62228.6	2494.06	-5.13973e-10	1.64322e-12	3.20542e-06
38	0.000647773	0.000648287	9.66817e-08	0.000310937	4.79583e-07	4.3589e-07	1.28338e-06	0.0003107	289	0	0	0	0	0.377405					0.0037073	4.3589e-07	-648.286	7.98523e-08	0.82593	0.0037083	2e-07	648.287	1.68111e-08	0.17388	70014.2	462.778	9.25937e-09	1.83615e-11	0.000189917
48	0.000424518	0.000429516	1.5311e-07	0.000391292	5.91608e-07	4.24264e-07	1.58829e-06	0.000386743	284	0	0	0	0	0.37619					0.0037057	4.24264e-07	-660.793	7.85966e-08	0.513335	0.00370635	4.12311e-07	660.794	7.42302e-08	0.484817	69902.4	2737.96	6.14451e-09	2.83027e-10	0.00184852
50	-0.000319409	-0.00031906	1.79288e-07	0.000423424	4.86484e-07	1.1547e-07	-1.81474e-06	0.000423888	282	0	0	0	0	0.27178					0.00370573	1.1547e-07	-870.166	1.00959e-08	0.0563109	0.00370537	4.72582e-07	870.165	1.69105e-07	0.943204	65781.8	1922.2	-4.85028e-09	8.69224e-11	0.000484821
53	0.000115599	0.000117453	2.46813e-07	0.000496803	6.76757e-07	5.68331e-07	2.2441e-06	0.000488962	281	0	0	0	0	0.305277					0.00370534	5.68331e-07	-734.082	1.74057e-07	0.705218	0.0037055	3.67423e-07	734.081	7.27481e-08	0.29475	62207.2	1509	1.88809e-09	8.11756e-12	3.28895e-05
