# Supplementary material for: Nitrogen Fixation Potential in Bathypelagic Sediment of the Ice‐Covered Arctic Ocean Revealed Through Long‐Term Stable Isotope Incubations
Source: Environ Microbiol Rep. 2025 Sep 4;17(5):e70173. doi: 10.1111/1758-2229.70173 (PMC12410090; doi:10.1111/1758-2229.70173)
Supplement: Supplementary file 2 — Data S2: ASV‐related information. (A) Generated nifH amplicon sequence variants (nucleotides), (B) generated nifH amplicon sequence variants (amino acids), (C) taxonomic table, (D) read abundance table, (E) key for sample identifiers. [file EMI4-17-e70173-s002.zip]

Archive with 5 entries (5 files):
- emi470173-sup-0002-Supinfo1@Data S2A.txt
- emi470173-sup-0003-Supinfo2@Data S2B.txt
- emi470173-sup-0004-DataS2@Data S2C.xlsx
- emi470173-sup-0005-DataS3@Data S2D.xlsx
- emi470173-sup-0006-DataS4@Data S2E.xlsx
