# Supplementary material for: Nitrogen Fixation Potential in Bathypelagic Sediment of the Ice‐Covered Arctic Ocean Revealed Through Long‐Term Stable Isotope Incubations
Source: Environ Microbiol Rep. 2025 Sep 4;17(5):e70173. doi: 10.1111/1758-2229.70173 (PMC12410090; doi:10.1111/1758-2229.70173)
Supplement: Supplementary file 2 — Data S2: ASV‐related information. (A) Generated nifH amplicon sequence variants (nucleotides), (B) generated nifH amplicon sequence variants (amino acids), (C) taxonomic table, (D) read abundance table, (E) key for sample identifiers. [file EMI4-17-e70173-s002.zip › emi470173-sup-0002-Supinfo1@Data S2A.txt]

>ASV_1  
TCCACCCGTCTTATCCTTCACGCTAAAGCTCAGACCACCGTTATGGACAAGGTTCGCGAGCTCGGAACCGTCGAAGACCTTGAGCTTGTAGATGTAATGAAAAAAGGCTACGGCGACGTCATGTGTGTTGAGTCTGGTGGCCCAGAGCCAGGCGTTGGCTGTGCTGGCCGTGGCGTCATTACCGCCATCAACTTCCTCGAAGAAGAAGGCGCATACACTCCCGATCTTGACTATGTGTTCTACGACGTTCTAGGTGACGTTGTCTGTGGCGGTTTCGCCATGCCAATTCGTGAGAACAAGGCTCAGGAAATCTACATAGTTGTATCA
>ASV_2  
TCCACCCGCTTGATTCTGCATGCCAAAGCCCAGGACACGGTCATGGACAAGGTCCGTGAGCTCGGCACCGTTGAGGACCTGGAGCTGGAAGATGTCTGTAAGCGCGGTTACGGTGATGTCATGTGTGTTGAGTCTGGTGGTCCTGAGCCAGGTGTCGGCTGTGCAGGTCGTGGTGTTATCACAGCGATCAACTTCCTCGAAGAAGAGGGCGCATACACCCCGGATCTCGATTACGTTTTTTATGACGTTCTCGGTGACGTCGTCTGCGGTGGCTTTGCTATGCCGATCCGCGAGAACAAGGCCCAGGAGATCTACATCGTGGTTTCC
>ASV_3  
TCTACCCGTCTGATTCTGCATGCTAAAGCTCAGACCACTGTTATGGATAAGGTTCGCGAGCTCGGAACCGTCGAAGACCTTGAGCTTGAAGATGTTATGAAAAAAGGCTACGGCGACGTTATGTGTGTTGAGTCTGGTGGCCCAGAGCCCGGTGTTGGTTGTGCCGGTCGTGGTGTTATTACCGCCATCAACTTCCTCGAAGAAGAAGGCGCATATACTCCCGATCTCGACTACGTGTTCTACGACGTTCTAGGTGACGTTGTCTGTGGTGGTTTCGCCATGCCTATTCGTGAGAACAAGGCTCAGGAAATCTACATAGTTGTTTCC
>ASV_4  
TCTACAAGACTAGTATTAAATTCAAAAATGCAGGCAACAGTTCTTTCATTAGCTGCTGAAAGAGGAACAGTTGAAGATTTAGAACTAGAAGAAGTAGTCCAAAAAGGTTACGCGGGAATTGAATGTGTCGAGTCTGGTGGACCTGAGCCAGGTGTAGGCTGTGCTGGTCGAGGAATTATTACTTCTATTAATTTCCTTGAAGATCAGGGAGCTTATGAAGGAAAAGATTTTATTTCTTACGACGTATTAGGGGATGTTGTTTGTGGTGGATTTGCAATGCCGATCCGTGAAAATAAAGCACAAGAAATTTATATCGTTTGTTCA
>ASV_5  
TCAACTCGATTGATCCTGCATGCCAAGGCCCAGGCCACAGTTATGGACAAGGTTCGCGAGCTGGGCACGGTTGAGGATCTGGAGTTGGAAGATGTCATGAAAAAAGGCTACGGCGACGTTATGTGTGTCGAGTCGGGTGGTCCCGAGCCGGGTGTCGGTTGTGCCGGTCGTGGGGTTATCACCGCGATCAACTTCCTCGAAGAAGAGGGTGCCTACACCCCCGACCTCGACTATGTTTTCTACGACGTTCTCGGCGACGTGGTCTGTGGTGGCTTCGCCATGCCGATCCGCGAAAACAAGGCGCAGGAAATCTACATTGTCGTCTCC
>ASV_6  
TCTACCCGCCTGATTCTACATGCCAAGGCGCAGAATACCATCATGGAGATGGCGGCCGAGGCGGGGTCGGTTGAGGATCTGGAACTGGAAGATGTGTTGAAGACCGGCTACGCCGATATCAAGTGCGTCGAGTCCGGTGGCCCCGAGCCCGGTGTCGGTTGTGCCGGTCGTGGTGTGATTACCGCCATCAACTTCCTGGAAGAGGAGGGCGCCTACGAGGAAGACCTGGACTTCGTTTTCTACGACGTACTGGGTGACGTGGTCTGTGGTGGCTTCGCCATGCCGATCCGTGAGAACAAGGCACAGGAGATCTACATCGTTGTCTCC
>ASV_7  
TCTACCCGTTTAATTATGCACACTAAAGCCCAAGCAACGGTTATGGACTTAGCCCGCGACAGAGGGACTGTCGAAGATGTAGAACTGGATGAGGTTTTGATGCAAGGGTATTTGGGGGTTAAATGTGCGGAATCAGGGGGTCCAGAACCAGGGGTGGGCTGTGCAGGTCGAGGAGTCATCACCGCCATTAACTTTCTAGAAGAAAACGGTGCTTATGGTACTGATACGGATTATGTCTTTTACGATGTTCTAGGTGACGTGGTTTGTGGGGGCTTTGCAATGCCAATACGTGAGAATAAGGCCAAAGAAATCTATATTGTCACCTCG
>ASV_8  
TCTACTCGTCTGATCCTGCACGCCAAGGCTCAGACCACCGTTATGGACAAGGTTCGTGAGCTCGGCACCGTTGAGGATCTGGAGCTTGAAGATGTTTGTAAGCGTGGGTACGGCGAGGTCATGTGTGTTGAGTCTGGTGGCCCTGAGCCGGGTGTTGGTTGTGCCGGTCGTGGTGTTATTACCGCTATCAACTTCCTTGAGGAAGAGGGCGCCTATACCCCTGACCTCGATTATGTTTTCTACGATGTTCTCGGTGACGTTGTCTGCGGTGGTTTTGCTATGCCGATCCGCGAGAACAAGGCCCAGGAGATCTATATCGTTGTCTCC
>ASV_9  
TCTACCCGTTTGATTATGCACACTAAAGCCCAAGCAACGGTTATGGACTTAGCCCGCGACAGAGGGACTGTCGAAGATGTAGAACTGGATGAGGTTTTGATGCAAGGGTATTTGGGGGTTAAATGTGCAGAATCAGGGGGTCCAGAACCAGGGGTGGGCTGTGCAGGTCGAGGAGTCATCACCGCCATTAACTTTCTAGAAGAAAACGGTGCTTATGGTACTGATACGGATTATGTCTTCTACGATGTTCTAGGTGACGTGGTTTGTGGGGGCTTTGCAATGCCAATCCGTGAGAATAAGGCCAAAGAAATCTATATTGTCACCTCG
>ASV_10  
TCCACTCGCCTGTTGCTCGGTGGCCTGGCACAGAACACGGTACTCGATACCCTTCGTGAAGAGGGTGAAGACGTGGAAATCGATGACGTCATCAAAGATGGTTACGGTGGAACACGCTGCGTTGAGTCCGGTGGACCTGAACCGGGTGTTGGTTGCGCCGGACGCGGTATCATCACTTCCATCAACCTGCTCGAACAGCTCGGCGCCTATGAGCCCGATCAGAAACTCGACTACGTCTTCTACGACGTACTGGGTGACGTGGTTTGCGGTGGATTCGCAATGCCGATCCGTGAAGGTAAAGCCGAAGAAATCTACATCGTGGTTTCC
>ASV_11  
TCTACTCGCCTTATCCTTCATTCGAAGGCACAGAACACTATCATGGAAATGGCTGCAGAAGCAGGCACAGTTGAAGATATAGAACTGGAAGATGTATTAAAAACCGGTTACGGAAATATCAAGTGTGTTGAATCAGGTGGTCCTGAGCCTGGTGTTGGTTGTGCAGGTCGTGGTGTTATCACTGCAATTAACTTTCTTGAAGAAGAAGGTGCATACGAAGATGACCTAGATTTCGTTTTTTACGATGTATTGGGTGATGTTGTATGTGGTGGCTTCGCGATGCCTATTCGTGAGAATAAGGCACAGGAAATCTACATCGTTGTTTCT
>ASV_12  
TCCACCCGCTTGATTCTGCATGCCAAAGCCCAGGACACGGTCATGGACAAGGTCCGTGAGCTCGGCACCGTTGAGGACCTGGAGCTGGAAGATGTCTGTAAGCGCGGTTACGGTGATGTCATGTGTGTTGAGTCTGGTGGTCCTGAGCCAGGTGTCGGCTGTGCAGGTCGTGGTGTTATCACAGCGATCAACTTCCTCGAAGAAGAGGGCGCATACACCCCGGATCTCGATTACGTTTTTTATGACGTTCTGGGTGACGTCGTCTGCGGTGGCTTTGCTATGCCGATCCGCGAGAACAAGGCCCAGGAGATCTACATCGTGGTTTCC
>ASV_13  
TCAACTCGATTGATCCTGCATGCCAAGGCCCAGGCCACAGTTATGGACAAGGTTCGCGAGCTGGGCACGGTTGAGGATCTGGAGTTGGAAGATGTCATGAAAAAAGGCTACGGCGACGTTATGTGTGTCGAGTCGGGTGGTCCCGAGCCGGGTGTCGGTTGTGCCGGTCGTGGGGTTATCACCGCGATCAACTTCCTCGAAGAAGAGGGTGCCTACACCCCCGACCTCGACTATGTTTTCTACGACGTTCTCGGCGACGTGGTCTGTGGTGGCTTCGCCATGCCGATCCGCGAAAATAAGGCGCAGGAAATCTACATTGTCGTCTCC
>ASV_14  
TCCACTCGTCTGATTCTTCACTCCAAAGCACAGAACACCATCATGGAAATGGCTGCTGAAGCCGGCACCGTGGAAGATCTGGAACTGGAAGATGTATTAAAAGCCGGTTACGGCGACATCCGCTGTGTTGAATCCGGTGGCCCGGAGCCAGGTGTTGGATGTGCCGGTCGCGGTGTAATCACTGCAATCAACTTCCTGGAAGAGGAAGGTGCATATGAAGATGACCTGGACTTCGTATTCTACGATGTACTGGGCGATGTTGTATGCGGTGGCTTTGCTATGCCGATCCGTGAAAACAAAGCGCAGGAAATCTACATTGTGGTATCC
>ASV_15  
TCTACCCGTCTGATTCTGCATGCTAAAGCTCAGACCACTGTTATGGACAAGGTTCGCGAGCTCGGAACCGTCGAAGACCTTGAGCTTGAAGATGTTATGAAAAAAGGTTACGGCGACGTTATGTGTGTTGAGTCTGGTGGCCCAGAGCCTGGTGTTGGTTGTGCCGGCCGTGGTGTCATTACCGCCATCAACTTCCTCGAAGAAGAAGGCGCTTACACTCCCGATCTCGACTACGTGTTCTACGACGTTCTTGGTGACGTTGTCTGTGGTGGTTTCGCCATGCCTATCCGTGAGAACAAGGCTCAGGAAATTTACATAGTTGTTTCC
>ASV_16  
TCTACCCGTCTGATTCTGCACGCCAAGGCGCAGACCACGGTTATGGACAAGGTCCGCGAACTAGGTACCGTCGAGGACCTGGAGCTGGATGATGTCTGTAAGCGCGGTTATGGCGACGTCATGTGTGTCGAGTCCGGTGGTCCCGAGCCGGGTGTAGGTTGTGCCGGTCGTGGGGTTATCACCGCCATCAACTTCCTCGAAGAAGAGGGCGCTTACACCCCCGACCTCGACTATGTTTTCTACGATGTCTTGGGTGACGTTGTCTGTGGCGGTTTCGCTATGCCGATCCGCGAGAACAAGGCGCAGGAGATCTATATCGTGGTCTCC
>ASV_17  
TCTACCCGTTTGATTATGCACACTAAAGCCCAAGCAACGGTCATGGACTTAGCCCGCGACAGAGGGACTGTCGAAGATGTAGAACTGGATGAGGTTTTGATGCAAGGGTATTTAGGCGTCAAATGTGCAGAATCAGGAGGACCAGAACCAGGGGTCGGTTGCGCTGGTCGAGGAGTTATTACCGCCATTAACTTTCTAGAAGAAAACGGTGCTTATGGTACTGATACGGATTATGTCTTCTACGATGTTCTAGGTGACGTGGTTTGCGGGGGCTTTGCAATGCCAATACGTGAGAATAAGGCCAAAGAAATCTATATTGTCACCTCG
>ASV_18  
TCAACTCGATTGATCCTGCATGCCAAGGCTCAGACCACAGTCATGGACAAGGTTCGCGAGCTTGGCACCGTAGAGGATCTGGAGCTGGAGGATGTCTGTAAGCGCGGCTACGGCGAGGTCATGTGCGTTGAATCGGGCGGCCCGGAGCCGGGCGTTGGCTGCGCCGGTCGTGGAGTTATCACCGCCATCAACTTTCTCGAGGAAGAAGGCGCTTACACCCCTGACCTCGATTATGTTTTCTACGATGTTCTTGGTGACGTTGTTTGCGGTGGCTTCGCCATGCCGATCCGCGAGAACAAGGCCCAGGAGATCTACATTGTTGTCTCC
>ASV_19  
TCCACCCGCCTGATTCTGCATGCCAAAGCCCAGGACACGGTTATGGACAAGGTCCGCGAACTTGGAACCGTTGAGGACCTGGAGTTGGATGATGTTTGTAAGCGCGGCTACGGCGAGGTTATGTGTGTCGAGTCGGGCGGTCCTGAGCCAGGCGTCGGTTGTGCCGGCCGTGGCGTTATCACCGCGATCAACTTCCTCGAAGAAGAAGGCGCCTACACTCCTGACCTTGATTACGTTTTCTATGACGTTCTTGGTGACGTTGTCTGCGGTGGCTTCGCCATGCCGATCCGCGAGAACAAAGCGCAAGAGATTTACATCGTGGTTTCT
>ASV_20  
TCAACGAGGCTTTTATTAAACGGACTGGCGCAGAAGACAGTACTGGATACATTGAGGGAAGAAGGCGATGTAGAAGACCTGAATCTGATATTAAAAACAGGTTTTGAAGGCATAAAATGCGTTGAATCAGGCGGTCCGGAGCCAGGTGTAGGATGCGCAGGGCGCGGGATAATAACTGCTATCGGTATGCTTGAAGATCTGGGAGCCTATACGCCGGATCTTGATTATGTATTTTACGATGTACTCGGTGATGTGGTCTGCGGAGGCTTCGCAATGCCTATCCGTGAGGGTAAGGCAAAAGAAATATATATAGTTGCATCG
>ASV_21  
TCAACTCGATTGATCCTGCATGCCAAGGCCCAGGCCACAGTTATGGACAAGGTTCGCGAGCTGGGCACGGTTGAGGATCTGGAGTTGGAAGATGTCATGAAAAAAGGCTACGGCGACGTTATGTGTGTCGAGTCAGGTGGTCCCGAGCCGGGTGTCGGTTGTGCCGGTCGTGGGGTTATCACCGCGATCAACTTCCTCGAAGAAGAGGGTGCCTACACCCCCGACCTCGACTATGTTTTCTACGACGTTCTCGGCGACGTGGTCTGTGGTGGCTTCGCCATGCCGATCCGCGAAAATAAGGCGCAGGAAATCTACATTGTCGTCTCC
>ASV_22  
TCAACACGTTTGCTACTTCACGGACTAGCGCAAAAAACTGTTTTGGATACGTTGCGTGACGAAGGGGAGGATGTTGATCTAGATGATGTTATGAAAACCGGCTTTGACAATACAAGCTGTGTAGAATCAGGCGGACCCGAACCAGGAGTGGGATGCGCAGGTAGGGGAATCATCACATCAATCAACCTACTTGAACAGCTGGGAGCATACGACGATGACAAACACTTGGATTATGTATTCTACGATGTATTGGGCGATGTTGTATGCGGTGGTTTCGCAATGCCGATACGTGATGGTAAGGCACAAGAAGTATACATTGTATGCTCC
>ASV_23  
TCCACCCGCCTGATTCTACATGCCAAAGCCCAGGACACGGTTATGGACAAGGTCCGCGAGCTCGGCACCGTTGAGGATCTGGAGTTGGAGGATGTTTGTAAGCGCGGCTACGGCGATGTCATGTGTGTTGAGTCGGGCGGTCCTGAGCCGGGTGTCGGTTGTGCCGGTCGTGGCGTTATCACCGCAATAAACTTCCTCGAAGAAGAGGGCGCATACACTCCTGACCTCGACTACGTTTTCTATGACGTTCTTGGAGACGTCGTCTGCGGTGGTTTCGCTATGCCGATCCGCGAAAACAAGGCCCAGGAGATTTACATCGTGGTTTCC
>ASV_24  
TCCACCCGCCTGATCCTGCACGCCAAGGCCCAGACCACGGTTATGGACAAGGTCCGTGAGCTCGGTACCGTTGAGGACCTGGAGCTTGAAGATGTCTGTAAGCGCGGTTACGGTGATGTCATGTGCGTTGAGTCCGGTGGTCCTGAGCCAGGTGTTGGCTGTGCAGGTCGTGGCGTTATCACCGCGATCAACTTCCTCGAAGAAGAGGGCGCATACACTCCTGACCTCGATTACGTTTTTTATGACGTTCTTGGTGACGTCGTCTGCGGTGGCTTCGCTATGCCGATCCGCGAGAACAAGGCGCAAGAGATCTACATCGTTGTCTCT
>ASV_25  
TCTACCCGTCTGATCCTGCACGCTAAAGCTCAGACCACGGTTATGGATAAGGTTCGTGAGCTCGGTACCGTTGAGGACCTGGAGCTGGAGGATGTTTGTAAGCGCGGCTACGGCGATGTCATGTGTGTTGAGTCGGGCGGTCCTGAGCCGGGTGTTGGTTGTGCCGGTCGTGGTGTTATTACCGCTATCAACTTCCTTGAAGAGGAGGGCGCATATACCCCTGATCTTGATTATGTTTTCTACGATGTTCTCGGCGACGTTGTCTGTGGTGGTTTTGCTATGCCGATCCGTGAGAACAAGGCCCAGGAGATCTATATCGTTGTCTCC
>ASV_26  
TCCACCCGTCTGATCTTGCACGCTAAAGCTCAGACCACGGTTATGGATAAGGTTCGTGAGCTCGGTACCGTTGAGGACCTGGAGCTGGAGGATGTTTGTAAGCGCGGCTACGGCGATGTCATGTGTGTTGAGTCGGGCGGTCCTGAGCCGGGTGTCGGCTGTGCTGGTCGTGGTGTTATTACCGCTATCAACTTCCTTGAAGAGGAGGGCGCATATACCCCTGATCTTGATTATGTTTTCTACGATGTTCTCGGCGACGTTGTCTGTGGTGGTTTTGCTATGCCGATCCGTGAGAACAAGGCCCAGGAGATCTATATCGTTGTCTCC
>ASV_27  
TCAACACGTTTGCTACTTCACGGACTAGCGCAAAAAACTGTTTTGGATACGTTGCGTGACGAAGGGGAGGATGTTGATCTAGATGATGTTATGAAAACCGGCTTTGACAATACAAGCTGTGTAGAATCAGGCGGACCCGAACCAGGAGTGGGATGCGCAGGTAGGGGAATCATCACATCAATCAACCTACTTGAACAGCTGGGAGCATACGACGATGACAAACACTTGGATTATGTATTCTACGATGTATTGGGCGATGTCGTATGCGGTGGTTTCGCAATGCCGATACGTGATGGTAAGGCACAAGAAGTATACATTGTATGCTCC
>ASV_28  
TCCACACGCCTAATACTCCATGCCAAGGCCCAGGAGACCGTCATGGACCTGGTGAGGGAGAGGGGTACCGTCGAGGACCTGGAGCTGGAAGACGTGCTCAAGGTTGGGTACGGTGGTGTGAAGTGCGTTGAGTCTGGGGGGCCGGAACCCGGTGTCGGCTGCGCCGGCCGCGGAGTAATTACTGCAATAAACTTCCTGGAGGAAAACGGTGCATACACCGACGACCTGGACTTCGTCTTCTATGACGTTCTGGGCGACGTGGTCTGCGGCGGGTTCGCCATGCCGATCCGGGAGAACAAGGCCGAGGAGATCTACATAGTCGTCTCG
>ASV_29  
TCCACCCGCTTGATTCTGCATGCCAAAGCCCAGGACACGGTCATGGACAAGGTTCGTGAGCTCGGCACCGTTGAGGACCTGGAGCTGGAAGATGTCTGTAAGCGCGGTTACGGTGATGTCATGTGTGTTGAGTCTGGTGGTCCTGAGCCAGGTGTCGGCTGTGCAGGTCGTGGTGTTATCACAGCGATCAACTTCCTCGAAGAAGAGGGCGCATACACCCCGGATCTCGATTACGTTTTTTATGACGTTCTCGGTGACGTCGTCTGCGGTGGCTTTGCTATGCCGATCCGCGAGAACAAGGCCCAGGAGATCTACATCGTGGTTTCC
>ASV_30  
TCCACCCGTCTGCTGCTCGGCGGCTTGGCCCAGAAATCAGTACTCGACACCCTGAGAGAAGAAGGCGAAGACGTTGAACTCGATGATATCAGAAAAGCAGCTTATAACGGTACCTGGGCAGTTGAATCAGGTGGCCCGGAGCCAGGTGTTGGCTGTGCAGGCAGAGGTATCATAACCGCGATTAACATGCTTGAATCTCTTGGCGCCTATGAGGAAAGTGAAAATCTTGACTATGCCTTCTATGACGTTCTCGGTGATGTTGTCTGTGGTGGTTTTGCCATGCCAATCAGAGACGGTAAAGCGGAAGAGATATATATCGTTGTCTCC
>ASV_31  
TCAACTCGATTGATCCTGCATGCCAAGGCCCAGGCCACAGTTATGGACAAGGTTCGCGAGCTGGGCACGGTTGAGGATCTGGAGTTGGAAGATGTCATGAAAAAAGGCTACGGCGACGTTATGTGTGTCGAGTCAGGTGGTCCCGAGCCGGGTGTCGGTTGTGCCGGTCGTGGGGTTATCACCGCGATCAACTTCCTCGAAGAAGAGGGTGCCTACACCCCCGACCTCGACTATGTTTTCTACGACGTTCTCGGCGACGTGGTCTGTGGTGGCTTCGCCATGCCAATCCGCGAAAATAAGGCGCAGGAAATCTACATTGTCGTCTCC
>ASV_32  
TCAACTCGATTGATCCTGCATGCCAAGGCCCAGGCCACAGTTATGGACAAGGTTCGCGAGCTGGGCACGGTTGAGGATCTGGAGTTGGAAGATGTCATGAAAAAAGGCTACGGCGACGTTATGTGTGTCGAGTCGGGTGGTCCCGAGCCGGGTGTCGGTTGTGCCGGTCGTGGGGTTATCACCGCGATCAACTTCCTCGAAGAGGAGGGTGCCTACACCCCCGACCTCGACTATGTTTTCTACGACGTTCTCGGCGACGTGGTCTGTGGTGGCTTCGCCATGCCGATCCGCGAAAACAAGGCGCAGGAAATCTACATTGTCGTCTCC
>ASV_33  
TCCACCCGTCTTATCCTTCACGCTAAGGCTCAGACAACAGTTATGGATAAGGTTCGCGAACTGGGAACAGTTGAAGACCTTGAGCTTGAAGACGTATTGAAAGAGGGTTACGGCCAGGTTATGTGTGTTGAGTCCGGTGGCCCAGAGCCAGGTGTTGGTTGTGCCGGCCGTGGTGTCATCACCGCTATCAACTTCTTAGAAGAAGAGGGCGCTTACACACCCGATCTTGATTATGTTTTTTATGATGTTCTTGGTGACGTTGTCTGTGGTGGTTTCGCCATGCCTATCCGCGAGAACAAAGCACAGGAAATCTACATCGTCGTTTCA
>ASV_34  
TCCACACGTTTGATTATGCATACGAAGGCTCAAACGACGGTCATGGACTTAGCTCGCGAACGAGGGACTGTTGAAGATTTAGAGCTGAGCGAGGTTTTGATGGAAGGATATATGGGCGTTAAATGTGCAGAGTCAGGGGGTCCAGAACCAGGAGTAGGATGTGCTGGTCGTGGGGTAATCACAGCCATTAACTTTCTAGAAGAAAACGGTGCTTATGCTACGGATACAGATTATGTCTTCTACGATGTCCTAGGTGACGTTGTGTGCGGTGGATTCGCAATGCCGATTCGTGAGAATAAGGCCAAAGAAATCTATATTGTCACTTCG
>ASV_35  
TCCACCCGTTTGATTCTCCACTCCAAGGCGCAGACCACGGTGATGCACATGGCCGCCGAGCACGGCAGCGTCGAAGACATTGAGTTGGATGACGTGCTCAAGGTCGGTTACGGCGACGTGAAGTGCGTCGAGTCCGGTGGTCCTGAGCCCGGTGTGGGGTGTGCCGGTCGTGGTGTTATCACCGCCATCAACTTCCTTGAGGAAGAAGGTGCCTACACCGAGGAGCTGGACTTCGTTTTCTACGATGTATTGGGTGATGTGGTCTGTGGTGGTTTCGCCATGCCGATTCGTGAAAACAAGGCGCAGGAAATTTACATTGTCTGTTCC
>ASV_36  
TCCACCCGTTTGATTCTCCACTCCAAGGCGCAGACCACGGTGATGCACATGGCCGCCGAGCACGGCAGCGTCGAAGACATTGAGTTGGATGACGTGCTCAAGGTCGGTTACGGCGACGTGAAATGCGTCGAGTCCGGTGGTCCTGAGCCCGGTGTGGGGTGTGCCGGTCGTGGTGTTATCACCGCCATCAACTTCCTTGAGGAAGAAGGTGCCTACACCGAGGAGCTGGACTTCGTTTTCTACGATGTATTGGGTGATGTGGTCTGTGGTGGTTTCGCCATGCCGATTCGTGAAAACAAGGCGCAGGAAATTTACATTGTCTGTTCC
>ASV_37  
TCCACTCGTCTGTTGCTGGGCGGTCTGGCTCAGAAGTCCGTTCTGGATACCCTGCGCGACGAAGGCGAAGATGTTGATCTGTCCGATATCCGCAAGCCCGGTTTCAAGGGCACATGGTGTGTTGAGTCCGGCGGACCGGAACCAGGCGTTGGTTGTGCAGGTCGTGGTATCATTACCTCCATCAACATGCTGGAATCACTGGGGGCATATCACGAATCCGAAAAGCTTGATTACGCTTTCTACGATGTTCTGGGTGACGTTGTGTGCGGCGGATTCGCAATGCCCATCCGCGATGGCAAGGCCGAAGAAATTTATATCGTCTGTTCC
>ASV_38  
TCCACCCGTCTGATCTTGCACGCTAAAGCTCAGACCACGGTTATGGATAAGGTTCGTGAGCTAGGTACCGTTGAGGACCTGGAGCTGGAGGATGTTTGTAAGCGCGGCTACGGCGATGTCATGTGTGTTGAGTCGGGCGGTCCTGAGCCGGGTGTTGGCTGTGCCGGTCGTGGTGTTATTACCGCTATCAACTTCCTAGAGGAGGAGGGCGCATATACCCCTGATCTTGATTATGTTTTCTACGATGTTCTCGGCGACGTTGTCTGTGGTGGTTTTGCTATGCCGATCCGTGAGAACAAGGCCCAGGAGATCTATATCGTTGTCTCC
>ASV_39  
TCCACCCGTTTGCTCTTGCACGGTTTGGCTCAAAAAACCGTTTTGGACACCCTTCGCGAAGAGGGCGAAGATGTGGAACTCGATGACGTGATGAAAGATGGTTTTAAAGGAACGCACTGCGTTGAGTCGGGTGGCCCGGAACCGGGTGTGGGCTGTGCAGGCCGTGGTATCATCACCTCTATCAACCTTCTCGAACAGCTTGGAGCGTATGATGACGACAAAGCCCTCGATTACGTCTTCTACGATGTATTGGGTGACGTTGTTTGCGGTGGATTCGCAATGCCTATCCGCGACGGTAAAGCGCAGGAAGTTTATATCGTCTGCTCC
>ASV_40  
TCAACTCGATTGATCCTGCATGCCAAGGCTCAGACCACAGTCATGGACAAGGTTCGCGAGCTTGGCACCGTAGAGGATCTGGAGCTGGAGGATGTCTGTAAGCGCGGCTATGGCGAGGTCATGTGCGTTGAATCGGGCGGCCCGGAGCCGGGCGTTGGCTGCGCCGGTCGTGGAGTTATCACCGCCATCAACTTTCTCGAGGAAGAAGGCGCTTACACCCCTGACCTCGATTATGTTTTCTACGATGTTCTTGGTGACGTTGTTTGCGGTGGCTTCGCCATGCCGATCCGCGAGAACAAGGCCCAGGAGATCTACATTGTTGTCTCC
>ASV_41  
TCTACCCGTCTGATTCTGCATGCTAAAGCTCAGACCACTGTTATGGACAAGGTTCGCGAGCTCGGAACCGTCGAAGACCTTGAGCTTGAAGATGTTATGAAAAAAGGTTACGGCGACGTTATGTGTGTTGAGTCTGGTGGCCCAGAGCCTGGTGTTGGTTGTGCCGGCCGTGGTGTCATTACCGCCATCAACTTCCTCGAAGAAGAAGGCGCTTACACTCCCGATCTCGACTACGTGTTCTACGACGTTCTTGGTGACGTTGTCTGTGGTGGTTTCGCCATGCCTATCCGTGAGATCAAGGCTCAGGAAATTTACATAGTTGTTTCC
>ASV_42  
TCAACCCGTCTAATCTTACACTCTAAAATGCAAAACACAATTATGGAAATGGCTGCTGAAGCTGGCTCTGTTGAAGATATAGAGTTAGAAGATGTATTACTTACCGGTTACGGTGACGTTAAATGTGTTGAATCGGGGGGTCCAGAGCCAGGTGTTGGTTGTGCCGGTCGTGGTGTTATCACTGCAATTAACTTCTTAGAAGAAGAAGGCGCCTACGAAGAAGATTTAGATTTCGTCTTTTACGACGTACTCGGTGACGTTGTTTGTGGCGGCTTTGCTATGCCGATTCGTGAAAACAAAGCGCAAGAAATCTACATCGTTTGTTCT
>ASV_43  
TCAACTCGCTTGATTCTCCATTCCAAGGCTCAAACCACGGTTATGCATATGGCCGCCGAGCACGGCAGCGTTGAGGACATCGAGTTAGATGATGTACTTAAGGTCGGTTACGGAGATGTGAAATGTGTCGAGTCTGGTGGTCCTGAGCCCGGTGTCGGCTGTGCCGGTCGTGGTGTTATCACCGCCATCAACTTTTTGGAGGAAGAGGGCGCCTATACCGAAGATCTAGACTTCGTCTTCTACGACGTGCTGGGCGATGTTGTGTGTGGTGGTTTCGCCATGCCGATTCGTGAGAACAAGGCGCAGGAAATCTACATTGTTTGCTCC
>ASV_44  
TCCACCCGTCTGATCTTGCACGCTAAAGCTCAGACCACCGTTATGGACAAGGTTCGTGAGCTCGGTACCGTTGAGGACCTGGAGCTGGAGGATGTTTGTAAGCGCGGCTACGGCGATGTCATGTGTGTTGAGTCGGGCGGTCCTGAGCCGGGTGTTGGTTGTGCCGGTCGTGGTGTTATTACCGCTATCAACTTCCTTGAAGAGGAGGGCGCATATACCCCTGATCTTGATTATGTTTTCTACGATGTTCTCGGCGACGTTGTCTGTGGTGGTTTTGCTATGCCGATCCGTGAGAACAAAGCCCAGGAGATCTATATCGTTGTCTCC
>ASV_45  
TCAACACGTTTAATTCTTCATGCAAAAATGCAAAATTCAATTATGGAAATGGCTGCTGAAGCAGGCTCAGTGGAAGACATTGAGTTGGAAGATGTGCTTAAGGTGGGTTACGGCGGGGTTCGCTGTGTTGAGTCTGGTGGTCCTGAGCCAGGTGTTGGCTGTGCCGGTCGTGGTGTTATTACCGCGATTAATTTCCTCGAAGATGAAGGCGCGTACGAAGAAGATTTAGATTTTGTGTTTTACGACGTGTTGGGTGATGTGGTTTGTGGTGGTTTCGCCATGCCGATCCGTGAAAACAAGGCCCAGGAAATTTACATCGTTGTATCC
>ASV_46  
TCCACCCGTCTGATCCTGCACGCTAAAGCCCAGACCACGGTTATGGACAAGGTCCGCGAGCTCGGCACCGTTGAGGATTTGGAGCTGGATGATGTCTGTAAGCGCGGCTACGGCGATGTCATGTGCGTTGAGTCGGGCGGTCCTGAGCCAGGTGTCGGTTGTGCCGGTCGGGGCGTTATCACCGCGATCAACTTCCTTGAGGAAGAGGGCGCATACACTCCTGACCTCGATTACGTCTTCTATGACGTCCTCGGTGACGTTGTCTGTGGTGGCTTCGCCATGCCGATCCGCGAGAACAAGGCCCAGGAAATCTACATCGTGGTTTCC
>ASV_47  
TCCACCCGTCTGCTGCTCGGCGGCTTGGCCCAGAAATCAGTACTCGACACCCTGCGAGAAGAAGGCGAAGACGTTGAACTCGATGATATCAGAAAAGCAGCTTATAACGGTACCTGGGCAGTTGAATCAGGTGGCCCGGAGCCAGGTGTTGGCTGTGCAGGCAGAGGTATCATAACCGCGATTAACATGCTTGAATCCCTTGGCGCCTATGAGGAAAGTGAAAATTTTGACTATGCCCTCTATGACGTTCTCGGTGATGTTGTCTGTGGTGGTTTTGCCATGCCAATCAGAGACGGTAAAGCGGAAGAGATATATATCGTTGTCTCC
>ASV_48  
TCCACTCGTCTGATTCTTCACTCCAAAGCACAGAACACCATCATGGAAATGGCTGCTGAAGCCGGCACCGTGGAAGATCTGGAACTGGAAGATGTATTAAAAGCCGGTTACAGCGACATCCGCTGTGTTGAATCCGGTGGCCCGGAGCCAGGTGTTGGATGTGCCGGTCGCGGTGTAATCACTGCAATCAACTTCCTGGAAGAGGAAGGTGCATATGAAGATGACCTGGACTTCGTATTCTACGATGTACTGGGCGATGTTGTATGCGGTGGCTTTGCTATGCCGATCCGTGAAAACAAAGCGCAGGAAATCTACATTGTGGTATCC
>ASV_49  
TCTACTCGCCTTATCCTTCATTCGAAGGCACAGAACACTATCATGGAAAAGGCTGCAGAAGCAGGCACAGTTGAAGATATAGAACTGGAAGATGTATTAAAAACCGGTTACGGAAATATCAAGTGTGTTGAATCAGGTGGTCCTGAGCCTGGTGTTGGTTGTGCAGGTCGTGGTGTTATCACTGCAATTAACTTTCTTGAAGAAGAAGGTGCATACGAAGATGACCTAGATTTCGTTTTTTACGATGTATTGGGTGATGTTGTATGTGGTGGCTTCGCGATGCCTATTCGTGAGAATAAGGCACAGGAAATCTACATCGTTGTTTCT
>ASV_50  
TCTACTCGCCTGATTCTGCACTCAAAAGCTCAGAACACCATTATGGAAATGGCGGCAGAAGCCGGCACCGTAGAAGACCTTGAACTTGAAGATGTACTTAAGGCTGGTTACGGCGACATCCGCTGTGTTGAATCTGGTGGTCCAGAGCCCGGTGTTGGCTGTGCCGGTCGCGGTGTTATTACCGCCATTAACTTCCTCGAAGAAGAAGGTGCGTACGAAGACGACCTCGACTTTGTTTTTTACGACGTACTCGGTGACGTTGTGTGCGGTGGCTTCGCTATGCCTATCCGCGAAAACAAAGCTCAAGAAATCTACATCGTTTGCTCT
>ASV_51  
TCCACCCGTCTTATCCTTCACGCTAAAGCTCAGACCACCGTTATGGACAAGGTTCGCGAGCTCGGAACCGTCGAAGACCTTGAGCTTGTAGATGTAATGAAAAAAGGCTACGGCGACGTCATGTGTGTTGAGTCTGGTGGCCCAGAGCCAGGCGTTGGCTGTGCTGGCCGTGGCGTCATTACCGCCGTCAACTTCCTCGAAGAAGAAGGCGCATACACTCCCGATCTTGACTATGTGTTCTACGACGTTCTAGGTGACGTTGTCTGTGGCGGTTTCGCCATGCCAATTCGTGAGAACAAGGCTCAGGAAATCTACATAGTTGTATCA
>ASV_52  
TCAACCCGTCTAATCTTACACTCTAAAATGCAAAACACAATTATGGAAATGGCTGCTGAAGCTGGCTCTGTTGAAGATATAGAGTTAGAAGATGTATTACTTACCGGTTACGGTGACGTTAAATGTGTTGAATCAGGGGGTCCAGAGCCAGGTGTTGGTTGTGCCGGTCGTGGTGTTATCACTGCAATTAACTTCTTAGAAGAAGAAGGCGCCTACGAAGAAGATTTAGATTTCGTCTTTTACGACGTACTCGGTGACGTTGTTTGTGGCGGTTTTGCTATGCCGATTCGTGAAAACAAAGCGCAAGAAATCTACATCGTTTGTTCT
>ASV_53  
TCCACCCGCCTGATCCTGCACGCCAAGGCCCAGACCACGGTTATGGACAAGGTCCGTGAGCTCGGTACCGTTGAGGACCTGGAGCTCGAAGATGTCTGTAAGCGCGGTTACGGCGATGTCATGTGCGTTGAGTCCGGTGGTCCTGAGCCAGGTGTTGGCTGTGCAGGTCGTGGTGTTATCACCGCGATCAACTTCCTCGAAGAAGAGGGCGCATACACTCCTGACCTCGATTACGTTTTTTATGACGTTCTTGGTGACGTCGTCTGCGGTGGCTTCGCTATGCCGATCCGCGAGAACAAGGCGCAAGAGATCTACATCGTTGTCTCT
>ASV_54  
TCAACCCGTCTAATCTTACACTCAAAAATGCAAAACACAATTATGGAAATGGCTGCTGAAGCTGGCTCTGTTGAAGATATAGAGTTAGAAGATGTATTACTTACCGGTTACGGTGACGTTAAATGTGTTGAATCAGGGGGTCCAGAGCCAGGTGTTGGTTGTGCCGGTCGTGGTGTTATCACGGCAATTAACTTCTTAGAAGAAGAAGGCGCCTACGAAGAAGATTTAGATTTCGTCTTTTACGACGTACTCGGTGACGTTGTTTGTGGCGGCTTTGCTATGCCGATTCGTGAAAACAAAGCGCAAGAAATCTACATCGTTTGTTCT
>ASV_55  
TCAACCCGTCTTATCCTGCATGCCAAAGCCCAGGACACCATCCTCAGCCTGGCCGCAGAGGCCGGCTCAGTGGAGGACCTGGAGCTCGAAGACGTCATGAAGGTCGGCTACAAAGACATCCGCTGCGTTGAAGCCGGTGGTCCAGAGCCAGGCGTCGGCTGCGCTGGCCGCGGTGTCATTACCGCGATCAACTTCCTGGAAGAAAACGGCGCTTACGACAACGCTGACTACGTCTCTTACGACGTGCTGGGCGACGTGGTGTGCGGTGGCTTTGCCATGCCGATCCGTGAGAACAAGGCGCAGGAAATCTACATCGTCATGTCT
>ASV_56  
TCTACCCGTCTGATCCTGCACGCCAAGGCGCAGACCACGGTTATGGACAAGGTCCGCGAACTAGGTACCGTCGAGGACCTGGAGCTGGATGATGTCTGTAAGCGCGGTTATGGCGACGTCATGTGTGTCGAGTCCGGTGGTCCCGAGCCAGGTGTAGGTTGTGCCGGTCGTGGGGTTATCACCGCCATCAACTTCCTCGAAGAAGAGGGCGCTTACACCCCCGACCTCGACTATGTCTTCTACGATGTCTTGGGTGACGTTGTCTGTGGCGGTTTCGCTATGCCGATCCGCGAGAACAAGGCGCAGGAGATCTATATCGTGGTCTCC
>ASV_57  
TCTACCCGTTTGATCCTGCACGCTAAAGCTCAGACCACGGTTATGGATAAGGTTCGTGAGCTCGGCACCGTTGAGGATCTGGAGCTGGAGGATGTTTGTAAGCGCGGCTACGGCGAGGTCATGTGTGTTGAGTCGGGTGGCCCTGAGCCCGGTGTCGGTTGTGCCGGTCGTGGTGTTATTACCGCCATCAACTTCTTGGAAGAGGAGGGTGCTTATACCCCTGATCTCGATTTCGTTTTCTACGATGTTCTCGGTGACGTTGTCTGCGGTGGTTTTGCTATGCCGATCCGTGAGAATAAGGCTCAGGAGATCTACATCGTTGTCTCC
>ASV_58  
TCAACCCGTCTGATCCTGCACGCCAAGGCCCAGAACACCATCATGGAAATGGCCGCCGAGAAGGGCTCTGTAGAAGATCTCGAACTCGAAGACGTACTGCAGATTGGTTACGGCGGTGTGCGCTGTGCCGAGTCTGGTGGTCCTGAGCCAGGAGTTGGTTGTGCCGGTCGTGGTGTTATCACCGCCATCAACTTCCTGGAAGAGGAAGGTGCCTACGAAGAAGATCTCGACTTCGTATTCTACGACGTACTGGGTGATGTGGTGTGTGGTGGTTTCGCCATGCCAATCCGTGAAAACAAGGCTCAGGAAATCTACATCGTCTGCTCT
>ASV_59  
TCTACCCGTCTGATCCTGCACGCCAAGGCGCAGACCACGGTTATGGACAAGGTCCGCGAACTAGGTACCGTCGAGGACCTGGAGCTGCATGATGTCTGTAAGCGCGGTTATGGCGACGTCATGTGTGTCGAGTCCGGTGGTCCCGAGCCAGGTGTAGGTTGTGCCGGTCGTGGGGTTATCACCGCCATCAACTTCCTCGAAGAAGAGGGCGCTTACACCCCCGACCTCGACTATGTTTTCTACGATGTCTTGGGTGACGTTGTCTGTGGCGGTTTCGCTATGCCGATCCGCGAGAACAAGGCGCAGGAGATCTACATCGTGGTCTCC
>ASV_60  
TCCACCCGTCTGATCTTGCACGCTAAAGCTCAGACCACGGTTATGGATAAGGTTCGTGAGCTCGGTACCGTTGAGGACCTGGAGCTGGACGATGTTTGTAAGCGCGGCTACGGCGATGTCATGTGTGTTGAGTCGGGCGGTCCTGAGCCGGGTGTTGGTTGTGCCGGTCGTGGTGTTATTACCGCTATCAACTTCTTAGAGGAGGAGGGCGCATATACCCCTGACCTCGATTATGTTTTCTACGATGTTCTCGGTGACGTTGTCTGCGGTGGTTTTGCTATGCCGATCCGTGAGAACAAAGCCCAGGAGATCTATATCGTTGTCTCC
>ASV_61  
TCTACCCGTCTGATTCTGCATGCTAAAGCTCAGACCATTGTTATGGATAAGGTTCGCGAGCTCGGAACCGTCGAAGACCTTGAGCTTGAAGATGTTATGAAAAAAGGCTACGGCGACGTTATGTGTGTTGAGTCTGGTGGCCCAGAGCCCGGTGTTGGTTGTGCCGGTCGTGGTGTTATTACCGCCATCAACTTCCTCGAAGAAGAAGGCGCATATACTCCCGATCTCGACTACGTGTTCTACGACGTTCTAGGTGACGTTGTCTGTGGTGGTTTCGCCATGCCTATTCGTGAGAACAAGGCTCAGGAAATCTACATAGTTGTTTCC
>ASV_62  
TCCACACGTTTAATTCTTCATGCCAAAATGCAAAACTCGATTATGGAAATGGCTGCTGAAGCAGGCTCCGTGGAAGACATTGAACTCGAAGATGTACTTAAGGTGGGTTACGGCGGGGTTCGCTGTGTTGAGTCAGGTGGTCCTGAGCCAGGTGTTGGCTGTGCCGGTCGTGGCGTGATCACCGCGATTAATTTCCTCGAAGATGAAGGCGCGTACGAAGAAGATTTAGATTTTGTGTTTTACGACGTGTTGGGTGATGTGGTTTGTGGTGGTTTCGCCATGCCGATCCGTGAAAACAAGGCCCAGGAAATTTACATCGTTGTATCC
>ASV_63  
TCTACCCGTTTGATCCTGCACGCAAAAGCGCAGAACACCATCATGGAAATGGCGGCGGAAGTAGGCTCAGTCGAAGATTTGGAACTGGAAGATGTACTGCAGATCGGTTACGGCGGAGTGCGTTGTGCTGAGTCTGGTGGTCCAGAGCCAGGAGTAGGCTGTGCTGGTCGTGGTGTTATCACTGCTATCAACTTCCTGGAAGAAGAAGGCGCGTACGAAGAAGATCTGGACTTCGTATTCTACGACGTACTGGGTGACGTAGTTTGCGGTGGTTTCGCTATGCCAATCCGCGAAAACAAAGCGCAGGAAATCTACATCGTTTGCTCC
>ASV_64  
TCTACTCGTCTGATCCTGCACGCCAAGGCTCAGTCCACCGTTATGGACAAGGTTCGTGAGCTCGGCACCGTTGAGGATCTGGAGCTTGAAGATGTTTGTAAGCGTGGGTACGGCGAGGTCATGTGTGTTGAGTCTGGTGGCCCTGAGCCGGGTGTTGGTTGTGCCGGTCGTGGTGTTATTACCGCTATCAACTTCCTTGAGGAAGAGGGCGCCTATACCCCTGACCTCGATTATGTTTTCTACGATGTTCTCGGTGACGTTGTCTGCGGTGGTTTTGCTATGCCGATCCGCGAGAACAAGGCCCAGGAGATCTATATCGTTGTCTCC
>ASV_65  
TCCACCCGTCTGATCCTGCATGCCAAGGCACAGGATACGGTTATGGACAAAGTCCGCGAGCTCGGCACCGTTGAGGATCTCGAGTTGGAAGATGTTTGTAAGCGCGGCTACGCCGATATCATGTGCGTTGAGTCGGGTGGTCCTGAGCCGGGCGTCGGTTGTGCCGGTCGTGGTGTTATCACTGCGATCAACTTCCTGGAAGAAGAGGGCGCCTACACCCCTGACCTCGATTACGTTTTCTATGACGTCCTCGGCGACGTTGTTTGCGGTGGCTTCGCCATGCCGATCCGCGAGAACAAGGCGCAGGAGATCTACATTGTTGTTTCC
>ASV_66  
TCCACCCGTCTGCTGCTCGGCGGCTTGGCCCAGAAATCAGTACTCGACACCCTGCGAGAAGAAGGCGAAGACGTTGAACTCGATGATATCAGAAAAGCAGCTTATAACGGTACCTGGGCAGTTGAATCAGGTGGCCCGGAGCCAGGTGTTGGCTGTGCAGGCAGAGGTATCATAACCGCGATTAACATGCTTGAATCCCTTGGCGCCTATGAGGAAAGTGAAAATTTTGACTATGCCTTCTATGACGTTCTCGGTGATGTTGTCTGTGGTGGTTTTGCCATGCCAATCAGAGACGGTAAAGCGGAAGAGATATATATCGTTGTCTCC
>ASV_67  
TCCACCCGCCTGATCCTGCACGCCAAGGCCCAGACCACGGTTATGGACAAGGTCCGTGAGCTCGGTACCGTCGAGGACCTGGAGCTCGAAGATGTCTGTAAGCGCGGTTACGGCGATGTCATGTGCGTTGAGTCCGGTGGTCCTGAGCCAGGTGTTGGCTGTGCAGGTCGTGGTGTTATCACCGCGATCAACTTCCTCGAAGAAGAGGGCGCATACACTCCTGACCTCGATTACGTTTTTTATGACGTTCTTGGTGACGTCGTCTGCGGTGGCTTCGCTATGCCGATCCGCGAGAACAAGGCGCAAGAGATCTACATCGTTGTCTCT
>ASV_68  
TCTACCCGTCTGATTCTGCATGCTAAAGCTCAGACCACTGTTATGGATAAGGTTCGCGAGCTCGGAACCGTCGAAGACCTTGAGCTTGAAGATGTTATGAAAAAAGGCTACGGCGACGTTATGTGTGTTGAGTCTGGTGGCCCAGAGCCCGGTGTTGGTTGTGCCGGTCGTGGTGTTATTACCGCCATCAACTTCCTCGAAGAAGAAGGCGCATATACTCCCGATCTCGACTACGTGTTCTACGACGTTCTAGGTGACGTTGTCTGTGGTGGTTTCGCCATGCCTATTCGTGAGAGCAAGGCTCAGGAAGTCTACATAGTTGTTTCC
>ASV_69  
TCTACCCGTCTGATTCTGCATGCTAAAGCTCAGACCACTGTTATGGACAAGGTTCGCGAGCTCGGAACCGTCGAAGACCTTGAGCTTGAAGATGTTATGAAAAAAGGCTACGGCGACGTTATGTGTGTTGAGTCTGGTGGCCCAGAGCCTGGTGTTGGTTGTGCCGGCCGTGGTGTCATTACCGCCATCAACTTCCTCGAAGAAGAAGGCGCTTACACTCCCGATCTCGACTACGTGTTCTACGACGTTCTTGGTGACGTTGTCTGTGGTGGTTTCGCCATGCCTATCCGTGAGAACAAGGCTCAGGAAATTTACATAGTTGTTTCC
>ASV_70  
TCCACACGCCTGATTCTACATGCCAAAGCCCAGGACACGGTTATGGACAAGGTCCGCGAGCTCGGCACCGTTGAGGACCTGGAGCTGGAGGATGTTTGTAAACGCGGCTACGGCGATGTCATGTGTGTTGAGTCCGGCGGTCCTGAGCCAGGTGTCGGTTGTGCCGGTCGTGGCGTTATCACCGCGATCAACTTCCTCGAAGAAGAGGGCGCATATACTCCTGACCTCGATTACGTTTTCTATGACGTCCTCGGTGACGTCGTCTGCGGTGGCTTCGCCATGCCGATCCGCGAGAACAAGGCGCAAGAGATCTACATCGTGGTTTCC
>ASV_71  
TCGACCCGCCTGATCCTGCATGCTAAAGCCCAGACCACCGTCATGGACAAGGTCCGCGAGCTCGGTACCGTCGAGGACCTGGAGCTGGATGATGTCTGTAAGCGCGGATACGGCGATGTCATGTGTGTTGAGTCGGGTGGTCCTGAGCCAGGTGTAGGTTGCGCCGGGCGCGGGGTTATCACCGCCATCAACTTCCTCGAGGAAGAGGGCGCTTACACCCCGGATCTTGATTATGTCTTCTATGATGTCTTGGGTGACGTTGTTTGTGGCGGTTTCGCCATGCCGATCCGCGAGAACAAGGCGCAGGAGATCTATATCGTGGTCTCA
>ASV_72  
TCCACCCGTCTGATCCTGCACGCTAAAGCCCAGACCACGGTTATGGATAAGGTCCGCGAGCTCGGCACCGTTGAGGATTTGGAGCTGGATGATGTCTGTAAGCGCGGCTACGGCGATGTCATGTGCGTTGAGTCGGGCGGTCCTGAGCCAGGTGTCGGTTGTGCCGGTCGGGGCGTTATCACCGCGATCAACTTCCTTGAGGAAGAGGGCGCATACACTCCTGACCTCGATTACGTCTTCTATGACGTCCTCGGTGACGTTGTCTGTGGTGGCTTCGCCATGCCGATCCGCGAGAACAAGGCCCAGGAAATCTACATCGTGGTTTCC
>ASV_73  
TCAACCCGACTGATTCTTCACGCCAAGGCACAAAACACCATTATGGAAATGGCAGCCGAAGAAGGTACCGTCGAAGATCTGGAATTGGAAGATGTACTGAAAGTCGGTTACGCAGGTATTCGCTGTGTTGAATCCGGTGGCCCAGAACCAGGCGTTGGTTGTGCTGGTCGTGGTGTTATAACCGCTATTAACTTTCTGGAAGAAGAAGGTGCTTACGAAGAAGACCTGGATTTCGTATTTTACGACGTACTGGGAGACGTAGTTTGTGGTGGTTTCGCCATGCCAATTCGCGAAAACAAAGCTCAGGAAATCTATATCGTCGTTTCG
>ASV_74  
TCTACCCGTCTGATTCTGCATGCTAAAGCTCAGACCACCGTTATGGATAAGGTTCGTGAACTCGGAACCGTCGAAGACCTTGAGCTTGAAGATGTTATGAAAAAAGGTTACGGCGACGTTATGTGTGTTGAGTCTGGTGGCCCAGAGCCTGGTGTTGGTTGTGCCGGCCGTGGTGTTATTACCGCCATCAACTTCCTCGAAGAAGAAGGCGCATATACTCCCGATCTCGACTACGTGTTCTACGACGTTCTTGGTGACGTTGTCTGTGGTGGTTTCGCCATGCCTATCCGTGAGAACAAGGCTCAGGAAATCTACATAGTCGTTTCC
>ASV_75  
TCCACCCGCCTGATTCTGCATGCCAAAGCCCAGGACACGGTTATGGACAAGGTCCGTGAACTTGGCACCGTTGAGGATCTGGAACTTGATGATGTCTGCAAACGCGGCTACGGCGAGGTTATGTGTGTCGAGTCGGGCGGTCCTGAGCCAGGCGTCGGTTGTGCCGGCCGTGGCGTTATCACCGCAATCAACTTCCTCGAAGAAGAAGGCGCCTACACTCCTGACCTTGATTACGTTTTCTATGACGTTCTTGGTGACGTTGTCTGCGGTGGCTTCGCCATGCCGATCCGCGAGAACAAGGCGCAAGAGATCTACATCGTGGTTTCT
>ASV_76  
TCAACTCGATTGATCCTGCATGCCAAGGCCCAGGCCACAGTTATGGACAAGGTTCGCGAGCTGGGCACGGTTGAGGATCTGGAGTTGGAAGATGTCATGAAAAAAGGCTACGGCGACGTTATGTGTGTCGAGTCGGGTGGTCCCGAGCCGGGTGTCGGTTGTGCCGGTCGTGGGGTTATCACCGCGATCAACTTCCTCGAAGAAGAGGGTGCCTACACCCCCAACCTCGACTATGTTTTCTACGACGTTCTCGGCGACGTGGTCTGTGGTGGCTTCGCCATGCCGATCCGCGAAAATAAGGCGCAGGAAATCTACATTGTCGTCTCC
>ASV_77  
TCCACCCGTCTTATCCTTCACGCTAAGGCTCAGACAACAGTTATGGATAAGGTTCGCGAACTGGGAACAGTTGAAGACCTTGAGCTTGAAGACGTATTGAAAGAGGGTTACGGCCAGGTTATGTGTGTTGAGTCCGGTGGCCCAGAGCCAGGTGTTGGTTGTGCCGGCCGTGGTGTTATCACAGCTATCAACTTCTTAGAAGAAGAGGGCGCTTACACACCCGATCTTGATTATGTTTTTTATGATGTTCTTGGTGACGTTGTCTGTGGTGGTTTCGCCATGCCTATCCGCGAGAACAAAGCACAGGAAATCTACATCGTCGTTTCA
>ASV_78  
TCCACCCGTTTGATTCTTCATTCCAAGGCGCAAACAACCGTCATGCACATGGCCGCCGAGCATGGCAGTGTAGAAGATATCGAGCTGGATGATGTGCTCAAGGTCGGTTATGGCGATGTGAAGTGCGTCGAGTCCGGTGGTCCCGAGCCCGGTGTGGGGTGTGCCGGTCGTGGTGTTATCACCGCCATCAACTTCCTTGAGGAAGAAGGTGCCTACACCGAGGAGCTGGACTTCGTTTTCTACGATGTATTGGGTGATGTGGTCTGTGGTGGTTTCGCCATGCCGATTCGTGAAAACAAGGCGCAGGAAATTTACATTGTCTGTTCC
>ASV_79  
TCCACCCGTCTGATTCTCCACGCCAAGGCCCAGGATACGGTGCTGTCCCTGGCCGCCGACGCGGGGGCGGTGGAAGACCTGGAGCTGGAAGACGTGCTCAAGGTGGGCTTCGGCAACATCAAGTGCGTGGAATCCGGCGGCCCGGAACCCGGCGTGGGCTGCGCCGGTCGGGGCGTGATTACGGCCATTAACTTCCTGGAAGAAAATGGCGCCTATGAAGATGTGGATTACGTCTCCTACGACGTGCTGGGTGACGTGGTGTGTGGCGGTTTCGCCATGCCCATTCGGGAAAACAAGGCCCAGGAAATTTACATCGTTATGTCC
>ASV_80  
TCGACCCGCCTGATCCTGCATGCTAAAGCCCAGACCACCGTCATGGACAAGGTCCGCGAACTAGGTACCGTCGAGGACCTGGAGCTGGATGATGTCTGTAAGCGCGGTTATGGCGACGTCATGTGTGTCGAGTCCGGTGGTCCCGAGCCAGGTGTAGGTTGTGCCGGTCGTGGGGTTATCACCGCCATCAACTTCCTCGAAGAAGAGGGCGCTTACACCCCCGACCTCGACTATGTTTTCTACGATGTCTTGGGTGACGTTGTCTGTGGCGGTTTCGCTATGCCGATCCGCGAGAACAAGGCGCAGGAGATCTATATCGTGGTCTCC
>ASV_81  
TCTACCCGTCTGATCCTGCACGCCAAGGCGCAGACCACGGTTATGGACAAGGTCCGCGAACTAGGTACCGTCGAGGACCTGGAGCTGGATGATGTCTGTAAGCGCGGTTATGGCGACGTCATGTGTGTCGAGTCCGGTGGTCCCGAGCCAGGTGTAGGTTGTGCCGGTCGTGGGGTTATCACCGCCATCAACTTCCTCGAAGAAGAGGGCGCTTACACCCCCGACCTCGACTATGTTTTCTACGATGTCTTGGGTGACGTTGTCTGTGGCGGTTTCGCTATGCCGATCCGCGAGAACAAGGCGCAGGAGATCTATATCGTGGTCTCC
>ASV_82  
TCCACACGTTTAATTCTTCATGCCAAAATGCAAAACTCGATTATGGAAATGGCTGCTGAAGCAGGCTCCGTAGAAGACATTGAACTCGAAGATGTACTTAAGGTGGGTTACGGCGGGGTTCGCTGTGTTGAGTCAGGTGGTCCTGAGCCAGGAGTCGGCTGTGCCGGTCGTGGTGTGATTACCGCGATTAATTTCCTCGAAGATGAAGGCGCGTACGAAGAAGATTTAGATTTTGTGTTTTACGACGTGTTGGGTGATGTGGTTTGTGGTGGTTTCGCCATGCCGATCCGTGAAAACAAGGCCCAGGAAATTTACATCGTCGTATCC
>ASV_83  
TCTACTCGTCTGATCCTGCACGCCAAGGCTCAGACCACCGTTATGGACAAGGTTCGTGAGCTCGGCACCGTTGAGGATCTGGAGCTTGAAGATGTTTGTAAGCGTGGGTACGGCGAGGTCATGTGTGTTGAGTCGGGTGGTCCTGAGCCTGGTGTTGGTTGTGCCGGTCGTGGTGTTATTACCGCCATCAACTTTCTGGAAGAGGAGGGTGCTTATACCCCTGACCTCGATTATGTTTTCTACGATGTTCTCGGTGACGTTGTCTGCGGTGGTTTTGCTATGCCGATCCGTGAGAACAAAGCCCAGGAGATCTACATCGTTGTCTCC
>ASV_84  
TCAACGCGTCTAATCCTACACTCTAAAATGCAAAACACGATTATGGAAATGGCAGCTGAAGCGGGCTCTGTTGAAGATCTTGAGTTAGAAGATGTATTGCTTACTGGTTACGGCGACGTTAAATGTGTTGAATCAGGTGGTCCTGAGCCAGGTGTAGGTTGTGCCGGTCGTGGTGTAATCACAGCAATTAACTTCCTAGAAGAAGAAGGCGCATACACAGAAGATTTAGACTTCGTATTCTATGACGTACTAGGTGATGTTGTATGTGGTGGTTTTGCGATGCCTATTCGTGAAAACAAAGCGCAAGAAATCTACATCGTTTGTTCT
>ASV_85  
TCAACCCGTCTAATCTTACACTCTAAAATGCAAAACACAATTATGGAAATGGCTGCTGAAGCTGGCTCTGTTGAAGATATAGAGTTAGAAGATGTCTTACTTACCGGTTACGGTGACGTTAAATGTGTTGAATCCGGGGGTCCAGAGCCAGGTGTTGGTTGTGCCGGTCGTGGTGTTATCACTGCAATTAACTTCTTAGAAGAAGAAGGCGCCTACGAAGAAGATTTAGATTTCGTCTTTTACGACGTACTCGGTGACGTTGTTTGTGGCGGCTTTGCTATGCCGATCCGTGAAAACAAAGCGCAAGAAATCTACATCGTTTGTTCT
>ASV_86  
TCGACCCGCCTGATCCTGCATGCTAAAGCCCAGACCACCGTCATGGACAAGGTCCGCGAGCTCGGTACCGTCGAGGACCTGGAGCTGGAAGATGTGTGTAAGCGCGGATACGGCGATGTCATGTGTGTTGAGTCGGGTGGTCCTGAGCCAGGTGTAGGTTGCGCCGGGCGCGGGGTTATCACCGCGATCAACTTCCTCGAGGAAGAGGGCGCTTACACCCCGGATCTTGATTATGTCTTCTATGATGTCTTGGGTGACGTTGTTTGTGGCGGTTTCGCTATGCCGATCCGCGAGAACAAGGCGCAGGAGATCTATATCGTGGTCTCC
>ASV_87  
TCCACCCGCCTGATTCTACATGCCAAAGCCCAGGACACGGTTATGGACGAGGTCCGCGAGCTCGGCACCGTTGAGGATCTGGAGTTGGAGGATGTTTGTAAGCGCGGCTACGGCGATGTCATGTGTGTTGAGTCGGGCGGTCCTGAGCCGGGTGTCGGTTGTGCCGGTCGTGGCGTTATCACCGCAATAAACTTCCTCGAAGAAGAGGGCGCATACACTCCTGACCTCGACTACGTTTTCTATGACGTTCTTGGAGACGTCGTCTGCGGTGGTTTCGCTATGCCGATCCGCGAAAACAAGGCCCAGGAGATTTACATCGTGGTTTCC
>ASV_88  
TCTACTCGTCTGATCCTGCACGCCAAGGCTCAGACCACCGTTATGGACAAGGTTCGTGAGCTCGGCACCGTTGAGGATCTGGAGCTTGAAGATGTTTGTAAGCGTGGGTACGGCGAGGTCATGTGTGTTGAGTCGGGTGGTCCTGAGCCTGGTGTTGGTTGTGCCGGTCGTGGTGTTATTACCGCCATCAACTTTCTGGAAGAGGAGGGTGCTTATACCCCTGACCTCGATTTCGTTTTCTACGATGTTCTCGGTGACGTTGTCTGCGGTGGTTTTGCTATGCCGATCCGTGAGAACAAAGCCCAGGAGATCTACATCGTGGTCTCC
>ASV_89  
TCTACCCGTCTGATTCTGCATGCTAAAGCTCAGACCACTGTTATGGATAAGGTTCGCGAGCTCGGAACCGTCGAAGACCTTGAGCTTGAAGATGTTATGAAAAAAGGCTACGGCGACGTTATGTGTGTTGAGTCTGGTGGCCCAGAGCCCGGTGTTGGTTGTGCCGGTCGTGGTGTTATTACCGCCATCAACTTCCTCGAAGAAGAAGGCGCATATACTCCCGATCTCGACTACGTGTTCTACTACGTTCTAGGTGACGTTGTCTGTGGTGGTTTCGCCATGCCTATTCGTGAGAACAAGGCTCAGGAAATCTACATAGTTGTTTCC
>ASV_90  
TCTACCCGCCTTATCCTTCATTCGAAGGCACAGAACACTATCATGGAAATGGCTGCAGAAGCAGGCACAGTTGAAGATATAGAACTGGAAGATGTATTAAAAACCGGTTACGGAAATATCAAGTGTGTTGAATCAGGTGGTCCTGAGCCTGGTGTTGGTTGTGCAGGTCGTGGTGTTATCACTGCAATTAACTTTCTTGAAGAAGAAGGTGCATACGAAGATGACCTAGATTTCGTTTTTTACGATGTATTGGGTGATGTTGTATGTGGTGGCTTCGCGATGCCTATTCGTGAGAATAAGGCACAGGAAATCTACATCGTTGTTTCT
>ASV_91  
TCCACCCGTTTGCTCTTGCACGGTTTGGCTCAAAAAACCGTTTTGGACACCCTTCGCGAAGAGGGCGAAGATGTGGAACTCGATGACGTGATGAAAGATGGTTTTAAAGGAACGCACTGCGTTGAGTCGGGTGGCCCGGAACCGGGTGTGGGCTGTGCAGGCCGTGGTATCATCACCTCTATCAACCTTCTCGAACAGCTTGGAGCGTATGATGACGACAAAGCCCTCGGTTACGTCTTCTACGATGTATTGGGTGACGTTGTTTGCGGTGGATTCGCAATGCCTATCCGCGACGGTAAAGCGCAGGAAGTTTATATCGTCTGCTCC
>ASV_92  
TCAACGCGCCTAATCTTACACTCTAAAATGCAAAACACGATTATGGAAATGGCAGCTGAAGCGGGCTCTGTTGAAGATCTTGAGTTAGAAGATGTATTGCTTACTGGTTACGGCGACGTTAAATGTGTTGAATCAGGTGGTCCTGAGCCAGGTGTAGGTTGTGCCGGTCGTGGTGTAATCACAGCAATTAACTTCCTAGAAGAAGAAGGCGCATACACAGAAGATTTAGACTTCGTATTCTATGACGTACTAGGTGATGTTGTATGTGGTGGTTTTGCGATGCCTATTCGTGAAAACAAAGCGCAAGAAATCTACATCGTTTGTTCT
>ASV_93  
TCAACTCGATTGATCCTGCATGCCAAGGCCCAGGCCACAGTTATGGACAAGGTTCGCGAGCTGGGCACGGTTGAGGATCTGGAGTTGGAAGATGTCATGAAAAAAGGCTACGGCGACGTTATGTGTGTCGAGTCGGGTGGTCCCGATCCGGGTGTCGGTTGTGCCGGTCGTGGGGTTATCACCGCGATCAACTTCCTCGAAGAAGAGGGTGCCTACACCCCCGACCTCGACTATGTTTTCTACGACGTTCTCGGCGACGTGGTCTGTGGTGGCTTCGCCATGCCGATCCGCGAAAACAAGGCGCAGGAAATCTACATTGTCGTCTCC
>ASV_94  
TCTACCCGTCTGATCCTGCACGCCAAGGCGCAGACCACGGTTATGGACAAGGTCCGCGAACTAGGTACCGTCGAGGACCTGGAGCTGTATGATGTCTGTAAGCGCGGTTATGGCGACGTCATGTGTGTCGAGTCCGGTGGTCCCGAGCCAGGTGTAGGTTGTGCCGGTCGTGGGGTTATCACCGCCATCAACTTCCTCGAAGAAGAGGGCGCTTACACCCCCGACCTCGACTATGTTTTCTACGATGTCTTGGGTGACGTTGTCTGTGGCGGTTTCGCTATGCCGATCCGCGAGAACAAGGCGCAGGAGATCTACATCGTGGTCTCC
>ASV_95  
TCCACCCGCTTGATTCTGCATGCCAAAGCCCAGGACACGGTCATGGACAAGGTCCGTGAGCTCGGCACCGTTGAGGACCTGGAGCTGGAAGATGTCTGTAAGCGCGGTTACGGTGATGTCATGTGTGTTGAGTCTGGTGGTCCTGAGCCAGGTGTCGGCTGTGCAGGTCGTGGTGTTATCACAGCGATCAACTTCCTCGAAGAAGAGGGCGCTTACACCCCGGATCTCGATTACGTTTTTTATGACGTTCTCGGTGACGTCGTCTGCGGTGGCTTTGCTATGCCGATCCGCGAGAACAAGGCCCAGGAGATCTACATCGTGGTTTCC
>ASV_96  
TCCACCCGCTTGCTTCTGGGTGGTCTGGCCCAGAAGTCGGTACTCGATACCCTGCGGGACGAAGGCGAAGACGTGGAGCTTGCGGACATCCGCAAGGAAGGGTTCCTGGGTACGTGGTGCGTGGAGTCTGGAGGGCCGGAACCTGGTGTGGGGTGCGCGGGCCGGGGAATCATCACGTCCATCAACATGCTGGAATCCTTGGGTGCGTACGATGAGTCAGAGGGTCTGGATTATGTTTTTTACGACGTTTTAGGCGACGTGGTGTGTGGTGGTTTCGCCATGCCTATTCGCGATGGGAAGGCGGAAGAAATCTACATCGTCTGCTCT
>ASV_97  
TCAACCCGTCTAATCTTACACTCAAAAATGCAAAACACAATTATGGAAATGGCTGCTGAAGCTGGCTCTGTTGAAGATATAGAGTTAGAAGATGTATTACTTACCGGTTACGGTGACGTTAAATGTGTTGAATCAGGGGGTCCAGGGCCAGGTGTTGGTTGTGCCGGTCGTGGTGTTATCACGGCAATTAACTTCTTAGAAGAAGAAGGCGCCTACGAAGAAGATTTAGATTTCGTCTTTTACGACGTACTCGGTGACGTTGTTTGTGGCGGCTTTGCTATGCCGATTCGTGAAAACAAAGCGCAAGAAATCTACATCGTTTGTTCT
>ASV_98  
TCCACACGTCTAATCCTCGGCGGCAAGCCACAGGAAACCCTGATGGACATGCTGCGCGACTACGGAGCAGAAAAAATCACCAACGATATGGTGATCAAGATCGGCTACAAGGGAATTCAGTGCGTTGAATCGGGCGGCCCCGAGCCGGGCGTCGGCTGCGCCGGGCGCGGCGTCATCACCGCCATCGATCTGATGGAAGAGAATGGCGCCTACACGGAGGATCTCGATTTCGTCTTCTTCGACGTGCTGGGTGACGTTGTCTGCGGCGGCTTTGCTATGCCGATCCGCGACGGCAAGGCCGAGGAGGTTTACATCGTGGCCTCC
>ASV_99  
TCCACCCGTCTGATCTTGCACGCTAAAGCTCAGACCACGGTTATGGATAAGGTTCGTGAGCTAGGTACCGTTGAGGACCTGGAGCTGGAGGATGTTTGTAAGCGCGGCTACGGCGATGTCATGTGTGTTGAGTCGGGCGGTCCTGAGCCGGGTGTTGGCTGTGCCGGTCGTGGTGTTATTACCGCTATCAACTTCCTAGAGGAGGAGGGCGCATATACCCCTGATCTTGATTATGTTTTCTACGATGTTCTCGGCGACGTTGTCTGTGGTGGTTTTGCTATGCCGATCCGTGAGAACAAAGCCCAGGAGATCTATATCGTTGTCTCC
>ASV_100  
TCTACCCGTCTGATTCTGCATGCTAAAGCTCAGACCATTGTTATGGATAAGGTTCGCGAGCTCGGAACCGTCGAAGACCTTGAGCTTGAAGATGTTATGAAAAAAGGCTACGGCGACGTTATGTGTGCTGAGTCTGGTGGCCCAGAGCCCGGTGTTGGTTGTGCCGGTCGTGGTGTTATTACCGCCATCAACTTCCTCGAAGAAGAAGGCGCATATACTCCCGATCTCGACTACGTGTTCTACGACGTTCTAGGTGACGTTGTCTGTGGTGGTTTCGCCATGCCTATTCGTGAGAACAAGGCTCAGGAAATCTACATAGTTGTTTCC
>ASV_101  
TCCACCCGTCTTATCCTTCACGCTAAAGCTCAGACCACCGTTATGGACAAGGTTCGCGAGCTCGGAACCGTCGAAGACCTTGAGCTTGTAGATGTAATGAAAAAAGGCTACGGCGACGTCATGTGTGTTGAGTCTGGTGGCCCAGAGCCAGGCGTTGGCTGTGCTGGCCGTGGCGTCATTACCGCCATCAGCTTCCTCGAAGAAGAAGGCGCATACACTCCCGATCTTGACTATGTGTTCTACGACGTTCTAGGTGACGTTGTCTGTGGCGGTTTCGCCATGCCAATTCGTGAGAACAAGGCTCAGGAAATCTACATAGTTGTATCA
>ASV_102  
TCAACTCGATTGATACTGCATGCCAAGGCTCAGACCACAGTCATGGACAAGGTTCGCGAGCTTGGCACCGTAGAGGATCTGGAGCTGGAGGATGTCTGTAAGCGCGGCTACGGCGAGGTCATGTGCGTTGAATCGGGCGGCCCGGAGCCGGGCGTTGGCTGCGCCGGTCGTGGAGTTATCACCGCCATCAACTTCCTCGAGGAAGAAGGTGCTTACACCCCTGACCTCGATTATGTTTTCTACGATGTTCTTGGTGACGTTGTCTGCGGTGGCTTCGCCATGCCGATCCGCGAAAACAAGGCCCAGGAGATATACATCGTTGTCTCC
>ASV_103  
TCGACCCGCCTGATCCTGCATGCTAAAGCCCAGACCACCGTCATGGACAAGGTCCGCGAGCTGGGGACCGTTGAGGACCTGGAGCTGGAAGATGTGTGTAAGCGCGGATACGGCGATGTCATGTGTGTTGAGTCGGGTGGTCCTGAGCCAGGTGTAGGTTGCGCCGGGCGCGGGGTTATCACCGCGATCAACTTCCTCGAGGAAGAGGGCGCTTACACCCCGGATCTCGATTATGTCTTCTATGATGTCTTGGGTGACGTTGTTTGTGGCGGTTTCGCCATGCCGATCCGCGAGAACAAGGCGCAGGAGATCTATATCGTGGTCTCC
>ASV_104  
TCCACCCGTCTGATCCTGCATGCCAAGGCACAGGATACGGTTATGGACAAAGTCCGCGAGCTCGGCACCGTTGAGGATCTCGAGTTGGAAGATGTTTGTAAGCGCGGCTACGCCGATATCATGTGCGTTGAGTCGGGTGGTCCTGAGCCGGGCGTCGGTTGTGCCGGTCGTGGTGTTATCACTGCGATCAACTTCCTGGAAGAAGAGGGCGCCTACACCCCTGACCTCGATTACGTTTTCTATGACGTCCTCGGCGACGTTGTTTGCGGTGGCTTCGCCATGCCGATCCGCGAGAACAAGGCGCAGGAGATCTACATCGTGGTCTCC
>ASV_105  
TCCACTCGTCTGATTCTTCACTCCAAAGCACAGAACACCATCATGGAAATGGCTGCTGAAGCCGGCACCGTGGAAGATCTGGAACTGGAAGATGTATTAAAAGCCGGTTACGGCGACATCCGCTGTGTTGAATCCGGTGGCCCGGAGCCAGGTGTTGGATGTGCCGGTCGCGGTGTAATCACTGCAATCAACTTCCTGGAAGAGGAAGGTGCATATGAAGATGACCTGGACTTCGTATTCTACGATGTACTGGGCGATGTTGTATGCGGTGGCTTTGCTTTGCCGATCCGTGAAAACAAAGCGCAGGAAATCTACATTGTGGTATCC
>ASV_106  
TCTACCCGTCTGATCCTGCACGCTAAAGCTCAGACCACGGTTATGGATAAGGTTCGTGAGCTCGGTACCGTTGAGGACCTGGAGCTGGAGGATGTTTGTAAGCGCGGCTACGGCGATGTCATGTGTGTTGAGTCGGGCGGTCCTGAGCCGGGTGTTGGTTGTGCCGGTCGTGGTGTTATTACCGCTATCAACTTCCTTGAAGAGGAGGGCGCATATACCCCTGATCTTGATTATGTTTTCTACGATGTTCTCGGCGACGTTGTCTGCGGTGGTTTTGCTATGCCGATCCGTGAGAACAAGGCCCAGGAGATCTATATCGTTGTCTCC
>ASV_107  
TCAACGAGGCTTTTATTAAACGGACTGGCGCAGAAGACAGTACTGGATACATTGAGGGAAGAAGGCGATGTAGAAGACCTGAATCTGATATTAAAAACAGGTTTTGAAGGCATAAAATGCGTTGAATCAGGCGGTCCGGAGCCAGGTGTAGGATGCGCAGGGCGCGGGATAATAACTGCTATCGGTATGCTTGAAGATCTGGGAGCCTATACGCCGGATCTTGATTATGTATTTTACGATGTACTCGGTGATGTGGTCTGCGGAGGCTTCGCAATGCCTATCCGTGAGGGTAAGACAAAAGAAATATATATAGTTGCATCG
>ASV_108  
TCCACCCGTCTGATCCTTCACGCCAAGGCCCAGGACACCGTCCTGTCCCTGGCCGCTGATGCTGGTTCCGTGGAAGACCTGGAACTGGAAGATGTGCTCAAGGTGGGTTACCGGGACATCCGCTGCGTGGAATCTGGCGGTCCGGAACCTGGCGTGGGCTGCGCTGGTCGGGGCGTGATCACCGCCATCAACTTCCTGGAAGAAAACGGCGCCTACGAAGGCGTGGATTACGTCTCCTACGACGTGCTGGGTGACGTGGTGTGTGGCGGTTTCGCCATGCCCATCCGGGAAAACAAGGCCCAGGAAATTTACATCGTTATGTCC
>ASV_109  
TCCACCCGCCTGATTCTGCATGCCAAAGCCCAGGACACGGTTATGGACAAGGTCCGCGAACTTGGAACCGTTGAGGACCTGGAGTTGGATGATGTTTGTAAGCGCGGCTACGGCGAGGTTATGTGTGTCGAGTCGGGCGGTCCTGAGCCAGGCGTCGGTTGTGCCGGCCGTGGCGTTATCACCGCGATCAACTTCCTCGAAGAAGAAGGCGCCTACACTCCTGACCTTGATTACGTTTTCTATGACGTTCTTGGTGACGTTGTCTGCGGTGGCTTCGCCATGCCGATCCGCGAGAACAAGGCGCAAGAGATTTACATCGTGGTTTCT
>ASV_110  
TCAACGCGTCTAATCTTACACTCTAAAATGCAAAACACGATTATGGAAATGGCAGCTGAAGCGGGCTCTGTTGAAGATCTTGAGTTAGAAGATGTATTGCTTACTGGTTACGGCGACGTTAAATGTGTTGAATCAGGTGGTCCTGAGCCAGGTGTAGGTTGTGCCGGTCGTGGTGTAATCACAGCAATTAACTTCCTAGAAGAAGAAGGCGCATACACAGAAGATTTAGACTTCGTATTCTATGACGTACTAGGTGATGTTGTATGTGGTGGTTTTGCGATGCCTATTCGTGAAAACAAAGCGCAAGAAATCTACATCGTTTGTTCT
>ASV_111  
TCCACCCGTCTTATCCTTCACGCTAAAGCTCAGACCACCGTTATGGACAAGGTTCGCGAGCTCGGAACCGTCGAAGACCTTGAGCTTGTAGATGTAATGAAAAAAGGCTACGGCGACGTCATGTGTGTTGAGTCTGGTGGCCCAGAGCCAGGCGTTGGCTGTGCTGGCCGTGGCGTCATTACCGCCATCAACTTCCTCGAAGAAGAAGGCGCATACACTCCCGATCTTGACTATGCGTTCTACGACGTTCTAGGTGACGTTGTCTGTGGCGGTTTCGCCATGCCAATTCGTGAGAACAAGGCTCAGGAAATCTACATAGTTGTATCA
>ASV_112  
TCAACTCGATTGATCCTGCATGCCAAGGCCCAGGCCACAGTTATGGACAAGGTTCGCGAGCTGGGCACGGTTGAGGATCTGGAGTTGGAAGATGTCATGAAAAAAGGCTACGACGACGTTATGTGTGTCGAGTCAGGTGGTCCCGAGCCGGGTGTCGGTTGTGCCGGTCGTGGGGTTATCACCGCGATCAACTTCCTCGAAGAAGAGGGTGCCTACACCCCCGACCTCGACTATGTTTTCTACGACGTTCTCGGCGACGTGGTCTGTGGTGGCTTCGCCATGCCAATCCGCGAAAATAAGGCGCAGGAAATCTACATTGTCGTCTCC
>ASV_113  
TCTACTCGTCTGATCCTGCACGCCAAGGCTCAGACCACCGTTATGGACAAGGTTCGTGAGCTCGGCACCGTTGAGGATCTGGAGCTTGAAGATGTTTGTAAGCGTGGGTACGGCGAGGTCATGTGTGTTGAGTCTGGTGGCCCTGAGCCGGGTGTTGGTTGTGCCGGTCGTGGTGTTATTACCGCTATCAACTTCCTTGAGGAAGAGGGCGCCTATACCCCTGACCTCGATTATGTTTTCTACGATGTTCTCGGTGACGTTGTCTGCGGTGGTTTTGCTATGCCGATCCGCGAGAACAAGGCCCAGGGGATCTATATCGTTGTCTCC
>ASV_114  
TCAACACGTTTGCTGCTTCACGGACTAGCGCAAAAAACTGTTTTGGATACGTTGCGTGACGAAGGGGAGGATGTTGATTTAGACGATGTTATGAAAACCGGCTTTGACAATACAAGCTGTGTGGAATCGGGCGGACCCGAACCAGGAGTGGGATGCGCAGGTAGGGGAATCATCACATCAATCAACCTACTTGAACAGCTGGGAGCATACGACGATGACAAACACTTGGATTATGTATTCTACGATGTATTGGGCGATGTCGTATGCGGTGGTTTCGCAATGCCGATACGTGATGGTAAGGCACAAGAAGTATACATTGTATGCTCC
>ASV_115  
TCAACTCGATTGATCCTGCATGCCAAGGCTCAGACCACAGTCATGGACAAGGTTCGCGAGCATGGCACCGTAGAGGATCTGGAGCTGGAGGATGTCTGTAAGCGCGGCTACGGCGAGGTCATGTGCGTTGAATCGGGCGGCCCGGAGCCGGGCGTTGGCTGCGCCGGTCGTGGAGTTATCACCGCCATCAACTTTCTCGAGGAAGAAGGCGCTTACACCCCTGACCTCGATTATGTTTTCTACGATGTTCTTGGTGACGTTGTTTGCGGTGGCTTCGCCATGCCGATCCGCGAGAACAAGGCCCAGGAGATCTACATTGTTGTCTCC
>ASV_116  
TCCACCCGCTTGATTCTGCATGCCAAAGCCCAGGACACAGTCATGGACAAGGTTCGTGAGCTCGGCACCGTTGAGGACCTGGAGCTGGAAGATGTCTGTAAGCGCGGTTACGGTGATGTCATGTGTGTTGAGTCTGGTGGTCCTGAGCCAGGTGTCGGCTGTGCAGGTCGTGGTGTTATCACAGCGATCAACTTCCTCGAAGAAGAGGGCGCATACACCCCGGATCTCGATTACGTTTTTTATGACGTTCTCGGTGACGTCGTCTGCGGTGGCTTTGCTATGCCGATCCGCGAGAACAAGGCCCAGGAGATCTACATCGTGGTTTCC
>ASV_117  
TCTACCCGTCTGATCCTGCACGCCAAGGCTCAGACCACCGTTATGGACAAGGTTCGTGAGCTCGGCACCGTTGAGGATCTGGAGCTTGAAGATGTTTGTAAGCGTGGGTACGGCGAGGTCATGTGTGTTGAGTCTGGTGGCCCTGAGCCGGGTGTTGGTTGTGCCGGTCGTGGTGTTATTACCGCTATCAACTTCCTTGAGGAAGAGGGCGCCTATACCCCTGACCTCGATTATGTTTTCTACGATGTTCTCGGTGACGTTGTCTGCGGTGGTTTTGCTATGCCGATCCGTGAGAACAAGGCCCAGGAGATCTATATCGTTGTCTCC
>ASV_118  
TCTACCCGTCTGATCCTGCACGCCAAGGCGCAGACCACGGTTATGGACAAGGTCCGCGAACTAGGTACCGTCGAGGACCTGGAGCTGGATGATGTCTGTAAGCGCGGTTATGGCGACGTCATGTGTGTCGAGTCCGGTGGTCCCGAGCCAGGTGTAGGTTGTGCCGGTCGTGGGGTTATCACCGCCATCAACTTCCTCGAAGAAGAGGGCGCTTACACCCCCGACCTCGACTATGTCTTCTACGACGTCTTGGGTGACGTTGTCTGTGGCGGTTTCGCTATGCCGATCCGCGAGAACAAGGCGCAGGAGATCTATATCGTGGTCTCC
>ASV_119  
TCCACCCGCTTGATCCTGCACGCCAAGGCGCAGACCACGGTTATGGACAAGGTCCGCGAACTGGGTACCGTCGAGGACCTGGAGCTGGATGATGTCTGTAAGCGCGGTTATGGCGACGTCATGTGTGTCGAGTCCGGTGGTCCCGAGCCAGGTGTAGGTTGTGCCGGTCGTGGGGTTATCACCGCCATCAACTTCCTCGAAGAAGAGGGCGCTTACACCCCCGACCTCGACTATGTTTTCTACGATGTCTTGGGTGACGTTGTCTGTGGCGGTTTCGCTATGCCGATCCGCGAGAACAAGGCGCAGGAGATCTATATCGTGGTCTCC
>ASV_120  
TCCACCCGCCTGATCCTGCACGCCAAGGCTCAGGACACTGTTATGGACAAGGTCCGCGAACTGGGTACCGTCGAGGACCTGGAGCTGGAGGATGTCTGTAAACGCGGCTACGGCGATGTCATGTGCGTCGAGTCGGGTGGCCCCGAGCCGGGTGTCGGTTGTGCCGGTCGTGGGGTTATCACCGCCATCAACTTCCTCGAAGAAGAGGGCGCTTACACCCCCGACCTCGACTATGTTTTCTACGATGTCTTGGGTGACGTTGTCTGTGGCGGTTTCGCTATGCCGATCCGCGAGAACAAGGCGCAGGAGATCTACATCGTTGTCTCC
>ASV_121  
TCAACTCGATTGATCCTGCATGCCAAGGCCCAGGCCACAGTTATGGACAAGGTTCGCGAGCTGGGCACGGTTGAGGATCTGGAGTTGGAAGATGTCATGAAAAAGGGCTACGGCGACGTTATGTGTGTCGAGTCGGGTGGTCCCGAGCCGGGTGTCGGTTGTGCCGGTCGTGGGGTTATCACCGCGATCAACTTCCTCGAAGAAGAGGGTGCCTACACCCCCGACCTCGACTATGTTTTCTACGACGTTCTCGGCGACGTGGTCTGTGGTGGCTTCGCCATGCCGATCCGCGAAAACAAGGCGCAGGAAATCTACATTGTCGTCTCC
>ASV_122  
TCCACCCGTCTTATCCTTCACGCTAAAGCTCAGACCACCGTTATGGACAAGGTTCGCGAGCTCGGAACCGTCGAAGACCTTGAGCTTGTAGATGTAATGAAAAAAGGCTACGGCGACGTCATGTGTGTTGAGTCTGGTGGCCCAGAGCCAGGCGTTGGCTGTGCTGGCCGTGGCGTCATTACCGCCATCAACTTCCTCGAAGAAGAAGGCGCATACACTCCCGATCTTGACTATGTGTTCTACGACGTTCTAGGTGACGTTGTCTGTGGCGGTTTCGCCATGCCAATTCGAGAGAACAAGGCTCAGGAAATCTACATAGTTGTATCA
>ASV_123  
TCAACAAGGCTCATTCTTGGTGGTCTGGCACAAAAGACAGTACTTGATACACTTCGTGAAGAAGGAGAAGATATTGATCTGGAATATATACTGAAAAATGGATTTTCTGATATAAGATGTGTGGAATCCGGCGGACCGGAACCGGGTGTCGGCTGTGCCGGCCGTGGTATTATTACATCAATTAATCTGTTGGAACAGCTTGGTGCTTATACGGATGATCTGGATTATGTATTCTACGATGTATTAGGAGACGTTGTTTGCGGTGGTTTTGCGATGCCGATCCGTGAAGGCAAAGCACAGGAAATTTATATCGTTGCCTCC
>ASV_124  
TCCACACGCCTAATACTCCATGCCAAGGCCCAGGAGACCGTCATGGACCTGGTGAGGGAGAGGGGTACCGTCGAGGACCTGGAGCTGGAAGACGTGCTCAAGGTTGGGTACGGTGGTGTGAAGTGCGTTGAGTCTGGGGGGCCGGAACCCGGTGTCGGCTGCGCCGGCCGCGGAGTAATTACTGCAATAAACTTCCTGGAGGAAAACGGTGCATACACCGACGACCAGGACTTCGTCTTCTATGACGTTCTGGGCGACGTGGTCTGCGGCGGGTTCGCCATGCCGATCCGGGAGAACAAGGCCGAGGAGATCTACATAGTCGTCTCG
>ASV_125  
TCTACAAGACTAGTATTAGATTCAAAAATGCAGGCAACAGTTCTTTCATTAGCTGCTGAAAGAGGAACAGTTGAAGATTTAGAACTAGAAGAAGTAGTCCAAAAAGGTTACGCGGGAATTGAATGTGTCGAGTCTGGTGGACCTGAGCCAGGTGTAGGCTGTGCTGGTCGAGGAATTATTACTTCTATTAATTTCCTTGAAGATCAGGGAGCTTATGAAGGAAAAGATTTTATTTCTTACGACGTATTAGGGGATGTTGTTTGTGGTGGATTTGCAATGCCGATCCGTGAAAATAAAGCACAAGAAATTTATATCGTTTGTTCA
>ASV_126  
TCCACCCGCCTGATTCTACATGCCAAAGCCCAGGACACGGTTATGGACAAGGTCCGCGAGCTCGGCACTGTTGAGGATCTGGAGTTGGAGGATGTTTGTAAGCGCGGCTACGGCGATGTCATGTGTGTTGAGTCGGGCGGTCCTGAGCCGGGTGTCGGTTGTGCTGGTCGTGGGGTTATCACCGCGATCAACTTCCTCGAAGAAGAGGGTGCATACACTCCTGACCTCGATTACGTTTTCTATGACGTCCTCGGTGACGTCGTCTGCGGTGGTTTCGCTATGCCGATCCGCGAGAACAAGGCGCAGGAGATCTACATCGTGGTTTCC
>ASV_127  
TCAACCCGTCTAATCTTACACTCTAAAATGCAAAACACAATTATGGAAATGGCTGCTGAAGCTGGCTCTGTTGAAGATATAGAGTTAGAAGATGTATTACTTACCGGTTACGGTGACGTTAAATGTGTTGAATCAGGGGGTCCAGAGCCAGGTGTTGGTTGTGCCGGTCGTGGTGTTATCACGGCAATTAACTTCTTAGAAGAAGAAGGCGCCTACGAAGAAGATTTAGATTTCGTCTTTTACGACGTACTCGGTGACGTTGTTTGTGGCGGTTTTGCTATGCCGATTCGTGAAAACAAAGCGCAAGAAATCTACATCGTTTGTTCT
>ASV_128  
TCCACTCGTCTGCTGCTCGGTGGACTGGCCCAGAAATCGGTACTTGATACTCTCCGGGAAGAAGGCGAGGACGTAGAACTCGACGATATCAGAAAAGCAGCTTATGGCGGAACCTGGGCAGTTGAGTCAGGCGGTCCGGAACCTGGGGTTGGTTGTGCAGGCCGAGGTATCATAACCGCGATTAACATGCTTGAATCTCTTGGCGCCTATGAGGAAAGCGAGAATCTTGACTACGCTTTCTATGATGTACTTGGTGATGTTGTCTGTGGTGGTTTTGCCATGCCAATCAGAGATGGTAAAGCGGAAGAGATCTATATCGTTGTCTCC
>ASV_129  
TCCACTCGCCTGATTCTGCATGCCAAAGCCCAGGACACGGTTATGGACAAGGTCCGTGAACTTGGCACCGTTGAGGATCTGGAACTTGATGATGTCTGCAAACGCGGCTACGGCGAGGTTATGTGTGTCGAATCGGGCGGTCCTGAGCCAGGCGTCGGTTGTGCCGGCCGTGGCGTTATCACCGCAATCAACTTCCTCGAAGAAGAAGGCGCCTACACTCCTGACCTTGATTACGTTTTCTATGACGTTCTTGGTGACGTTGTCTGCGGTGGCTTCGCCATGCCGATCCGCGAGAACAAGGCGCAAGAGATCTACATCGTGGTTTCT
>ASV_130  
TCCACCCGCTTGATTCTGCATGCCAAAGCCCAGGACACGGTCATGGGCAAGGTCCGTGAGCTCGGCACCGTTGAGGACCTGGAGCTGGAAGATGTCTGTAAGCGCGGTTACGGTGATGTCATGTGTGTTGAGTCTGGTGGTCCTGAGCCAGGTGTCGGCTGTGCAGGTCGTGGTGTTATCACAGCGATCAACTTCCTCGAAGAAGAGGGCGCATACACCCCGGATCTCGATTACGTTTTTTATGACGTTCTCGGTGACGTCGTCTGCGGTGGCTTTGCTATGCCGATCCGCGAGAACAAGGCCCAGGAGATCTACATCGTGGTTTCC
>ASV_131  
TCCACCCGCCTGATCCTGCACGCTAAAGCACAGACCACGGTAATGGACAAAGTCCGCGAGCTCGGCACTGTTGAGGACCTCGAGTTGAATGATGTTTGTAAACGCGGCTACGGCGATGTCATGTGTGTTGAGTCGGGCGGTCCTGAGCCGGGCGTCGGTTGCGCCGGTCGTGGGGTTATTACCGCCATCAACTTTTTAGAAGAAGAGGGCGCATATACATCCGACCTTGATTACGTTTTCTATGACGTCCTAGGCGACGTTGTTTGTGGTGGCTTCGCCATGCCGATCCGCGAAAACAAGGCCCAGGAGATTTACATCGTTGTCTCC
>ASV_132  
TCCACCCGCCTGATCCTGCATGCCAAGGCGCAGACCACGGTTATGGACAAGGTCCGCGAGCTGGGCACCGTCGAGGACCTGGAGCTGGATGATGTCTGTAAGCGCGGTTATGGCGACGTTATGTGCGTCGAGTCCGGTGGTCCCGAGCCAGGTGTCGGTTGTGCCGGTCGTGGGGTTATCACCGCCATCAACTTCCTCGAAGAAGAGGGCGCTTACACCCCCGACCTCGACTATGTTTTCTACGATGTCTTGGGTGACGTTGTCTGTGGCGGTTTCGCTATGCCGATCCGCGAGAACAAGGCGCAGGAGATCTATATCGTGGTCTCC
>ASV_133  
TCCACTCGTCTGATTCTTCACTCCAAAGCACAGAACACCATCATGGAAATGGCTGCTGAAGCCGGCACCGTGGAAGATCTGGAACTGGAAGATGTATTAAAAGCCGGTTACGGCGACATCCGCTGTGTTGAATCCGGTGGCCCGGAGCCGGGTGTTGGATGTGCCGGTCGCGGTGTAATCACTGCAATCAACTTCCTGGAAGAGGAAGGTGCATATGAAGATGACCTGGACTTCGTATTCTACGATGTACTGGGCGATGTTGTATGCGGTGGCTTTGCTATGCCGATCCGTGAAAACAAAGCGCAGGAAATCTACATTGTGGTATCC
>ASV_134  
TCTACCCGTTTGATCCTGCACGCAAAAGCGCAGAACACCATCATGGAAATGGCTGCGGAAGTGGGTTCTGTTGAAGACCTGGAACTGGAAGACGTACTGCAGATTGGTTACGGCGGAGTTCGTTGTGCTGAGTCTGGTGGTCCTGAGCCAGGAGTTGGCTGTGCTGGTCGTGGTGTTATCACCGCTATCAACTTCCTGGAAGAAGAAGGTGCGTACGAAGAAGATCTGGACTTCGTATTCTACGACGTACTGGGTGACGTGGTATGTGGCGGTTTCGCTATGCCAATCCGCGAAAACAAAGCGCAGGAAATCTACATCGTTTGCTCT
>ASV_135  
TCAACTCGATTGATCCTGCATGCCAAGGCTCAGACCACAGTCATGGACAAGGTTCGCGAGCTTGGCACCGTAGAGGATCTGGAGCTGGAGGATGTCTGTGAGCGCGGCTACGGCGAGGTCATGTGCGTTGAATCGGGCGGCCCGGAGCCGGGCGTTGGCTGCGCCGGTCGTGGAGTTATCACCGCCATCAACTTTCTCGAGGAAGAAGGCGCTTACACCCCTGACCTCGATTATGTTTTCTACGATGTTCTTGGTGACGTTGTTTGCGGTGGCTTCGCCATGCCGATCCGCGAGAACAAGGCCCAGGAGATCTACATTGTTGTCTCC
>ASV_136  
TCGACCCGTCTGATCCTGCATGCCAAGGCGCAGACCACGGTGATGGACAAGGTGCGTGAGCTGGGTACCGTCGAGGACCTGGAGCTGGAGGATGTCTGTAAGCGCGGTTACGGCGATGTCATGTGCGTCGAGTCGGGTGGTCCCGAGCCGGGCGTTGGTTGCGCCGGTCGTGGTGTTATCACCGCGATCAACTTCCTCGAGGAAGAGGGCGCTTACACCCCGGATCTCGATTATGTCTTCTATGATGTCTTGGGTGACGTTGTTTGTGGCGGTTTCGCCATGCCGATCCGCGAGAACAAGGCCCAGGAGATCTATATCGTGGTCTCT
>ASV_137  
TCAACTCGATTGATTTTACACGCAAAAGCACAAACAACTGTGATGCAGCTAGCTGCTGAGCATGGATCTGTCGAAGATATTGAATTGGAAGATGTTCTGCGAACTGGTTATGCCGGGATCAAGTGTGTGGAAGCTGGTGGGCCTGAGCCAGGAGTTGGTTGTGCAGGACGTGGAGTGATTACAGCGATTAATTTCCTGGAAGAAGAAGGTGCTTACGAAGAAGATCTCGACTTCGTTTTTTATGACGTACTGGGTGATGTTGTTTGTGGTGGATTTGCCATGCCTATTCGAGAGAATAAAGCGCAAGAAATCTATATTGTCGTTTCC
>ASV_138  
TCCACCCGCCTGATTCTGCATGCCAAAGCCCAGGACACGGTTATGGACAAGGTCCGTGAACTTGGCACCGTTGAGGATCTGGAACTTGATGATGTCTGCAAACGCGGCTACGGCGAGGTTATGTGTGTCGAGTCGGGCGGTCCTGAGCCAGGCGTCGGTTGTGCCGGCCGTGGCGTTATCACCGCAATCAACTTCCTCGAAGAAGAAGGCGCCTACACTCCTGACCTTGATTACGTTTTCTATGACGCTCTTGGTGACGTTGTCTGCGGTGGCTTCGCCATGCCGATCCGCGAGAACAAGGCGCAAGAGATCTACATCGTGGTTTCT
>ASV_139  
TCTACCCGCCTGATTCTACATGCCAAGGCGCAGAATACCATCATGGAGATGGCGGCCGAGGCGGGGTCGGTTGAGGATCTGGAACTGGAAGATGTGTTGAAGACCGGCTACGCCGATATCAAGTGCGTCGAGTCCGGTGGCCCCGAGCCCGGTGTCGGTTGTGCCGGTCGTGGTGTGATTACCGCCATCAACTTCCTGGAAGAGGAGGGCGCCTACGAGGAAGACCTGGACTTCGTTTTCTACGACGTACTGGGTGACGTGGTCTGTGGTGGCTTCGCCATGCCGACCCGTGAGAACAAGGCACAGGAGATCTACATCGTTGTCTCC
>ASV_140  
TCCACCCGCCTGATTCTACATGCCAAAGCCCAGGACACGGTCATGGACAAGGTCCGCGAGCTCGGCACCGTTGAGGACCTGGAGCTGGAGGATGTTTGTAAGCGCGGCTACGGCGAGGTCATGTGTGTTGAGTCGGGCGGTCCTGAGCCGGGTGTCGGTTGTGCCGGTCGTGGCGTTATCACCGCAATAAACTTCCTCGAAGAAGAGGGTGCATACACTCCTGACCTCGATTACGTTTTCTATGACGTCCTCGGCGACGTCGTCTGCGGTGGTTTCGCTATGCCGATCCGCGAAAACAAGGCCCAGGAGATTTACATCGTGGTTTCC
>ASV_141  
TCTACAAGACTAGTATTAAATTCAAAAATGCAGGCAACAGTTCTTTCATTAGCTGCTGAAAGAGGAACAGTTGAAGATTTAGAACTAGAAGAAGTAGTCCAAAAAGGTTACGCGGGTATTGAATGTGTCGAGTCTGGTGGACCTGAGCCAGGTGTAGGCTGTGCTGGTCGAGGAATTATTACTTCTATTAATTTCCTTGAAGATCAGGGAGCTTATGAAGGAAAAGATTTTATTTCTTACGACGTATTAGGGGATGTTGTTTGTGGTGGATTTGCAATGCCGATCCGTGAAAATAAAGCACAAGAAATTTATATCGTTTGTTCA
>ASV_142  
TCTACTCGCCTGATTCTGCACTCAAAAGCTCAGAACACCATTATGGAAATGGCGGCAGAAGCCGGCACCGTAGAAGACCTTGAACTTGAAGATGTACTTAAGGCTGGTTACGGCGACATCCGCTGTGTTGAATCTGGTGGTCCAGAGCCCGGTGTTGGCTGTGCCGGTCGCGGTGTTATTACCGCCATTAATTTCCTCGAAGAAGAAGGTGCGTACGAAGACGACCTCGACTTTGTTTTCTACGACGTACTCGGTGACGTTGTGTGCGGTGGCTTCGCTATGCCTATCCGCGAAAACAAAGCTCAAGAAATCTACATCGTTTGCTCT
>ASV_143  
TCCACCCGCCTGATCCTGCACGCCAAGGCCCAGACCACGGTTATGGACAAGGTCCGTGAGCTCGGTACCGTTGAGGACCTGGAGCTCGAAGATGTCTGTAAGCGCGGTTACGGCGATGTCATGTACGTTGAGTCCGGTGGTCCTGAGCCAGGTGTTGGCTGTGCAGGTCGTGGTGTTATCACCGCGATCAACTTCCTCGAAGAAGAGGGCGCATACACTCCTGACCTCGATTACGTTTTTTATGACGTTCTTGGTGACGTCGTCTGCGGTGGCTTCGCTATGCCGATCCGCGAGAACAAGGCGCAAGAGATCTACATCGTTGTCTCT
>ASV_144  
TCCACTCGTCTGATTCTTCACTCCAAAGCACAGAACACCATCATGGAAATGGCTGCTGAAGCCGGCACCGTGGAAGATCTGGAACTGGAAGATGTATTAAAAGCCGGTTACAGCGACATCCGCTGTGTTGGATCCGGTGGCCCGGAGCCAGGTGTTGGATGTGCCGGTCGCGGTGTAATCACTGCAATCAACTTCCTGGAAGAGGAAGGTGCATATGAAGATGACCTGGACTTCGTATTCTACGATGTACTGGGCGATGTTGTATGCGGTGGCTTTGCTATGCCGATCCGTGAAAACAAAGCGCAGGAAATCTACATTGTGGTATCC
>ASV_145  
TCTACCCGTTTGATTATGCACACTAAAGCCCAAGCAACGGTTATGGACTTAGCCCGCGACAGAGGGACTGTCGAAGATGTAGAACTGGATGAGGTTTTGATGCAAGGGTATTTGAGGGTTAAATGTGCAGAATCAGGGGGTCCAGAACCAGGGGTGGGCTGTGCAGGTCGAGGAGTCATCACCGCCATTAACTTTCTAGAAGAAAACGGTGCTTATGGTACTGATACGGATTATGTCTTCTACGATGTTCTAGGTGACGTGGTTTGTGGGGGCTTTGCAATGCCAATCCGTGAGAATAAGGCCAAAGAAATCTATATTGTCACCTCG
>ASV_146  
TCCACCCGTCTTATCCTTCACGCTAAAGCTCAGACCACCGTTATGGACAAGGTTCGCGAGCTCGGAACCGTCGATGACCTTGAGCTTGTAGGTGTAATGAAAAAAGGCTACGGCGACGTCATGTGTGTTGAGTCTGGTGGCCCAGAGCCAGGCGTTGGCTGTGCTGGCCGTGGCGTCATTACCGCCATCAACTTCCTCGAAGAAGAAGGCGCATACACTCCCGATCTTGACTATGTGTTCTACGACGTTCTAGGTGACGTTGTCTGTGGCGGTTTCGCCATGCCAATTCGTGAGAACAAGGCTCAGGAAATCTACATAGTTGTATCA
>ASV_147  
TCTACTCGCCTTATCCTTCATTCGAAGGCACAGAACACTATCATGGAAATGGCTGCAGAAGCAGGCACAGTTGAAGATTTAGAACTGGAAGATGTATTAAAAACCGGTTACGGAAATATCAAGTGTGTTGAATCAGGTGGTCCTGAGCCTGGTGTTGGTTGTGCAGGTCGTGGTGTTATCACTGCAATTAACTTTCTTGAAGAAGAAGGTGCATACGAAGATGACCTAGATTTCGTTTTTTACGATGTATTGGGTGATGTTGTATGTGGTGGCTTCGCGATGCCTATTCGTGAGAATAAGGCACAGGAAATCTACATCGTTGTTTCT
>ASV_148  
TCAACGAGGCTTTTATTAAACGGACTGGCGCAGAAGACAGTACTGGATACATTGAGGGAAGAAGGCGATGTAGAAGACCTGAATCTGATATTAAAAACAGGTTTTGAAGGCATAAAATGCGTTGAATCAGGCGGTCCGGAGCCAGGTGTAGGATGCGCAGGGCGCGGGATAATAACTGCTATCGGTATGCTTGAAGACCTGGGAGCCTATACGCCGGATCTTGATTATGTATTTTACGATGTACTCGGTGATGTGGTCTGCGGAGGCTTCGCAATGCCTATCCGTGAGGGTAAGGCAAAAGAAATATATATAGTTGCATCG
>ASV_149  
TCCACCCGTCTTATCCTTCACGCTAAAGCTCAGACCACCGTTATGGACAAGGTTCGCGAGCTCGGAACCGTCGAAGACCTTGAGCTTGTAGATGTAATGAAAAAAGGCTACGGCGACGTCATGTGTGTTGAGTCTGGTGGCCCAGAGCCAGGCGTTGGCTGTGCTGGCCGTGGCGTCATTACCGCCATCAACTTCCTCGAAGAAGAGGGCGCATACACTCCCGATCTTGACTATGTGTTCTACGACGTTCTAGGTGACGTTGTCTGTGGCGGTTTCGCCATGCCAATTCGTGAGAACAAGGCTCAGGAAATCTACATAGTTGTATCA
>ASV_150  
TCCACCCGTCTTATCCTTCACGCTAAAGCTCAGACCACCGTTATGGACAAGGTTCGCGAGCTCGGAACCGTCGAAGACCTTGAGCTTGTAGATGTAATGAAAAAAGGCTACAGCGACGTCATGTGTGTTGAGTCTGGTGGCCCAGAGCCAGGCGTTGGCTGTGCTGGCCGTGGCGTCATTACCGCCATCAACTTCCTCGAAGAAGAAGGCGCATACACTCCCGATCTTGACTATGTGTTCTACGACGTTCTAGGTGACGTTGTCTGTGGCGGTTTCGCCATGCCAATTCGTGAGAACAAGGCTCAGGAAATCTACATAGTTGTATCA
>ASV_151  
TCCACCCGCTTGATTCTGCATGCCAAAGCCCAGGACACGGTCATGGACAAGGTTCGTGAGCTCGGCACCGTTGAGGACCTGGAGCTGGAAGATGTCTGTAAGCGCGGTTACGGTGATGTCATGTGTGTTGAGTCTGGTGGTCCCGAGCCAGGTGTCGGCTGTGCAGGTCGTGGTGTTATCACAGCGATCAACTTCCTCGAAGAAGAGGGCGCATACACCCCGGATCTCGATTACGTTTTTTATGACGTTCTCGGTGACGTCGTCTGCGGTGGCTTTGCTATGCCGATCCGCGAGAACAAGGCCCAGGAGATCTACATCGTGGTTTCC
>ASV_152  
TCGACTCGGCTCATTCTTCATGCCAAGGCTCAGGACACGGTGATGGACCTGGTTCGGGAAAAGGGGACGGTCGAGGATCTGGAGCTGGAGGAAGTCATGAAGGTCGGCTTCAGGGATGTGCGGTGCGTCGAATCCGGCGGTCCGGAGCCGGGCGTCGGCTGCGCCGGTCGTGGCGTCATTACTGCCATCAACTTTCTTGAAGAGAATGGTGCCTATACCCCTGATCTCGATTTCGTCTTCTACGACGTTCTTGGCGACGTCGTCTGCGGCGGGTTCGCCATGCCGATCCGGGAGAACAAGGCGGAAGAGATTTATATCGTCTGCTCC
>ASV_153  
TCCACCCGTCTGATCTTGCACGCTAAAGCTCAGACCACGGTTATGGATAAGGTTCGTGAGCTAGGTACCGTTGAGGACCTGGAGCTGGAGGATGTTTGTAAGCGCGGCTACGGCGATGTCATGTGTGTTGAGTCGGGCGGTCCTGAGCCGGGTGTTGGCTGTGCCGGTCGTGGTGTTATTACCGCTATCAACTCCCTAGAGGAGGAGGGCGCATATACCCCTGATCTTGATTATGTTTTCTACGATGTTCTCGGCGACGTTGTCTGTGGTGGTTTTGCTATGCCGATCCGTGAGAACAAGGCCCAGGAGATCTATATCGTTGTCTCC
>ASV_154  
TCTACCCGTTTAATTATGCACACTAAAGCCCAAGCAACGGTTATGGACTTAGCCCGCGACAGAGGGACTGTCGAAGATGTAGAACTGGATGAGGTTTTGATGCAAGGGTATTGGGGGGTTAAATGTGCGGAATCAGGGGGTCCAGAACCAGGGGTGGGCTGTGCAGGTCGAGGAGTCATCACCGCCATTAACTTTCTAGAAGAAAACGGTGCTTATGGTACTGATACGGATTATGTCTTTTACGATGTTCTAGGTGACGTGGTTTGTGGGGGCTTTGCAATGCCAATACGTGAGAATAAGGCCAAAGAAATCTATATTGTCACCTCG
>ASV_155  
TCCACCCGCCTGATCCTGCATGCTAAAGCCCAGACCACGGTAATGGACAAGGTCCGTGAACTCGGCACGGTTGAGGACCTGGAGCTGGAAGATGTGTGTAAGCGCGGTTATGGCGATGTCATGTGTGTTGAGTCGGGCGGTCCTGAGCCGGGCGTTGGTTGTGCCGGTCGTGGGGTTATCACCGCGATTAACTTCCTCGAAGAAGAAGGTGCGTATACCCCTGACCTCGATTATGTTTTCTATGACGTCCTCGGTGACGTTGTTTGCGGTGGCTTCGCTATGCCGATCCGCGAGAACAAAGCCCAGGAGATCTACATCGTAGTCTCC
>ASV_156  
TCCACCCGCCTGATTCTACATGCCAAAGCCCAGGACACAGTTATGGACAAGGTCCGCGAGCTCGGCACCGTTGAGGATCTGGAGTTGGAGGATGTTTGTAAGCGCGGCTACGGCGATGTCATGTGTGTTGAGTCGGGCGGTCCTGAGCCGGGTGTCGGTTGTGCCGGTCGTGGCGTTATCACCGCAATAAACTTCCTCGAAGAAGAGGGCGCATACACTCCTGACCTCGACTACGGTTTCTATGACGTTCTTGGAGACGTCGTCTGCGGTGGTTTCGCTATGCCGATCCGCGAAAACAAGGCCCAGGAGATTTACATCGTGGTTTCC
>ASV_157  
TCCACCCGCTTGATTCTGCATGCCAAAGCCCAGGACACGGTCATGGACAAGGTCCGTGAGCTCGGCACCGTTGAGGACCTGGAGCTGGAAGATGTCTGTAAGCGCGGTTACGGTGATGTCATGTGTGTTGAGTCTGGTGGTCCTGAGCCAGGTGTCGGCTGTGCAGGTCGTGGTGTTATCACAGCGATCAACTTCCTCGAAGAAGAGGGCGCATACACCCCAGATCTCGATTACGTTTTTTATGACGTTCTCGGTGACGTCGTCTGCGGTGGCTTTGCTATGCCGATCCGCGAGAACAAGGCCCAGGAGATCTACATCGTGGTTTCC
>ASV_158  
TCAACTCGATTGATCCTGCATGCCAAGGCCCAGGCCACAGTTATGGACAAGGTTCGCGAGCTGGGCACGGTTGAGGATCTGGAGTTGGAAGATGTCATGAAAAAAGGCTACGGCGACGTTATGTGTGTCGAGTCGGGTGGTCCCGAGCCGGGAGTCGGTTGTGCCGGTCGTGGGGTTATCACCGCGATCAACTTCCTCGAAGAAGAGGGTGCCTACACCCCCAACCTCGACTATGTTTTCTACGACGTTCTCGGCGACGTGGTCTGTGGTGGCTTCGCCATGCCGATCCGCGAAAATAAGGCGCAGGAAATCTACATTGTCGTCTCC
>ASV_159  
TCCACCCGCCTGATCCTGCACGCCAAGGCCCAGACCACGGTTATGGACAAGGTCCGTGAGCTCGGTACCGTTGAGGACCTCGAGCTGGAAGATGTCTGTAAACGCGGTTACGGCGAAGTTATGTGCGTTGAGTCGGGTGGCCCTGAGCCAGGTGTTGGTTGTGCCGGTCGTGGCGTTATCACCGCGATCAACTTCCTTGAGGAAGAGGGCGCATACACTCCTGATCTTGATTATGTTTTCTATGACGTCCTTGGTGACGTCGTCTGTGGTGGATTCGCCATGCCGATCCGCGAGAATAAGGCGCAAGAAATCTACATCGTGGTCTCC
>ASV_160  
TCCACCCGCCTGATTCTACGTGCCAAAGCCCAGGACACGGTTATGGACAAGGTCCGCGAGCTCGGCACCGTTGAGGATCTGGAGTTGGAGGATGTTTGTAAGCGCGGCTACGGCGATGTCATGTGTGTTGAGTCGGGCGGTCCTGAGCCGGGTGTCGGTTGTGCCGGTCGTGGCGTTATCACCGCAATAAACTTCCTCGAAGAAGAGGGCGCATACACTCCTGACCTCGACTACGTTTTCTATGACGTTCTTGGAGACGTCGTCTGCGGTGGTTTCGCTATGCCGATCCGCGAAAACAAGGCCCAGGAGATTTACATCGTGGTTTCC
>ASV_161  
TCAACGCGCCTAATCTTACACTCTAAAATGCAAAACACGATTATGGAAATGGCAGCTGAAGCGGGCTCTGTTGAAGATCTTGAGTTAGAAGATGTATTGCTTACTGGTTACGGCGACGTTAAATGTGTTGAATCAGGTGGTCCTGAGCCAGGTGTAGGTTGTGCCGGTCGTGGTGTAATCACAGCAATTAACTTCCTAGAAGAAGAAGGCGCATACACAGAAGATTTAGACTTCGTATTCTATGACGTACTAGGTGATGTTGTATGTGGTGGTTTTGCGATGCCTATTCGTGAAAACAGAGCGCAAGAAATCTACATCGTTTGTTCT
>ASV_162  
TCCACTCGTCTGATCCTGCACGCCAAGGCTCAGACCACCGTTATGGACAAGGTTCGTGAGCTCGGCACCGTTGAGGACCTGGAGCTTGAGGATGTATGTAAGCGCGGTTACGGCGAGGTCATGTGTGTTGAGTCGGGTGGCCCTGAGCCTGGTGTTGGTTGTGCCGGTCGTGGTGTTATTACCGCCATCAACTTTCTGGAAGAGGAGGGTGCTTATACCCCTGACCTCGATTTCGTTTTCTACGATGTTCTCGGTGACGTTGTCTGCGGTGGTTTTGCTATGCCGATCCGTGAGAACAAAGCCCAGGAGATCTACATCGTGGTCTCC
>ASV_163  
TCAACTCGATTGATCCTGCATGCCAAGGCCCAGGCCACAGTTATGGACAAGGTTCGCGAGCTGGGCACGGTTGAGGATCTGGAGTTGGAAGATGTCATGAAAAAAGGCTACGGCGACGTTATGTGTGTCGAGTCAGGTGGTCCCGAGCCGGGTGTCGGTTGTGCCGGTCGTGGGGTTATCACCGCGATCAACTTCCTCGAAGAAGAGGGTGCCTACACCCCCGCCCTCGACTATGTTTTCTACGACGTTCTCGGCGACGTGGTCTGTGGTGGCTTCGCCATGCCGATCCGCGAAAATAAGGCGCAGGAAATCTACATTGTCGTCTCC
>ASV_164  
TCGACTCGGCTCATTCTTCATGCCAAGGCTCAGGACACGGTGATGGACCTGGTTCGGGAAAAGGGGACGGTCGAGGATCTGGAGCTGGAGGAAGTCATGAAGGTCGGCTTCAGGGATGTGCGGTGCGTCGAATCCGGCGGTCCGGAGCCGGGCGTCGGCTGCGCCGGTCGTGGCGTCATTACTGCCGTCAACTTTCTCGAAGAGAATGGTGCCTATACCCCTGATCTCGATTTCGTCTTCTACGACGTTCTTGGCGACGTCGTCTGCGGCGGGTTCGCCATGCCAATCCGGGAGAACAAGGCGGAAGAGATTTATATCGTCTGCTCC
>ASV_165  
TCAACGAGGCTTTTATTAAACGGACTGGCGCAGAAGACAGTACTGGATACATTGAGGGAAGAAGGCGATGTAGAAGACCTGAATCTGATATTAAAAACAGGTTTTGAAGGCATAAAATGCGTTGAATCAGGCGGTCCGGAGCCAGGTGTAGGATGCGCAGGGCGCGGGATAATAACTGCTATCGGTATGCTTGAAGATCTGGGAGCCTATACGCCGGATCTTGATTATGTATTTTACGATGTACTCGGTGATGTGGTCTGCGGAGGCTTCGCAATGCCTATCCGTGAGGGTAAGGCAAAAGAAATATATATAGTAGCATCG
>ASV_166  
TCAACTCGATTGATCCTGCATGCCAAGGCCCAGGCCACAGTTATGGACAAGGTTCGCGAGCTGGGCACGGTTGAGGATCTGGAGTTGGAAGATGTCATGAAAAAAGGCTACGGCGACGTTATGTGTGTCGAGTCGGGTGGTCCCGAGCCGGGTGACGGTTGTGCCGGTCGTGGGGTTATCACCGCGATCAACTTCCTCGAAGAAGAGGGTGCCTACACCCCCGACCTCGACTATGTTTTCTACGACGTTCTCGGCGACGTGGTCTGTGGTGGCTTCGCCATGCCGATCCGCGAAAACAAGGCGCAGGAAATCTACATTGTCGTCTCC
>ASV_167  
TCCACCCGCCTGATTCTACATGCCAAAGCCCAGGACACGGTTATGGACAAGGTCCGCGAGCTCGGCACCGTTGAGGATCTGGAGTTGGAGGATGTTTGTAAGCGCGGTTACGGCGATGTCATGTGTGTTGAGTCGGGCGGTCCTGAGCCGGGTGTCGGTTGTGCCGGTCGTGGCGTTATCACCGCAATAAACTTCCTCGAAGAAGAGGGCGCATACACTCCTGACCTCGACTACGTTTTCTATGACGTTCTTGGAGACGTCGTCTGCGGTGGTTTCGCTATGCCGATCCGCGAAAACAAGGCCCAGGAGATTTACATCGTGGTTTCC
>ASV_168  
TCTACTCGCCTTATCCTTCATTCGAAGGCACAGAACACTATCATGGAAATGGCTGCAGAAGCAGGCACAGTTGAAGATATAGAACTGGAAGATGTATTAAAAACCGGTTACGGAAATATCAAGTGTGATGAATCAGGTGGTCCTGAGCCTGGTGTTGGTTGTGCAGGTCGTGGTGTTATCACTGCAATTAACTTTCTTGAAGAAGAAGGTGCATACGAAGATGACCTAGATTTCGTTTTTTACGATGTATTGGGTGATGTTGTATGTGGTGGCTTCGCGATGCCTATTCGTGAGAATAAGGCACAGGAAATCTACATCGTTGTTTCT
>ASV_169  
TCCACCCGCTTGATTCTGCATGCCAAAGCCCAGGACACGGTCATGGACAAGGTCCGTGAGCTCGGCACCGTTGAGGACCTGGAGCTGGAAGATGTCTGTAAGCGCGGTTACGGTGATGTCATGTGTGTTGAGTCTGGTGGTCCTGAGCCAGGTGTCGGCTGTGCAGGTCGCGGTGTTATCACAGCGATCAACTTCCTCGAAGAAGAGGGCGCATACACCCCGGATCTCGATTACGTTTTTTATGACGTTCTCGGTGACGTCGTCTGCGGTGGCTTTGCTATGCCGATCCGCGAGAACAAGGCCCAGGAGATCTACATCGTGGTTTCC
>ASV_170  
TCGACAAGGCTCCTCCTCGGCGGCCTCAGCCAGAAAACAGTTCTGGATACCTTAAGAGAAGAAGGTGAGGATGTCGAACTCGACGATATCATTCTGGAAGGTTACGGATGCGCGAAATGCGTGGAGTCGGGCGGCCCCGAACCGGGAGTTGGCTGCGCCGGAAGAGGAATCATCACTTCCATAAATCTTCTCGAACAGCTCGGCGCATATGAAGAGGAAAAAGAACTCGATTATGCATTTTACGACGTGCTTGGTGACGTTGTGTGCGGAGGCTTCGCGATGCCCATCCGCGAAGGCAAAGCACAGGAGATATATATCGTCGTCTCC
>ASV_171  
TCCACCCGCCTGATCCTGCACGCTAAAGCCCAGACCACGGTAATGGACAAAGTCCGCGAGCTCGGCACTGTTGAGGACCTCGAGCTGGATGATGTTTGTAAGCGCGGCTACGGCGAGGTCATGTGTGTTGAGTCGGGCGGTCCTGAGCCGGGCGTCGGTTGCGCCGGTCGTGGCGTTATCACCGCGATCAACTTCCTTGAGGAAGAGGGCGCATACACTCCTGACCTCGATTACGTCTTCTATGACGTCCTCGGTGACGTTGTCTGCGGTGGCTTCGCCATGCCGATCCGCGAGAACAAGGCCCAGGAGATCTACATCGTGGTTTCC
>ASV_172  
TCTACCCGTTTGATCCTGCACGCTAAAGCTCAGACCACGGTTATGGATAAGGTTCGTGAGCTCGGCACCGTTGAGGATCTGGAGCTGGAGGATGTTTGTAAGCGCGGCTACGGCGAGGTCATGTGTGTTGAGTCGGGTGGCCCTGAGCCCGGTGTCGGTTGTGCCGGTCGTGGTGTTATTACCGCCATCAACTTCTTGGAAGAGGAGGGTGCTTATACCCCTGATCTCGATTTCGTTTTCTACGATGTTCTCGGTGACGTTGTCTGCGGTGGTTTTGTTATGCCGATCCGTGAGAATAAGGCTCAGGAGATCTACATCGTTGTCTCC
>ASV_173  
TCAACTCGATTGATCCTGCATGCCAAGGCCCAGGCCACAGTTATGGACAAGGTTCGCGAGCTGGGCACGGTTGAGGATCTGGAGTTGGAAGATGTCATGAAAAAAGGCTACGGCGACGTTATGTGTGTCGAGTCAGGTGGTCCCGAGCCGGGTGTCGGTTGTGCCGGTCGTGGGGTTATCACCGCGATCAACTTCCTCGAAGAAGAGGGTGCCTACACCCCCGACCTCGACTATGTTTTCTACGACGTTCTCGGCGACGTGGTCTGTGGTGGCTTCGCCATGCCGATCCGCGAAAACAAGGCGCAGGAAATCTACATTGTCGTCTCC
>ASV_174  
TCAACTCGCTTGATTCTCCATTCCAAGGCTCAAACCACGGCTATGCATATGGCCGCCGAGCACGGCAGCGTTGAGGACATCGAGTTAGATGATGTACTTAAGGTCGGTTACGGAGATGTGAAATGTGTCGAGTCTGGTGGTCCTGAGCCCGGTGTCGGCTGTGCCGGTCGTGGTGTTATCACCGCCATCAACTTTTTGGAGGAAGAGGGCGCCTATACCGAAGATCTAGACTTCGTCTTCTACGACGTGCTGGGCGATGTTGTGTGTGGTGGTTTCGCCATGCCGATTCGTGAGAACAAGGCGCAGGAAATCTACATTGTTTGCTCC
>ASV_175  
TCCACCCGCCTGATTCTGCATGCCAAAGCCCAGGACACGGTTATGGACAAGGTCCGCGAACTTGGAACCGTTGAGGACCTGGAGTTGGATGATGTTTGTAAGCGCGGCTACGGCGAGGTTATGTGTGTCGAGTCGGGCGGTCCTGAGCCAGGCGTCGGTTGTGCCGGCCGTGGCGTTATCACCGCGATCAACTTCCTCGAAGAAGAAGGCGCCTACACTCCTGACCTTGATTACGTTTTCTATGACGTTCTTGGTGACGTTGTCTGCGGTGGCTTCGCCATGCTGATCCGCGAGAACAAAGCGCAAGAGATTTACATCGTGGTTTCT
>ASV_176  
TCCACCCGCCTGATTCTACATGCCAAAGCCCAGGACACGGTTATGGACAAGGTCCGCGAGCTCGGCACCGTTGAGGATCTGGAGTTGGAGGATGTTTGTAAGCGCGGCTACGGCGATGTCATGTGTGTTGAGTCGGGCGGTCCTGAGCCGGGTGTCGGTTGTGCCGGTCGTGGCGTTATCACCGCAATAAACTTCCTCGAAGAAGAGGGCGCATACACTCCTGACCTCGACTACGTTTTCTATGACGTTCTTGGAGACGTCGTCTACGGTGGTTTCGCTATGCCGATCCGCGAAAACAAGGCCCAGGAGATTTACATCGTGGTTTCC
>ASV_177  
TCTACCCGTTTGATCCTGCACGCTAAAGCTCAGACCACGGTTATGGATAAGGTTCGTGAGCTCGGCACCGTTGAGGATCTGGAGCTGGAGGATGTTTGTAAGCGCGGCTGCGGCGAGGTCATGTGTGTTGAGTCGGGTGGCCCTGAGCCCGGTGTCGGTTGTGCCGGTCGTGGTGTTATTACCGCCATCAACTTCTTGGAAGAGGAGGGTGCTTATACCCCTGATCTCGATTTCGTTTTCTACGATGTTCTCGGTGACGTTGTCTGCGGTGGTTTTGTTATGCCGATCCGTGAGAATAAGGCTCAGGAGATCTACATCGTTGTCTCC
>ASV_178  
TCCACCCGCTTGATTCTGCATGCCAAAGCCCAGGACACGGTCATGGACAAGGTCCGTGAGCTCGGCACCGTTGAGGACCTGGAGCTGGAAGATGTCTGTAAGCGCGGTTACGGTGATGTCATGTGTGTTGAGTCTGGTGGTCCTGAGCCAGGTGTCGGCTGTGCAGGTCGTGGTGTTATCACAGCGATCAACTTCCTCGAAGAAGAGGGCGCTTACACCCCGGATCTCGATTACGTTTTTTATGACGTTCTCGGTGACGCCGTCTGCGGTGGCTTTGCTATGCCGATCCGCGAGAACAAGGCCCAGGAGATCTACATCGTGGTTTCC
>ASV_179  
TCCACCCGTCTGATCTTGCACGCTAAAGCTCAGACCACGGTTATGGATAAGGTTCGTGAGCTAGGTACCGTTGAGGACCTGGAGCTGGAGGATGTTTGTAAGCGCGGCTACGGCGATGTCATGTGTGTTGAGTCGGGCGGTCCTGAGCCGGGTGTTGGCTGCGCCGGTCGTGGTGTTATTACCGCTATCAACTTCCTAGAGGAGGAGGGCGCATATACCCCTGATCTTGATTATGTTTTCTACGATGTTCTCGGCGACGTTGTCTGTGGTGGTTTTGCTATGCCGATCCGTGAGAACAAGGCCCAGGAGATCTATATCGTTGTCTCC
>ASV_180  
TCCACCCGTCTTATCCTTCACGCTAAGGCTCAGACAACAGTTATGGATAAGGTTCGCGAACTGGGAACAGTTGAAGACCTTGAGCTTGAAGACGTATTGAAAGAGGGTTACGGCCAGGTTATGTGTGTTGAGTCCGGTGGCCCAGAGCCAGGTGTTGGTTGTGCCGGCCGTGGTGTCATCACCGCTATCAACTTCTTAGAAGAAGAGGGCGCTTACACACCCGATCTTGATTATGTTTTTTATGATGTTCTTGGTGACGTTGTCTGTGGTGGTTTCGCCATGCCTATCCGCGAGAACGAAGCACAGGAAATCTACATCGTCGTTTCA
>ASV_181  
TCCACACGTTTGATTATGCATGCGAAGGCTCAAACGACGGTCATGGACTTAGCTCGCGAACGAGGGACTGTTGAAGATTTAGAGCTGAGCGAGGTTTTGATGGAAGGATATATGGGCGTTAAATGTGCAGAGTCAGGGGGTCCAGAACCAGGAGTAGGATGTGCTGGTCGTGGGGTAATCACAGCCATTAACTTTCTAGAAGAAAACGGTGCTTATGCTACGGATACAGATTATGTCTTCTACGATGTCCTAGGTGACGTTGTGTGCGGTGGATTCGCAATGCCGATTCGTGAGAATAAGGCCAAAGAAATCTATATTGTCACTTCG
>ASV_182  
TCCACCCGCCTGATTCTACATGCCAAAGCCCAGGACACGGTTATGGACAAGGTCCGCGAGCTCGGCATCGTTGAGGATCTGGAGTTGGAGGATGTTTGTAAGCGCGGCTACGGCGATGTCATGTGTGTTGAGTCGGGCGGTCCTGAGCCGGGTGTCGGTTGTGCCGGTCGTGGCGTTATCACCGCAATAAACTTCCTCGAAGAAGAGGGCGCATACACTCCTGACCTCGACTACGTTTTCTATGACGTTCTTGGAGACGTCGTCTGCGGTGGTTTCGCTATGCCGATCCGCGAAAACAAGGCCCAGGAGATTTACATCGTGGTTTCC
>ASV_183  
TCTATTCGCCTTATCCTTCATTCGAAGGCACAGAACACTATCATGGAAATGGCTGCAGAAGCAGGCACAGTTGAAGATATAGAACTGGAAGATGTATTAAAAACCGGTTACGGAAATATCAAGTGTGTTGAATCAGGTGGTCCTGAGCCTGGTGTTGGTTGTGCAGGTCGTGGTGTTATCACTGCAATTAACTTTCTTGAAGAAGAAGGTGCATACGAAGATGACCTAGATTTCGTTTTTTACGATGTATTGGGTGATGTTGTATGTGGTGGCTTCGCGATGCCTATTCGTGAGAATAAGGCACAGGAAATCTACATCGTTGTTTCT
>ASV_184  
TCTACCCGTCTGATCCTGCACGCCAAGGCGCAGACCACCGTCATGGACAAGGTCCGCGAGCTCGGTACCGTCGAGGACCTGGAGCTGGAAGATGTGTGTAAGCGCGGATACGGCGATGTCATGTGTGTTGAGTCGGGTGGTCCTGAGCCAGGTGTAGGTTGCGCCGGGCGCGGGGTTATCACCGCGATCAACTTCCTCGAGGAAGAGGGCGCTTACACCCCGGATCTTGATTATGTCTTCTATGATGTCTTGGGTGACGTTGTTTGTGGCGGTTTCGCCATGCCGATCCGCGAGAACAAGGCGCAGGAGATCTATATCGTGGTCTCA
>ASV_185  
TCTACTCGTCTGATCCTGCACGCCAAGGCTCAGACCACCGTTATGGAGAAGGTTCGTGAGCTCGGCACCGTTGAGGATCTGGAGCTTGAAGATGTTTGTAAGCGTGGGTACGGCGAGGTCATGTGTGTTGAGTCTGGTGGCCCTGAGCCGGGTGTTGGTTGTGCCGGTCGTGGTGTTATTACCGCTATCAACTTCCTTGAGGAAGAGGGCGCCTATACCCCTGACCTCGATTATGTTTTCTACGATGTTCTCGGTGACGTTGTCTGCGGTGGTTTTGCTATGCCGATCCGCGAGAACAAGGCCCAGGAGATCTATATCGTTGTCTCC
>ASV_186  
TCCACCCGTCTGATTCTGCATGCCAAAGCCCAGGACACGGTTATGGACAAGGTCCGCGAGCTCGGTACCGTTGAGGATCTTGAGTTGGAGGATGTCTGTAAGCGCGGTTACGGCGATGTCATGTGTGTTGAGTCGGGCGGCCCTGAGCCAGGTGTCGGGTGTGCCGGTCGTGGCGTTATCACCGCGATCAACTTCCTTGAAGAAGAGGGCGCATACACTCCCGACCTCGATTACGTTTTTTATGACGTACTTGGTGATGTCGTCTGTGGTGGCTTTGCCATGCCGATCCGCGAGAACAAGGCCCAGGAGATCTACATTGTGGTTTCA
>ASV_187  
TCTACCCGTTTGATTATGCACACTAAAGCCCAAGCAACGGTCATGGACTTAGCCCGCGACAGAGGGACTGTCGAAGATGTAGAACTGGATGAGGTTTTGATGCAAGGGTATTTAGGCGTCAAATGTGCAGAATCAGGAGGACCAGAACCAGGGGTCGGTTGCGCTGGTCGAGGAGTTATTACCGCCATTAACCTTCTAGAAGAAAACGGTGCTTATGGTACTGATACGGATTATGTCTTCTACGATGTTCTAGGTGACGTGGCTTGCGGGGGCTTTGCAATGCCAATACGTGAGAATAAGGCCAAAGATATCTATATTGTCACCTCG
>ASV_188  
TCAACCCGCCTGATCCTGCACGCCAAAGCCCAGACCACGGTTATGGACAAGGTCCGCGAGCTCGGCACCGTTGAGGACCTCGAGCTAGAAGATGTTTGTAAGCGCGGTTACGGCGATGTCATGTGCGTCGAGTCGGGTGGCCCGGAGCCGGGTGTCGGTTGTGCCGGTCGTGGCGTTATCACTGCCATCAACTTCCTCGAAGAAGAAGGCGCTTACACCCCCGACCTCGATTACGTCTTCTACGATGTTCTCGGTGACGTTGTCTGTGGCGGCTTCGCCATGCCGATCCGTGAGAACAAGGCCCAGGAGATCTACATCGTGGTCTCC
>ASV_189  
TCAACACGTTTAATTCTTCATGCAAAAATGCAAAATTCAATTATGGAAATGGCTGCTGAAGCAGGCTCAGTGGAAGACATTGAGTTGGAAGATGTGCTTAAGGTGGGTTACGGCGGGGTTCGCTGTGTTGAGTCTGGTGGTCCTGAGCCAGGTGTTGGCTGTGCCGGTCGTGGTGTTGTTACCGCGATTAATTTCCTCGAAGATGAAGGCGCGTACGAAGAAGATTTAGATTTTGTGTTTTACGACGTGTTGGGTGATGTGGTTTGTGGTGGTTTCGCCATGCCGATCCGTGAAAACAAGGCCCAGGAAATTTACATCGTTGTATCC
>ASV_190  
TCTACCCGTTTGATTATACACACTAAAGCCCAAGCAACGGTTATGGACTTAGCCCGCGACAGAGGGACTGTCGAAGATGTAGAACTGGATGAGGTTTTGATGCAAGGGTATTTGGGGGTTAAATGTGCAGAATCAGGGGGTCCAGAACCAGGGGTGGGCTGTGCAGGTCGAGGAGTCATCACCGCCATTAACTTTCTAGAAGAAAACGGTGCTTATGGTACTGATACGGATTATGTCTTCTACGATGTTCTAGGTGACGTGGTTTGTGGGGGCTTTGCAATGCCAATCCGTGAGAATAAGGCCAAAGAAATCTATATTGTCACCTCG
>ASV_191  
TCTACCCGTCTGATTCTGCATGCTAAAGCTCAGACCACTGTTATGGACAAGGTTCGCGAGCTCGGAACCGTCGAAGACCTTGAGCTTGAAGATGTTATGAAAAAAGGTTACGGCGACGTTATGTGTGTTGAGTCTGGTGGCCCAGAGCCTGGTGTTGGTTGTGCCGGCCGTGGTGTCATTACCGCCATCAACTTCCTCGAAGAAAAAGGCGCTTACACTCCCGATCTCGACTACGTGTTCTACGACGTTCTTGGTGACGTTGTCTGTGGTGGTTTCGCCATGCCTATCCGTGAGATCAAGGCTCAGGAAATTTACATAGTTGTTTCC
>ASV_192  
TCCACCCGTCTTATCCTTCGCGCTAAAGCTCAGACCACCGTTATGGACAAGGTTCGCGAGCTCGGAACCGTCGAAGACCTTGAGCTTGTAGATGTAATGAAAAAAGGCTACGGCGACGTCATGTGTGTTGAGTCTGGTGGCCCAGAGCCAGGCGTTGGCTGTGCTGGCCGTGGCGTCATTACCGCCATCAGCTTCCTCGAAGAAGAAGGCGCATACACTCCCGATCTTGACTATGTGTTCTACGACGTTCTAGGTGACGTTGTCTGTGGCGGTTTCGCCATGCCAATTCGTGAGAACAAGGCTCAGGAAATCTACATAGTTGTATCA
>ASV_193  
TCCACCCGTCTTATCCTTCACGCTAAAGCTCAGACCACCGTTATGGACAAGGTTCGCGAGCTCGGAACCGTCGAAGACCTTGAGCTTGTAGATGTAATGAAAAAAGGCTACGGCGACGTCATGTGTGTTGAGTCTGGTGGCCCAGAGCCAGGCGTTGGCTGTGCTGGCCGTGGCGTCATTACCGCCATCAACTTCCTCGAAGAAGAAGGCGCATACACTCCCGATCTTGACTATGTGTTCTACGACGTTCTAGGTGACGTTGTCTGTGGCGGTTTCACCATGCCAATTCGTGAGAACAAGGCTCAGGAAATCTACATAGTTGTATCA
>ASV_194  
TCCACCCGTCTGATCCTCCATGCCAAGGTGCAGAATACCATCATGGAGATGGCGGCCGAAGCCGGTTCAGTTGAAGACCTGGAGCTGGAAGATGTGTTGAAGACCGGCTACGCCGATATCAAGTGCGTCGAGTCCGGTGGTCCCGAGCCCGGTGTGGGTTGTGCCGGCCGCGGTGTGATTACCGCCATCAACTTCCTGGAAGAGGAGGGCGCCTACGAGGAAGACCTGGACTTCGTCTTCTACGACGTACTGGGTGACGTGGTCTGCGGTGGTTTTGCCATGCCGATCCGAGAGAACAAGGCGCAGGAGATCTACATCGTCGTCTCC
>ASV_195  
TCCACCCGCCTGATTCTACATGCCAAAGCCCAGGACACGGTTATGGACAAGGTCCGCGAGCTCGGCACCGTTGAGGATCTGGAGTTGGAGGATGTTTGTAAGCGCGGCTACGGCGATGTCATGTGTGTTGAGTCGGGCGGTCCTGAGCCGGGTGTCGGTTGTGCCGGTCGTGGCGTTATCACCGCAATAAACTTCCTCGAAGAAGAGGGCGCATACACTCCTGACCTCGACTACGGTTTCTATGACGTTCTTGGAGACGTCGTCTGCGGTGGTTTCGCTATGCCGATCCGCGAAAACAAGGCCCAGGAGATTTACATCGTGGTTTCC
>ASV_196  
TCCACCCGCCTGATTCTACATGCCAAAGCCCAGGACACGGTTATGGACAAGGTCCGCGAGCTCGGCACTGTTGAGGATCTGGAGTTGGAGGATGTTTGTAAGCGCGGCTACGGCGATGTCATGTGTGTTGAGTCGGGCGGTCCTGAGCCGGGTGTCGGTTGTGCTGGTCGTGGGGTTATCACCGCGATCAACTTCCTCGAAGAAGAGGGTGCATACACTCCTGACCTCGATTACGTTTTCTATGACGTCCTCGGTGACGTCGTCTGCGGTGGTTTCGCTATGCCGATCCGCGAGAACAAGGCGCAGGAGATCTACATCATGGTTTCC
>ASV_197  
TCTACCCGTCTGATCCTGCACGCCAAGGCGCAGACCACGGTTATGGGCAAGGTCCGCGAACTAGGTACCGTCGAGGACCTGGAGCTGGATGATGTCTGTAAGCGCGGTTATGGCGACGTCATGTGTGTCGAGTCCGGTGGTCCCGAGCCAGGTGTAGGTTGTGCCGGTCGTGGGGTTATCACCGCCATCAACTTCCTCGAAGAAGAGGGCGCTTACACCCCCGACCTCGACTATGTCTTCTACGATGTCTTGGGTGACGTTGTCTGTGGCGGTTTCGCTATGCCGATCCGCGAGAACAAGGCGCAGGAGATCTATATCGTGGTCTCC
>ASV_198  
TCTACCCGTCTGATCCTGCACGCCAAGGCTCAGACCACCGTTATGGACAAGGTTCGTGAGCTCGGCACCGTTGAGGATCTGGAGCTTGAAGATGTTTGTAAGCGTGGGTACGGCGAGGTCATGTGTGTTGAGTCGGGTGGTCCTGAGCCTGGTGTTGGTTGTGCCGGTCGTGGTGTTATTACCGCCATCAACTTCCTTGAGGAAGAGGGCGCTTATACCCCTGACCTCGATTTCGTTTTCTACGATGTTCTCGGTGACGTTGTCTGCGGTGGTTTTGCTATGCCGATCCGTGAGAACAAAGCTCAGGAGATCTACATCGTGGTCTCC
>ASV_199  
TCCACCCGCTTGATTCTGCATGCCAAAGCCCAGGACACGGTCATGGACAAGGTCCGTGAGCTCGGCACCGTTGAGGACCTGGAGCTGGAAGATGTCTGTAAGCGCGGTTACGGTGATGTCATGTGTGTTGAGTCTGGTGGTCCTGAGCCAGGTGTCGGCTGTGCAGGTCGTGGTGTTATCACAGCGATCAACTTCCTCGAAGAAGAGGGCGCATACACCCCGGATCTCGATTACGTTTTTTATGACGTTCTCGGTGACGTCGTCTGCGGTGGCTTTGCTATGCCGATCCGTGAGAACAAGGCCCAGGAGATCTACATCGTGGTTTCC
>ASV_200  
TCTACCCGTTTGATTATGCACACTAAAGCCCAAGCAACGGTCATGGACTTAGCCCGCGACAGAGGGACTGTCGAAGATGTAGAACTGGATGAGGTTTTGATGCAAGGGTATTTAGGCGTCAAATGTGCAGAATCAGGAGGACCAGAACCAGGGGTCGGTTGCGCTGGTCGAGGAGTTATTACCGCCATTAACTTTCTAGAAGAAAACGGTGCTTATGGTACTGATACGGATTATGTCTTCTACGATGTTCTAGGTGACGTGGTTTGCGGGGGCTTTGCAATGCCAATACATGAGAATAAGGCCAAAGAAATCTATATTGTCACCTCG
>ASV_201  
TCTACCCGTTTAATTATGCACACTAAAGCCCAAGCAACGGTTATGGACTTAGCCCGCGACAGAGGGACTGTCGAAGATGTAGAACTGGATGAGGTTTTGATGCAAGGGTATTTGGGGGTTAAATGTGCGGAATCAGGGGGTCCAGAACCAGGGGTGGGCTGTGCAGGTCGAGGAGTCATCACCGCCATTAACTTTCTAGCAGAAAACGGTGCTTATGGTACTGATACGGATTATGTCTTTTACGATGTTCTAGGTGACGTGGTTTGTGGGGGCTTTGCAATGCCAATACGTGAGAATAAGGCCAAAGAAATCTATATTGTCACCTCG
>ASV_202  
TCAACTCGATTGATCCTGCATGCCAAGGCCCAGGCCACAGTTATGGACAAGGTTCGCGAGCTGGGCACGGTTGAGGATCTGGAGTTGGAAGATGTCATGAAAAAAGGCTACGGCGACGTTATGTGTGTCGAGTCGGGTGGTCCCGAGCCGGGTGTCGGTTGTGCCGGTCGTGGGGTTATCACCGCGATCAACTTCCTCGAAGAAGAGGGTTCCTACACCCCCGACCTCGACTATGTTTTCTACGACGTTCTCGGCGACGTGGTCTGTGGTGGCTTCGCCATGCCGATCCGCGAAAACAAGGCGCAGGAAATCTACATTGTCGTCTCC
>ASV_203  
TCCACCCGCCTGATTCTACATGCCAAAGCCCAGGACACAGCTATGGACAAGGTCCGCGAGCTCGGCACCGTTGAGGATCTGGAGTTGGAGGATGTTTGTAAGCGCGGCTACGGCGATGTCATGTGTGTTGAGTCGGGCGGTCCTGAGCCGGGTGTCGGTTGTGCCGGTCGTGGCGTTATCACCGCAATAAACTTCCTCGAAGAAGAGGGCGCATACACTCCTGACCTCGACTACGGTTTCTATGACGTTCTTGGAGACGTCGTCTGCGGTGGTTTCGCTATGCCGATCCGCGAAAACAAGGCCCAGGAGATTTACATCGTGGTTTCC
>ASV_204  
TCCACTCGCCTGATCCTGCACGCCAAGGCCCAGACCACGGTTATGGACAAGGTCCGTGAGCTCGGTACCGTTGAGGACCTGGAGCTGGAAGATGTTTGTAAGCGCGGTTACGGCGATGTCATGTGCGTTGAGTCCGGCGGTCCGGAGCCGGGCGTCGGTTGTGCCGGTCGTGGCGTTATCACCGCGATCAACTTTTTGGAAGAAGAGGGCGCTTACACCCCTGACCTCGATTACGTTTTTTATGACGTCCTCGGCGACGTTGTTTGCGGTGGCTTCGCTATGCCGATCCGCGAAAACAAGGCGCAGGAGATCTATATCGTGGTCTCC
>ASV_205  
TCAACTCGATTGATCCTGCATGCCAAGGCCCAGGCCACAGTTATGGACAGGGTTCGCGAGCTGGGCACGGTTGAGGATCTGGAGTTGGAAGATGTCATGAAAAAAGGCTACGGCGACGTTATGTGTGTCGAGTCAGGTGGTCCCGAGCCGGGTGTCGGTTGTGCCGGTCGTGGGGTTATCACCGCGATCAACTTCCTCGAAGAAGAGGGTGCCTACACCCCCGACCTCGACTATGTTTTCTACGACGTTCTCGGCGACGTGGTCTGTGGTGGCTTCGCCATGCCGATCCGCGAAAATAAGGCGCAGGAAATCTACATTGTCGTCTCC
>ASV_206  
TCTACTCGCCTTATCCTTCATTCGAAGGCACAGAACACTATCATGGAAAGGGCTGCAGAAGCAGGCACAGTTGAAGATATAGAACTGGAAGATGTATTAAAAACCGGTTACGGAAATATCAAGTGTGTTGAATCAGGTGGTCCTGAGCCTGGTGTTGGTTGTGCAGGTCGTGGTGTTATCACTGCAATTAACTTTCTTGAAGAAGAAGGTGCATACGAAGATGACCTAGATTTCGTTTTTTACGATGTATTGGGTGATGTTGTATGTGGTGGCTTCGCGATGCCTATTCGTGAGAATAAGGCACAGGAAATCTACATCGTTGTTTCT
>ASV_207  
TCCACCCGTCTTATCCTTCACGCTAAAGCTCAGACCACCGTTATGGACAAGGTTCGCGAGCTCGGAACCGTCGAAGACCTTGAGCTTGTAGATGTAATGAAAAAAGGCTACGGCGACGTCATGTGTGTTGAGTCTGGTGGCCCAGAGCCAGGCGTTGGCTGTGCTGGCCGTGGCGACATTACCGCCATCAACTTCCTCGAAGAAGAAGGCGCATACACTCCCGATCTTGACTATGTGTTCTACGACGTTCTAGGTGACGTTGTCTGTGGCGGTTTCGCCATGCCAATTCGTGAGAACAAGGCTCAGGAAATCTACATAGTTGTATCA
>ASV_208  
TCTACCCGTTTGATTATGCACACTAAAGCCCAAGCAACGGTCATGGACTTAGCCCGCGACAGAGGGACTGTCAAAGATGTAGAACTGGATGAGGTTTTGATGCAAGGGTATTTAGGCGTCAAATGTGCAGAATCAGGAGGACCAGAACCAGGGGTCGGTTGCGCTGGTCGAGGAGTTATTACCGCCATTAACTTTCTAGAAGAAAACGGTGCTTATGGTACTGATACGGATTATGTCTTCTACGATGTTCTAGGTGACGTGGTTTGCGGGGGCTTTGCAATGCCAATACGTGAGAATAAGGCCAAAGAAATCTATATTGTCACCTCG
>ASV_209  
TCGACTCGGCTCATTCTTCATGCCAAGGCTCAGGACACGGTGATGGACCTGGTTCGGGAAAAGGGGACGGTCGAGGATCTGGAGCTGGAGGAAGTCATGAAGGTCGGCTTCAGGGATGTGCGGTGCGTCGAATCCGGCGGTCCGGAGCCGGGCGTCGGCTGCGCCGGTCGTGGCGTCATTACTGCCATCAACTTTCTCGAAGAGAATGGTGCCTATACCCCTGATCTCGATTTCGTCTTCTACGACGTTCTTGGCGACGTCGTCTGCGGCGGGTTCGCCATGCCGATCCGGGAGAACAAGGCGGAAGAGATTTATATCGTCTGCTCC
>ASV_210  
TCGACCCGCCTGATCCTGCACGCTAAAGCGCAGACCACGGTGATGGACAAGGTTCGCGAGCTGGGCACGGTTGAGGATCTGGAGCTGGAAGACGTGATGAAGGTTGGCTACGGCGATGTTAAATGCGTCGAGTCGGGCGGTCCTGAGCCGGGCGTTGGTTGTGCCGGTCGGGGTGTTATTACCGCAATCAATTTTCTCGAAGAAGAGGGTGCTTATACCCCCGACCTCGACTTTGTTTTCTACGATGTCCTCGGTGATGTTGTCTGCGGTGGCTTCGCTATGCCGATCCGCGAGAACAAGGCGCAGGAGATCTACATTGTGGTCTCC
>ASV_211  
TCCACCCGTCTTATCCTTCACGCTAAAGCTCAGACCACCGTTATGGACAAGGTTCGCGAGCTCGGAACCGTCGAAGACCTTGAGCTTGTAGATGTAATGAAAAAAGGCTACGGCGACGTCCTGTGTGTTGAGTCTGGTGGCCCAGAGCCAGGCGTTGGCTGTGCTGGCCGTGGCGTCATTACCGCCATCAACTTCCTCGAAGAAGAAGGCGCATACACTCCCGATCTTGACTATGTGTTCTACGACGTTCTAGGTGACGTTGTCTGTGGCGGTTTCGCCATGCCAATTCGTGAGAACAAGGCTCAGGAAATCTACATAGTTGTATCA
>ASV_212  
TCAACTCGATTGATCCTGCATGCCAAGGCCCAGGCCACAGTTATGGACAAGGTTCGCGAGCTGGGCACGGTTGAGGATCTGGAGTTGGAAGATGTCATGAAAAAAGGCTACGGCGACGTTATGTGTGTCGAGTCGGGTGGTCCCGAGCCGGGTGTCGGTTGTGCCGGTCGTGGGGTTATCACCGCGATCAACTTCCCCGAAGAAGAGGGTGCCTACACCCCCGACCTCGACTATGTTTTCTACGACGTTCTCGGCGACGTGGTCTGTGGTGGCTTCGCCATGCCGATCCGCGAAAACAAGGCGCAGGAAATCTACATTGTCGTCTCC
>ASV_213  
TCAACCCGTCTGATCCTGCACGCCAAGGCCCAGAACACCATCATGGAAATGGCCGCCGAGAAGGGCTCTGTAGAAGATCTCGAACTCGAAGACGTACTGCAGATTGGTTACGGCGGCGTTCGCTGTGCCGAGTCTGGTGGTCCTGAGCCAGGAGTTGGTTGTGCCGGTCGTGGTGTTATCACCGCCATCAACTTCCTGGAAGAGGAAGGTGCCTACGAAGAAGATCTCGACTTCGTATTCTACGACGTACTGGGTGACGTTGTGTGTGGTGGTTTCGCCATGCCAATCCGTGAAAACAAGGCTCAGGAAATCTACATCGTCTGCTCC
>ASV_214  
TCTACCCGTCTGATTCTGCATGCTAAAGCTCAGACCATTGTTATGGATAAGATTCGCGAGCTCGGAACCGTCGAAGACCTTGAGCTTGAAGATGTTATGAAAAAAGGCTACGGCGACGTTATGTGTGTTGAGTCTGGTGGCCCAGAGCCCGGTGTTGGTTGTGCCGGTCGTGGTGTTATTACCGCCATCAACTTCCTCGAAGAAGAAGGCGCATATACTCCCGATCTCGACTACGTGTTCTACGACGTTCTAGGTGACGTTGTCTGTGGTGGTTTCGCCATGCCTATTCGTGAGAACAAGGCTCAGGAAATCTACATAGTTGTTTCC
>ASV_215  
TCCACCCGTCTTATCCTTCACGCTAAAGCTCAGACCACCGTTATGGACAAGGTTCGCGAGCTCGGAACCGTCGAAGACCTTGAGCTTGTAGATGTAATGAAAAAAGGCTACGGCGACGTCATGTGTGTTGAGTCTGGTGGCCCAGAGCCAGGCGTTGGCTGTGCTGGCCGTGGCGTCATTACCGCCATCAACTTCCTCGAAGAAGAAGGCGCATACACTCCCGATCTTGACTATGAGTTCTACGACGTTCTAGGTGACGTTGTCTGTGGCGGTTTCGCCATGCCAATTCGTGAGAACAAGGCTCAGGAAATCTACATAGTTGTATCA
>ASV_216  
TCTACCCGTTTGATTATGCACACTAAAGCCCAAGCAACGGTCATGGACTTAGCCCGCGACAGAGGGACTGTCGAAGATGTAGAACTGGATGAGGTTTTGATGCAAGGGTATTTAGGCGTCAAATGTGCAGAATCAGGAGGACCAGAACCAGGGGTCGGTTGCGCTGGTCGAGGAGTTATTACCGCCATTAACCTTCTAGAAGAAAACGGTGCTTATGGTACTGATACGGATTATGTCTTCTACGATGTTCTAGGTGACGTGGTTTGCGGGGGCTTTGCAATGCCAATACGTGAGAATAAGGCCAAAGATATCTATATTGTCACCTCG
>ASV_217  
TCCACCCGCTTGATTCTGCACGCAAAGGCTCAGGACACCATTTTGTCCTTGGCTGCTGAAGCTGGCTCGGTGGAGGATCTCGAGCTGGAAGACGTGATGAAGATTGGTTACAAAAACATCCGTTGCGTGGAATCCGGTGGCCCAGAGCCAGGAGTTGGTTGCGCTGGCCGTGGTGTGATCACTTCGATCAACTTCCTGGAAGAAAACGGCGCTTATGACGGCGTGGACTACGTGTCTTACGACGTGCTGGGTGACGTGGTGTGTGGTGGCTTTGCCATGCCGATCCGCGAAAACAAGGCACAAGAAATTTACATCGTCATGTCT
>ASV_218  
TCCACCCGCCTGCTTCTGGGCGGCCTGCAGCAGAAGACCGTGCTCGACACCCTGCGCGAAGAAGGCGAGGACGTCGAACTCGACGACATTCTCAAGGAAGGCTTCATGGGCACCATGTGCACCGAGTCCGGCGGCCCCGAGCCTGGCGTCGGTTGCGCCGGTCGCGGCATCATCACCTCGATCAACCTGCTCGAGCAGCTGGGCGCCTACAAGGAAGACAAGAAGCTCGACTACGCCTTCTACGACGTTCTCGGCGACGTCGTGTGCGGCGGGTTCGCCATGCCCATTCGCGAAGGCAAGGCCCAGGAAATCTACATCGTCGTCTCG
>ASV_219  
TCTACCCGTCTGATTCTGCATGCTAAAGCTCAGACCACCGTTATGGATAAGGTTCGTGAACTCGGGACCGTCGAAGACCTTGAGCTTGAAGATGTTATGAAAAAAGGTTACGGCGACGTTATGTGTGTTGAGTCTGGTGGCCCAGAGCCTGGTGTTGGTTGTGCCGGCCGTGGTGTTATTACCGCCATCAACTTCCTCGAAGAAGAAGGCGCATATACTCCCGATCTCGACTACGTGTTCTACGACGTTCTTGGTGACGTTGTCTGTGGTGGTTTCGCCATGCCTATCCGTGAGAACAAGGCTCAGGAAATCTACATAGTCGTTTCC
>ASV_220  
TCAACCCGTCTAATCTTACACTCTAAAATGCAAAACACAATTATGGAAATGGCTGCTGAAGCTGGCTCTGTTGAAGATATAGAGTTAGAAGATGTCTTACTTACCGGTTACGGTGACGTTAAATGTGTTGAATCCGGGGGTCCAGAGCCAGGTGTTGGTTGTGCCGGTCGTGGTGTTATCACTGCAATTAACTTCTTAGAAGAAGAAGGCGCCTACGAAGAAGATTTAGATTTCGTCTTTTACGACGTACTCGGTGACGTTGTTTGTGGCGGCTTTGCTATGCCGATCCGTGAAAACAAAGCGCAAGAAATCTACATCATTTGTTCT
>ASV_221  
TCGACCCGGCTGATCCTGCACGCCAAGGCCCAGACCTCAGTCATGGAGATGGCCGCCGAGCTGGGCAGTGTCGAAGACCTGGAGCTGGAGGATGTCCTGTCCGTCGGCTACAAAGATATCAAGTGCGTCGAGTCCGGTGGTCCCGAGCCGGGTGTCGGTTGCGCCGGCCGTGGCGTAATCACTGCCATTAACTTCCTGGAGGAGGAAGGCGCCTACGAAGATGATCTCGATTTTGTCTTCTACGACGTACTTGGTGACGTGGTCTGTGGTGGCTTCGCGATGCCGATCCGCGAAAACAAGGCGCAGGAGATCTATATCGTCTGCTCC
>ASV_222  
TCAACCCGGTTGTTGCTTGGTGGTCTGGCCCAAAAAACCGTATTGGATACCCTTCGTGAAGAAGGTGAAGAAATTGAACTGGATTCCATCCTAAAACCAGGATTCCGCGGCATTCAATGTGTGGAATCAGGCGGACCTGAACCAGGGGTTGGTTGTGCCGGTCGAGGAATTATTACTTCCATCGGGATGCTGGAACAATTAGGTGCCTACACCGAAGATCTGGATTATGTCTTCTACGATGTATTAGGTGACGTTGTCTGTGGTGGTTTCGCGATGCCAATCCGCGAAGGTAAAGCTCAGGAAATCTACATTGTCGCATCG
>ASV_223  
TCAACACGTTTAATTCTTCATGCAAAAATGCAAAATTCAATTATGGAAATGGCTGCTGAAGCAGGCTCAGTGGAAGACATTGAGTTGGAAGATGTGCTTAAGGTGGGTTACGGCGGGGTTCGCTGTGTTGAGTCTGGTGGTCCTGAGCCAGGTGTTGGCTGTGCCGGTCGTGGTGTTATTACCGCGATTAATTTCCTCGAAGATGAAGGCGCGTACGAAGAGGATTTAGATTTTGTGTTTTACGACGTGTTGGGTGATGTGGTTTGTGGTGGTTTCGCCATGCCGATCCGTGAAAACAAGGCCCAGGAAATTTACATCGTTGTATCC
>ASV_224  
TCAACTCGATTGATCCTGCATGCCAAGGCTCAGACCACAGTCATGGACAAGGTTCGCGAGCATGGCACCGTAGAGGATCTGGAGCTGGAGGATGTCTGTAAGCGCGGCTACGGCGAGGTCATGTGCGTTGAATCGGGCGGCCCGGAGCCGGGCGTTGGCTGCGCCGGTCGTGGAGTTATCACCGCCATCAACTTTCTCGAGGAAGAAGGCGCTTACACCCCTGACCTCGATCATGTTTTCTACGATGTTCTTGGTGACGTTGTTTGCGGTGGCTTCGCCATGCCGATCCGCGAGAACAAGGCCCAGGAGATCTACATTGTTGTCTCC
>ASV_225  
TGCACCCGCCTGGTTCTGGGCGGCAAACCCCAGGAAACCCTGATGGACCTGCTCCGGGAAAAAGGTGCGGAAAAGATCACCAACGATGCGGTTATCAAGACGGGATACCACGGCATCCAATGTGTGGAATCCGGCGGTCCAGAACCGGGGGTTGGTTGCGCCGGACGCGGCATCATCACCGCCATTGATCTCATGGAGAACAATGGCGCCTATTCCGATGACCTGGATTTCATCTTTTTCGATGTTCTGGGCGACGTGGTTTGCGGTGGTTTCGCCATGCCGATTCGCGATGGCAAGGCCCAGGAGGTCTACATCGTCGCATCG
>ASV_226  
TCAACCCGTCTGATCCTGCACTCCAAGGCTCAGACTTCGGTGATGGAGATGGCAGCCGAGTTGGGCTCCGTCGAAGATCTGGAATTGGAAGATGTACTTCAGATTGGTTACAAAGACATCAAATGTGTCGAGTCTGGTGGACCTGAGCCGGGTGTGGGTTGTGCCGGTCGCGGGGTGATCACCGCGATCAACTTCCTGGAAGAGGAAGGCGCTTACACCGAAGATCTGGACTTCGTGTTCTACGACGTGCTCGGGGATGTGGTCTGTGGCGGCTTCGCCATGCCGATCCGTGAGAACAAGGCTCAAGAGATCTACATCGTCTGCTCC
>ASV_227  
TCTACTCGTTTGATGCTACACAGTAAAGCTCAAACAAGTGTTCTCCAACTAGCTGCTGAAAGAGGCGCTGTGGAAGACATCGAATTAGAAGAAGTGATGCTCACAGGCTTCCGCGATGTACGTTGTGTTGAGTCAGGTGGTCCTGAGCCTGGAGTAGGTTGCGCTGGTCGTGGTATTATTACCGCCATCAACTTCTTAGAAGAAAACGGTGCTTACAAAGATGTTGATTTTGTAAGTTACGACGTACTAGGTGACGTTGTATGTGGTGGTTTCGCTATGCCTATCCGTGAAGGTAAAGCACAAGAAATCTACATCGTTACCTCT
>ASV_228  
TCCACCCGTCTTATCCTTCACGCTAAGGCTCAGACAACAGTTATGGATAAGGTTCGCGAACTGGGAACTGTTGAAGACCTTGAGCTTGAAGACGTATTGAAAGAGGGTTACGGCCAGGTTATGTGTGTTGAGTCCGGTGGCCCAGAGCCAGGTGTTGGTTGTGCCGGCCGTGGTGTCATCACCGCTATCAACTTCTTAGAAGAAGAGGGCGCTTACACACCCGATCTTGATTATGTTTTTTATGATGTTCTTGGTGACGTTGTCTGTGGTGGTTTCGCCATGCCTATCCGCGAGAACAAAGCACAGGAAATCTACATCGTCGTTTCA
>ASV_229  
TCTACCCGTCTGATCCTGCACGCCGAGGCGCAGACCACGGTTATGGACAAGGTCCGCGAACTAGGTACCGTCGAGGACCTGGAGCTGGATGATGTCTGTAAGCGCGGTTATGGCGACGTCATGTGTGTCGAGTCCGGTGGTCCCGAGCCAGGTGTAGGTTGTGCCGGTCGTGGGGTTATCACCGCCATCAACTTCCTCGAAGAAGAGGGCGCTTACACCCCCGACCTCGACTATGTCTTCTACGATGTCTTGGGTGACGTTGTCTGTGGCGGTTTCGCTATGCCGATCCGCGAGAACAAGGCGCAGGAGATCTATATCGTGGTCTCC
>ASV_230  
TCTACAAGACTAGTATTAAATTCAAAAATGCAGGCAACAGTTCTTTCATTAGCTGCTGAAAGAGGAACAGTTGAAGATTTAGAACTAGAAGAAGTAGTCCAAAAAGGTTACGCGGGAATTGAATGTGTCGAGTCTGGTGGACCTGAGCCAGATGTAGGCTGTGCTGGTCGAGGAATTATTACTTCTATTAATTTCCTTGAAGATCAGGGAGCTTATGAAGGAAAAGATTTTATTTCTTACGACGTATTAGGGGATGTTGTTTGTGGTGGATTTGCAATGCCGATCCGTGAAAATAAAGCACAAGAAATTTATATCGTTTGTTCA
>ASV_231  
TCTACCCGTCTGATTCTGCATGCTAAAGCTCAGACCACTGTTATGGACAAGGTTCGCGAGCTCGGAACCGTCGAAGACCTTGAGCTTGAAGATGTTATGAAAAAAGGTTACGGCGACGTTATGTGTGTTGAGTCTGGTGGCCCAGAGCCTGGTGTTGGTTGTGCCGGCCGTGGTGTCATTACCGCCATCAACTTCCTCGAAGAAGAAGGCGCTTACACTCCCGATCTCGACTACGTGTTCTACGACGTTCTTGGTGACGTTGTCTGTGGTGGTTTCGCCATGCCTATCCGTGAGATCAAGGCTCAGGAAAATTACATAGTTGTTTCC
>ASV_232  
TCCACACGTTTGATTATGCATACGAAGGCTCAAACGACGGTCATGGACTTAGCTCGCGAACGAGGGACTGTTGAAGATTTAGAGCTGAGCGAGGTTTTGATGGAAGGATATATGGGCGTTAAATGTGCAGAGTCAGGGGGTCCAGAACCAGGAGTAGGATGTGCTGGTCGTGGGGTAATCACAGCCATTAACTTTCTAGAAGAAAACGGTGCTTATGCTACGGATACAGATCATGTCTTCTACGATGTCCTAGGTGACGTTGTGTGCGGTGGATTCGCAATGCCGATTCGTGAGAATAAGGCCAAAGAAATCTATATTGTCACTTCG
>ASV_233  
TCCACCCGTCTGATCCTGCATGCCAAGGCACAGAATACGGTTATGGACCTGGTTCGTGAACTGGGTACGGTTGAAGACCTTGAGCTGGAAGAAGTAATGAAGGTCGGCTACGGCGACGTGAAGTGCGTTGAGTCCGGCGGCCCTGAGCCTGGTGTTGGCTGTGCCGGCCGTGGCGTTATTACCGCCATCAACTTTCTGGAAGAAAACGGTGCCTATACCCCTGACCTTGATTTTGTCTTTTACGACGTGCTTGGTGACGTTGTCTGTGGCGGTTTCGCCATGCCGATCCGTGAAGGCAAGGCAGAAGAGATCTACATAGTCTGCTCC
>ASV_234  
TCCACCCGCTTGATTCTGCATGCCAAAGCCCAGGACACGGTCATGGACAAGGTCCGTGAGCTCGGCACCGTTGAGGACCTGGAGCTGGAAGATGTCTGTAAGCGCGGTTACGGTGATGTCATGTGTGTTGAGTCTGGTGGTCCTGAGCCAGGTGTCGGCTGTGCAGGTCGTGGTGTTATCACAGCGATCAACTCCCTCGAAGAAGAGGGCGCATACACCCCGGATCTCGATTACGTTTTTTATGACGTTCTCGGTGACGTCGTCTGCGGTGGCTTTGCTATGCCGATCCGCGAGAACAAGGCCCAGGAGATCTACATCGTGGTTTCC
>ASV_235  
TCGACTCGGCTCATTCTTCATGCCAAGGCTCAGGACACGGTGATGGACCTGGTTCGGGAAAAGGGGACGGTCGAGGATCTGGAGCTGGAGGAAGTCATGAAGGTCGGATTCAGGGATGTGCGGTGCGTCGAATCCGGCGGTCCGGAGCCGGGCGTCGGCTGCGCCGGTCGTGGCGTCATTACTGCCGTCAACTTTCTCGAAGAGAATGGTGCCTATACCCCTGATCTCGATTTCGTCTTCTACGACGTTCTTGGCGACGTCGTCTGCGGCGGGTTCGCCATGCCAATCCGGGAGAACAAGGCGGAAGAGATTTATATCGTCTGCTCC
>ASV_236  
TCTACCCGTCTGACTCTGCATGCTAAAGCTCAGACCACTGTTATGGACAAGGTTCGCGAGCTCGGAACCGTCGAAGACCTTGAGCTTGAAGATGTTATGAAAAAGGGTTACGGCGACGTTATGTGTGTTGAGTCTGGTGGCCCAGAGCCTGGTGTTGGTTGTGCCGGCCGTGGTGTCATTACCGCCATCAACTTCCTCGAAGAAGAAGGCGCTTACACTCCCGATCTCGACTACGTGTTCTACGACGTTCTTGGTGACGTTGTCTGTGGTGGTTTCGCCATGCCTATCCGTGAGAACAAGGCTCAGGAAATTTACATAGTTGTTTCC
>ASV_237  
TCAACCCGCCTGATCCTGCACGCCAAAGCCCAGACCACGGTTATGGACAAGGTCCGCGAGCTCGGCACCGTTGAGGACCTCGAGCTAGAAGATGTTTGTAAGCGCGGTTACGGCGATGTCATGTGCGTCGAGTCGGGTGGCCCGGAGCCGGGCGTCGGTTGTGCCGGTCGTGGCGTTATCACTGCCATCAACTTCCTCGAAGAAGAAGGCGCCTACACTCCCGACCTCGATTACGTCTTCTACGATGTTCTCGGTGACGTCGTCTGTGGCGGCTTCGCCATGCCGATCCGTGAGAATAAGGCGCAGGAGATCTACATCGTGGTCTCC
>ASV_238  
TCCACTCGCCTGATCCTGCACGCCAAAGCCCAGGACACGGTTATGGACAAAGTCCGCGAGCTCGGTACCGTTGAGGACCTGGAGCTCGAAGACGTATGCAAGCGCGGCTACGGCGAAGTCATGTGCGTCGAGTCGGGTGGTCCGGAGCCAGGTGTCGGCTGTGCCGGTCGCGGTGTTATCACCGCTATCAACTTCCTCGAAGAAGAAGGCGCTTACACCCCCGATCTCGATTACGTCTTCTATGACGTTCTCGGTGACGTCGTCTGTGGTGGCTTCGCCATGCCGATCCGCGAGAACAAGGCGCAGGAGATCTATATCGTTGTATCC
>ASV_239  
TGTACCCGGTTGGTCCTTGGCGGTAAGCCACAGGAAACCCTGATGGACCTGCTGCGGGAAAAAGGAGCGGAGAAGATTACCAACGACGCGGTGATCAAGAAAGGTTTCCATGGCATCCAATGCGTGGAATCCGGAGGCCCGGAACCAGGCGTCGGTTGCGCCGGTCGTGGCATCATCACCGCCATTGATCTCATGGAGAACAACGGCGCCTATTCCGATGACCTGGATTTCATCTTTTTCGACGTTCTCGGCGACGTTGTCTGCGGTGGTTTCGCCATGCCGATTCGCGATGGCAAGGCCCAGGAGGTCTACATCGTCGCTTCG
>ASV_240  
TCAACCCGTCTAATCCTACACTCAAAAATGCAAAACACAATTATGGAAATGGCTGCTGAAGCTGGCTCTGTTGAAGATATAGAGTTAGAAGATGTATTACTTACCGGTTACGGTGACGTTAAATGTGTTGAATCAGGGGGTCCAGGGCCAGGTGTTGGTTGTGCCGGTCGTGGTGTTATCACGGCAATTAACTTCTTAGAAGAAGAAGGCGCCTACGAAGAAGATTTAGATTTCGTCTTTTACGACGTACTCGGTGACGTTGTTTGTGGCGGCTTTGCTATGCCGATTCGTGAAAACAAAGCGCAAGAAATCTACATCGTTTGTTCT
>ASV_241  
TCCACCCGTCTGATTCTGCATGCCAAAGCCCAGGACACGGTTATGGACAAGGTCCGCGAGCTCGGTACCGTTGAGGATCTTGAGTTGGAGGATGTCTGTAAGCGCGGTTACGGCGATGTCATGTGTGTTGAGTCGGGCGGCCCTGAGCCAGGTGTCGGGTGTGCCGGTCGTGGCGTTATCACCGCGATCAACTTTCTTGAGGAAGAGGGTGCATATACTCCTGACCTCGATTACGTTTTTTATGACGTACTTGGTGATGTCGTCTGTGGTGGCTTTGCCATGCCGATCCGCGAGAACAAGGCCCAGGAGATCTACATTGTGGTTTCA
>ASV_242  
TCTACCCGTCTGATTCTGCATGCTAAAGCTCAGACCACTGTTATGGATAAGGTTCGCGAGCTCGGAACCGTCGAAGACCTTGAGCTTGAAGATGTTATGAAAAAAGGCTACGGCGACGTTATGTGTGTTGAGTCTGGTGGCCCAGAGCCCGGTGTTGGTTGTGCCGGTCGTGGTGTTATTACCGCCATCAACTTCCTCGAAGAAGAAGGCGCATATACTCCCGATCTCGACTACGTGTTCTACGACGTTCTAGGTGACGTTGTCTGTGGTGGTTTCGCCATGCCTATTCGTGAGAACAAGGCTCAGGAAATCTACATAGTTGGTTCC
>ASV_243  
TCCACCCGCTTGATTCTGCATGCCAAAGCCCAGGACACGGTCATGGACAAGGTCCGTGAGCTCGGCACCGTTGAGGACCTGGAGCTGGAAGATGTCTGTAAGCGCGGTTACGGTGATGTCATGTGTGTTGAGTCTGGTGGTCCTGAGCCAGGTGTCGGCTGTGCAGGTCCTGGTGTTATCACAGCGATCAACTTCCTCGAAGAAGAGGGCGCATACACCCCGGATCTCGATTACGTTTTTTATGACGTTCTCGGTGACGTCGTCTGCGGTGGCTTTGCTATGCCGATCCGCGAGAACAAGGCCCAGGAGATCTACATCGTGGTTTCC
>ASV_244  
TCAACACGTTTGCTGCTTCACGGACTAGCACAAAAAACGGTTTTGGATACGTTGCGTGACGAAGGGGAGGATGTTGATTTAGACGATGTTATGAAAACCGGCTTTGACAATACAAGCTGTGTGGAATCGGGCGGACCCGAACCAGGAGTGGGATGCGCAGGTAGGGGAATCATCACATCAATCAACCTACTTGAACAGCTGGGAGCATACGACGATGACAAACACTTGGATTATGTATTCTACGATGTATTGGGCGATGTTGTATGCGGTGGTTTCGCAATGCCGATACGTGATGGTAAGGCACAAGAAGTATACATTGTATGCTCC
>ASV_245  
TCCACCCGCCTGATTCTACATGCCAAAGCCCAGGACACGGTTATGGACAAGGTCCGCGAGCTCGGCACCGTTGAGGATCTGGAGTTGGAGGATGTTTGTAAGCGCGGCTACGGCGATGTCATGTGTGTTGAGTCGGGCGGTCCTGAGCCGGGTGTCGGTTGTGCCGGTCGCGGCGTTATCACCGCGATCAACTTCCTCGAAGAAGAGGGCGCATACACTCCTGACCTCGACTACGTTTTCTATGACGTTCTTGGAGACGTCGTCTGCGGTGGTTTCGCTATGCCGATCCGCGAAAACAAGGCCCAGGAGATTTACATCGTGGTTTCC
>ASV_246  
TCAACTCGATTGATCCTGCATGCCAAGGCCCAGGCCACAGTTATGGACAAGGTTCGCGAGCTGGGCACGGTTGAGGATCTGGAGTTGGAAGATGTCATGAAAAAAGGCTACGGCGACGTTATGTGTGTCGAGTCGGGTGGTCCTGAGCCGGGTGTCGGTTGTGCCGGTCGTGGGGTTATCACCGCGATCAACTTCCTCGAAGAAGAGGGTGCCTACACCCCCGACCTCGACTATGTTTTCTACGACGTTCTCGGCGACGTGGTCTGTGGTGGCTTCGCCATGCCGATCCGCGAAAACAAGGCGCAGGAAATCTACATTGTCGTCTCC
>ASV_247  
TCCACCCGCTTGATCCTGCACGCCAAGGCGCAGACCACGGTTATGGACAAGGTCCGCGAACTGGGTACCGTCGAGGACCTGGAGCTGGATGATGTCTGTAAGCGCGGTTATGGCGACGTCATGTGTGTCGAGTCCGGTGGTCCCGAGCCAGGTGTAGGTTGTGCCGGTCGTGGGGTTATCACCGCCATCAACTTCCTCGAAGAAGAGGGCGCTTACACCCCCGACCTCGACTATGTTTTCTACGATGTCTTGGGTGACGTTGTCTGTGGCGGTTTCGCTTTGCCGATCCGCGAGAACAAGGCGCAGGAGATCTATATCGTGGTCTCC
>ASV_248  
TCCACCCGCCTGATCCTGGGGGGCAAGCCCCAGGAAACCCTGATGGACCTGTTGCGGGACCAGGGGGCGGAAAAAATCACCAACGACATGGTGATCAAGGTGGGTTACGAAAACATCCAATGCGTGGAATCCGGCGGTCCGGAACCCGGGGTGGGCTGCGCTGGCCGGGGGGTGATTACGGCCATTGACCTGATGGAAGCCAACGGGGCCTACACGGACGACCTGGACTTCATTTTCTTCGACGTGCTGGGGGACGTGGTCTGCGGCGGTTTCGCCATGCCGATCCGGGACGGCAAGGCCCAGGAAGTCTATATCGTGGCCTCC
>ASV_249  
TCCACCCGCCTGATCCTGGGGGGCAAGCCCCAGGAAACCCTAATGGACCTGTTGCGGGACCAGGGGGCGGAAAAAATCACCAATGACATGGTGATCAAGGTGGGTTACGAAAACATCCAATGCGTGGAATCCGGCGGTCCGGAACCCGGGGTGGGCTGCGCCGGCCGGGGGGTGATTACGGCCATTGACCTGATGGAAGCCAACGGGGCCTACACGGACGACCTGGACTTCATTTTCTTCGATGTGCTGGGGGACGTGGTCTGCGGCGGTTTCGCCATGCCGATCCGGGACGGTAAGGCCCAGGAAGTCTATATCGTGGCCTCC
>ASV_250  
TCCACCCGCCTGATCCTGCATGCCAAGGCACAGGATACGGTTATGGACAAAGTCCGTGAGCTTGGCACCGTTGAGGATCTCGAGTTGGAAGATGTTTGTAAGCGCGGCTACGCCGATATCATGTGCGTTGAGTCGGGTGGTCCTGAGCCGGGCGTCGGTTGTGCCGGTCGTGGCGTTATCACCGCGATCAACTTTTTGGAAGAAGAGGGCGCCTACACCCCTGACCTCGATTACGTATTCTATGATGTTCTCGGCGACGTTGTTTGCGGTGGCTTCGCAATGCCGATCCGCGAGAACAAGGCCCAGGAGATCTACATCGTGGTCTCC
>ASV_251  
TCGACCCGCTTATTGCTTCATGGTTTGGCACAAAAAACAGTGCTCGACACACTTCGCGACGAGGGTGAAGACATTGACCTGGACGATGTAATGAAAACAGGGTTTAAAGACACAAGTTGCGTGGAATCGGGCGGTCCGGAACCGGGAGTTGGTTGCGCCGGTCGTGGTATTATTACTTCAATCAACCTACTCGAACAGTTGGGTGCTTACGACGACGACAAAAAGCTGGACTACGTGTTTTACGATGTATTGGGCGACGTGGTTTGTGGTGGTTTCGCCATGCCGATTCGCGACGGGAAAGCCGAAGAAGTGTACATTGTATGCTCG
>ASV_252  
TCCACCCGTCTGATCTTGCACGCTGAAGCTCAGACCACGGTTATGGATAAGGTTCGTGAGCTCGGTACCGTTGAGGACCTGGAGCTGGACGATGTTTGTAAGCGCGGCTACGGCGATGTCATGTGTGTTGAGTCGGGCGGTCCTGAGCCGGGTGTTGGTTGTGCCGGTCGTGGTGTTATTACCGCTATCAACTTCTTAGAGGAGGAGGGCGCATATACCCCTGACCTCGATTATGTTTTCTACGATGTTCTCGGTGACGTTGTCTGCGGTGGTTTTGCTATGCCGATCCGTGAGAACAAAGCCCAGGAGATCTATATCGTTGTCTCC
>ASV_253  
TCTACTCGCCTTATCCTTCATTCGAAGGCACAGAACACTATCATGGAAATGGCTGCAGAAGCAGGCACTGTTGAAGATATAGAACTGGAAGATGTATTAAAAACCGGTTACGGAAATATCAAGTGTGTTGAATCAGGTGGTCCTGAGCCTGGTGTTGGTTGTGCAGGTCGTGGTGTTATCACTGCAATTAACTTTCTTGAAGAAGAAGGTGCATACGAAGATGACCTAGATTTCGTTTTTTACGATGTATTGGGTGATGTTGTATGTGGTGGCTTCGCGATGCCTATTCGTGAGAATAAGGCACAGGAAATCTACATCGTTGTTTCT
>ASV_254  
TCCACACGCCTAATACTCCATGCCAAGGCCCAGGAGACCGTCATGGACCTGGTGAAGGAGAGGGGTACCGTCGAGGACCTGGAGCTGGAAGACGTGCTCAAGGTTGGGTACGGTGGTGTGAAGTGCGTTGAGTCTGGGGGGCCGGAACCCGGTGTCGGCTGCGCCGGCCGCGGAGTAATTACTGCAATAAACTTCCTGGAGGAAAACGGTGCATACACCGACGACCTGGACTTCGTCTTCTATGACGTTCTGGGCGACGTGGTCTGCGGCGGGTTCGCCATGCCGATCCGGGAGAACAAGGCCGAGGAGATCTACATAGTCGTCTCG
>ASV_255  
TCCACCCGCCTGATTTTACATGCCAAAGCCCAGGACACGGTTATGGACAAGGTCCGCGAACTCGGCACCGTTGAGGATCTGGAACTTGAGGATGTCTGTAAACGCGGCTACGGCGAGGTTATGTGTGTCGAGTCGGGCGGTCCTGAGCCAGGCGTCGGTTGTGCCGGCCGTGGCGTTATCACCGCAATCAACTTCCTCGAAGAAGAAGGCGCCTACACTCCTGACCTTGATTACGTTTTCTATGACGTTCTTGGTGACGTTGTCTGCGGTGGCTTCGCCATGCCAATCCGCGAGAACAAGGCGCAAGAGATCTACATCGTCGTCTCT
>ASV_256  
TCCACCCGTCTGATTCTCCACGCCAAGGCCCAGGATACGGTGCTGTCCCTGGCCACCGACGCGGGGGCGGTGGAAGACCTGGAGCTGGAAGACGTGCTCAAGGTGGGCTTCGGCAACATCAAGTGCGTGGAATCCGGCGGCCCGGAACCCGGCGTGGGCTGCGCCGGTCGGGGCGTGATTACGGCCATTAACTTCCTGGAAGAAAATGGCGCCTATGAAGATGTGGATTACGTCTCCTACGACGTGCTGGGTGACGTGGTGTGTGGCGGTTTCGCCATGCCCATTCGGGAAAACAAGGCCCAGGAAATTTACATCGTTATGTCC
>ASV_257  
TCAACTCGATTGATCCTGCATGCCAAGGCCCAGGCCACAGTTATGGACAAGGTTCGCGAGCTGGGCACGGTTGAGGATCTGGAGTTGGAAGATGTCATGAAAAAAGGCTACGGCGACGTTATGTGTGTCGAGTCGGGTGGTCCCGAGCTGGGTGTCGGTTGTGCCGGTCGTGGGGTTATCACCGCGATCAACTTCCTCGAAGAGGAGGGTGCCTACACCCCCGACCTCGACTATGTTTTCTACGACGTTCTCGGCGACGTGGTCTGTGGTGGCTTCGCCATGCCGATCCGCGAAAACAAGACGCAGGAAATCTACATTGTCGTCTCC
>ASV_258  
TCCACCCGCTTGATTCTGCATGCCAAAGCCCAGGACACGGTCATGGACAAGGTCCGTGAGCTCGGCACCGTTGAGGACCTGGAGCTAGAAGATGTCTGTAAGCGCGGTTACGGTGATGTCATGTGTGTTGAGTCTGGTGGTCCTGAGCCAGGTGTCGGCTGTGCAGGTCGTGGTGTTATCACAGCGATCAACTTCCTCGAAGAAGAGGGCGCATACACCCCGGATCTCGATTACGTTTTTTATGACGTTCTCGGTGACGTCGTCTGCGGTGGCTTTGCTATGCCGATCCGCGAGAACAAGGCCCAGGAGATCTACATCGTGGTTTCC
>ASV_259  
TCCACCCGCCTGATCCTGCACGCCAAGGCCCAGACCACGGTTATGGACAAGGTCCGTGAGCTCGGTACCGTTGAGGACCTCGAGCTGGAAGATGTCTGTAAACGCGGTTACGGCGAAGTTATGTGCGTTGAGTCGGGTGGCCCTGAGCCAGGTGTTGGTTGTGCCGGTCGTGGCGTTATCACCGCGATCAACTTCCTTGAGGAAGAGGGCGCATACACTCCTGATCTTGATTATGTTTTCTATGATGTCCTCGGTGACGTCGTCTGTGGTGGTTTCGCTATGCCGATCCGCGAGAATAAGGCGCAAGAAATCTACATCGTGGTCTCC
>ASV_260  
TCCACCCGCCTGATCCTGCATGCCAAGGCGCAGACCACGGTTATGGACAAGGTCCGCGAACTAGGTACCGTCGAGGACCTGGAGCTGGATGATGTCTGTAAGCGCGGTTATGGCGACGTTATGTGCGTCGAGTCCGGTGGTCCCGAGCCAGGTGTCGGTTGTGCCGGTCGTGGGGTTATCACCGCCATCAACTTCCTCGAAGAAGAGGGCGCTTACACCCCCGACCTCGACTATGTTTTCTACGATGTCTTGGGTGACGTTGTCTGTGGCGGTTTCGCTATGCCGATCCGCGAGAACAAGGCGCAGGAGATCTATATCGTGGTCTCC
>ASV_261  
TCTACCCGTCTGATTCTGCATGCTAAAGCTCAGACCACTGTTATGGATAAGGTTCGCGAGCTCGGAACCGTCGAAGACCTTGAGCTTGAAGATGTTATGAAAAAAGGCTACGGCGACGTTATGTGTGTTGAGTCTGGTGGCCCAGAGCCCGGTGTTGGTTGTGCCGGTCGTGGTGTTATTACCGCCATCAACTTCCTCGAAGAAGAAGGCGCATATACTCCCGATCTCGACTACGTGTTCTACGACGTTCTAGGTGACGTTGTCTGCGGTGGTTTCGCCATGCCTATTCGTGAGAACAAGGCTTAGGAAATCTACATAGTTGTTTCC
>ASV_262  
TCCACCCGCTTGATCCTGCATGCCAAGGCCCAGGACACAGTTATGGACAAGGTCCGCGAGCTTGGCACCGTAGAGGACCTGGAGTTGGAGGATGTCTGTAAGCGCGGCTACGGCGAGGTCATGTGCGTTGAGTCGGGCGGCCCGGAGCCGGGTGTCGGCTGCGCCGGTCGTGGAGTTATAACCGCCATCAACTTCCTCGAGGAAGAAGGCGCTTACACACCCGACCTCGATTATGTTTTCTACGATGTTCTTGGTGACGTTGTCTGTGGTGGCTTCGCCATGCCGATCCGCGAGAACAAGGCCCAGGAGATCTATATCGTTGTCTCC
>ASV_263  
TCGACCCGGCTGATCCTGCACGCCAAGGCCCAGACCTCAGTCATGGAGATGGCCGCCGAGCTGGGCAGTGTCGAAGACCTGGAGCTGGAGGATGTCCTGTCCGTCGGCTACAAAGATATCAAGTGCGTCGAGTCCGGTGGTCCCGAGCCGGGTGTCGGTTGCGCCGGCCGTGGCGTAATCACTGCCATTAACTTCCTGGAGGAGGAAGGCGCCTACGAAGATGATCTCGATTTTGTCTTCTACGACGTACTTGGTGACGTGGTCTGTGGTGGCTTCGCGATGCCGATCCGCGAAAACAAGGCCCAGGAGATCTATATCGTCTGCTCC
>ASV_264  
TCCACCCGCCTCATTCTTGGAGGAAAACCGCAGGAAACATTAATGGACGTGCTGCGCGAAGAAGGAACGGAAAAGGTCACCAACGACAAGGTCATCAAAGTCGGCTTCAAGGACATTCATTGCGTGGAATCTGGCGGCCCTGAACCTGGCGTTGGTTGCGCCGGCCGCGGCATCATCACCGCCATCAACCTGATGGAAGAAAACGGCGCCTACACGGACGATCTTGATTTCGTCTTTTTCGATGTTCTCGGCGACGTTGTCTGCGGCGGGTTTGCCATGCCGCTCCGCGACGGCAAAGCCCAGGAGGTGTACATCGTCGCGTCC
>ASV_265  
TCCACCCGTCTGATCTTGCACGCTAAAGCTCAGACCACGGTTGTGGATAAGGTTCGTGAGCTCGGTACCGTTGAGGACCTGGAGCTGGAGGATGTTTGTAAGCGCGGCTACGGCGATGTCATGTGTGTTGAGTCGGGCGGTCCTGAGCCGGGTGTCGGCTGTGCTGGTCGTGGTGTTATTACCGCTATCAACTTCCTTGAAGAGGAGGGCGCATATACCCCTGATCTTGATTATGTTTTCTACGATGTTCTCGGCGACGTTGTCTGTGGTGGTTTTGCTATGCCGATCCGTGAGAACAAGGCCCAGGAGATCTATATCGTTGTCTCC
>ASV_266  
TCCACTCGTCTGATTCTTCACTCCAAAGCACAGAACACCATCATGGAAATGGCTGCTGAAGCCGGCACCGTGGAAGATCTGGAACTGGAAGATGTATTAAAAGCCGGTTACGGCGACATCCGCTGTGTTGAATCCGGTGGCCCGGAGCCAGGTGTTGGATGTGCCGGTCGCGGTGTAATCACTGCAATCAACTTCCTGGAAGAGGAAGGTGCATATGAAGATGACCTGGACTTCGTATTCTACGATGTACTGGGCGATGTTGTATGCGGTGGCTTTGCTATGCCGATCCGTGAAACCAAAGCGCAGGAAATCTACATTGTGGTATCC
>ASV_267  
TCCACACGTTTGGTTTTGGGAGGCTTGGCACAGCAAACTGTTCTTGACACTTTGCGTGAAGCCGGTGATGATGTTGAACTCGATCTGGTATTGAAAGAGGGCTTTGGCGGTATCAAATGCGTTGAGTCAGGCGGTCCTGAACCAGGTGTTGGCTGTGCAGGCCGCGGTATTATCACTTCCATAAGCTTGCTGGAAAGATTAGGTGCTTATGAGAATGATCTGGATTATGTCTTCTACGATGTTCTGGGCGACGTTGTTTGCGGCGGTTTCGCAATGCCGATACGTGAAGGCAAGGCAAAAGAAATCTATATCGTTTGTTCC
>ASV_268  
TCTACCCGTTTGAGTATGCACACTAAAGCCCAAGCAACGGTCATGGACTTAGCCCGCGACAGAGGGACTGTCGAAGATGTAGAACTGGATGAGGTTTTGATGCAAGGGTATTTAGGCGTCAAATGTGCAGAATCAGGAGGACCAGAACCAGGGGTCGGTTGCGCTGGTCGAGGAGTTATTACCGCCATTAACTTTCTAGAAGAAAACGGTGCTTATGGTACTGATACGGATTATGTCTTCTACGATGTTCTAGGTGACGTGGTTTGCGGGGGCTTTGCAATGCCAATACGTGAGAATAAGGCCAAAGAAATCTATATTGTCACCTCG
>ASV_269  
TCAACGAGACTGGTGCTCGGCGGACTCGCACAGAAAACGGTTCTCGACACATTGCGCGAAGAGGGCGACGACATCGATCTCGATGAGATCATGAAGCTGGGCTACGGCGGCATCAAAGGTGTGGAATCCGGAGGACCCGAGCCGGGTGTCGGATGTGCCGGCAGAGGTATTATCACATCAATCAATCTTCTCGAACAGCTGGGCGCCTACGAAGAGGATCTCGACTATGTCTTCTATGATGTCCTCGGCGACGTCGTTTGCGGCGGATTCGCGATGCCGATCCGTGAGGGTAAGGCACAGGAGATCTACATCGTTTGCTCG
>ASV_270  
TCAACGAGGCTTTTATTAAGCGGACTGGCGCAGAAGACAGTACTGGATACATTGAGGGAAGAAGGCGATGTAGAAGACCTGAATCTGATATTAAAAACAGGTTTTGAAGGCATAAAATGCGTTGAATCAGGCGGTCCGGAGCCAGGTGTAGGATGCGCAGGGCGCGGGATAATAACTGCTATCGGTATGCTTGAAGATCTGGGAGCCTAAACGCCGGATCTTGATTATGTATTTTACGATGTACTCGGTGATGTGGTCTGCGGAGGCTTCGCAATGCCTATCCGTGAGGGTAAGGCAAAAGAAATATATATAGTTGCATCG
>ASV_271  
TCTACCCGCCTGATTTTACATGCCAAGGCGCAAAATACCATCATGGAGATGGCGGCTGAGGCGGGGTCGGTTGAGGATCTGGAACTGGAAGATGTGTTGAAGACCGGCTACGCCGATATCAAGTGCGTCGAGTCCGGTGGCCCCGAGCCCGGTGTCGGCTGTGCCGGTCGTGGTGTGATTACCGCCATCAACTTCCTGGAAGAGGAGGGCGCCTACGAGGAAGAGCTGGACTTCGTCTTCTACGACGTACTGGGTGATGTGGTCTGCGGTGGCTTCGCCATGCCGATCCGCGAGAACAAGGCACAGGAGATCTACATTGTCTGCTCC
>ASV_272  
TCAACCCGTTTGATCCTGCACGCCAAGGCACAGAATACTGTCATGGATCTCGTCCGTGAAAAGGGGACAGTTGAGGATCTTGATCTCTCTGATGTCCTCAAGGTCGGTTACAACGGAGTTAAATGTGTCGAGTCCGGTGGACCCGAGCCCGGTGTCGGCTGTGCCGGCCGCGGTGTCATCACCGCCATCAACTTCCTCGAAGAAGAGGGCGCCTACACCGAAGATCTCGACTTCGTCTTCTACGACGTCCTCGGCGACGTTGTCTGTGGCGGTTTCGCCATGCCGATCCGTGAAGGCAAGGCTGAGGAGATCTATATCGTCTGCTCC
>ASV_273  
TCTACCCGCTTGATTCTCCATTCCAAGGCTCAAACCACGGTTATGCATATGGCCGCCGAGCACGGCAGCGTTGAGGACATCGAGTTAGATGATGTACTTAAGGTCGGTTACGGCGATGTGAAATGTGTCGAGTCTGGTGGTCCTGAGCCCGGTGTCGGCTGTGCCGGTCGTGGTGTTATCACCGCCATCAACTTTTTGGAGGAAGAGGGCGCCTATACCGAAGATCTAGACTTCGTCTTCTACGACGTGCTGGGCGATGTTGTGTGTGGTGGTTTCGCCATGCCGATTCGTGAGAACAAGGCGCAGGAAATCTACATTGTTTGCTCC
>ASV_274  
TCCACCCGTTTGATTCTCCACTCCAAGGCGCAGACCACGGTGATGCACATGGCCGCCGAGCACGGCAGCGTCGAAGACATTGAGTTGGATGACGTGCTCAAGGTCGGTTACGGCGACGTGAAATGCGTCGAGTCCGGTGGTCCTGAGCCCGGTGTGGGGTGTGCCGGTCGTGGTGTTATCACCGCCATCAACTTCCTTGAGGAAGAAGGTGCCTACACCGAGGAGCTGGACTTTGTTTTCTACGATGTATTGGGTGATGTGGTCTGTGGTGGTTTCGCCATGCCGATTCGTGAAAACAAGGCGCAGGAAATTTACATTGTCTGTTCC
>ASV_275  
TCAACCCGTCTAATCTTACACTCTAAAATGCAAAACACAATTATGGAAATGGCTGCTGAAGCTGGCTCTGTTGAAGATATAGAGTTAGAAGATGTATTACTTACCGGTTACGGTGACGTTAAATGTGTTGAATCAGGGGGTCCAGAGCCAGGTGTTGGTTGTGCCGGTCGTGGTGTTATCACGGCAATTAACTTCTTAGAAGAAGAAGGCGCCTACGAAGAAGATTTAGATTTCGTCTTTTACGACGTACTCGGTGACGTTGTTTGTGGCGGCTTTGCTATGCCGATTCGTGAAAACAAAGCGCAAGAAATCTACATCGTTTGTTCT
>ASV_276  
TCCACCCGCCTGATCCTGCACGCCAAGGCCCAGACCACGGTTATGGACAAGGTCCGTGAGCTCGGTACCGTTGAGGACCTCGAGCTCGAAGATGTTTGTAAGCGCGGTTACGGCGATGTCATGTGCGTCGAGTCCGGCGGTCCTGAGCCGGGCGTCGGTTGTGCCGGTCGTGGCGTTATCACCGCCATCAACTTCTTGGAAGAAGAGGGCGCTTACACCCCCGACCTCGATTACGTTTTTTATGACGTCCTCGGTGACGTTGTTTGCGGTGGCTTCGCCATGCCGATCCGCGAAAACAAGGCGCAGGAAATCTACATCGTGGTCTCC
>ASV_277  
TCTACCCGTCTGATTCTACACGCCAAGGCGCAGAACACCATCATGGAGATGGCCGCCGAAGCAGGTTCGGTTGAAGACCTGGAGTTAGAAGATGTACTCAAGACTGGTTACGCCGACATCAAGTGTGTCGAGTCCGGTGGTCCTGAGCCCGGTGTGGGTTGTGCCGGTCGTGGTGTAATCACCGCTATCAACTTCTTGGAAGAGGAAGGCGCCTACGAGGAAGACCTGGACTTCGTATTCTACGATGTCTTGGGTGATGTGGTCTGCGGTGGTTTCGCCATGCCGATTCGTGAGAACAAGGCGCAAGAGATCTACATCGTCTGCTCT
>ASV_278  
TCTACCCGTTTGATCCTGCACGCAAAAGCGCAGAACACCATCATGGAAATGGCGGCGGAAGTAGGCTCAGTCGAAGATTTGGAACTGGAAGATGTACTGCAGATCGGTTACGGCGGAGTGCGTTGTGCTGAGTCTGGTGGTCCAGAGCCAGGAGTAGGCTGTGCTGGTCGTGGTGTTATCACTGCTATCAACTTCCTGGAAGAAGAAGGCGTGTACGAAGAAGATCTGGACTTCGTATTCTACGACGTACTGGGTGACGTAGTTTGCGGTGGTTTCGCTATGCCAATCCGCGAAAACAAAGCGCAGGAAATCTACATCGTTTGCTCC
>ASV_279  
TCTACTCGTCTGATCCTGCACGCCAAGGCTCAGACCACCGTTATGGACAAGGTTCGTGAGCTCGGCACCGTTGAGGATCTGGAGCTTGAAGATGTTTGTAAGCGTGGGTACGGCGAGGTCATGTGTGTTGAGTCGGGTGGTCCTGAGCCTGGTGTTGGTTGTGCCGGTCGTGGTGTTATTACCGCCATCAACTTTCTGGAAGAGGAGGGTGCTTATACCCCTGACCTCGATTTCGTTTTTTACGATGTTCTCGGTGACGTTGTCTGCGGTGGTTTTGCTATGCCGATCCGTGAGAACAAAGCCCAGGAGATCTACATCGTGGTCTCC
>ASV_280  
TCCACCCGTCTTATCCTTCACGCTAAAGCTCAGACCACCGTTATGGACAAGGTTCGCGAGCTCGGAACCGTCGAAGACCTTGAGCTTGTAGATGTAATGAAAAAAGGCTACGGCGACGTCATGTGTGTTGAGTCTGGTGGCCCAGAGCCAGGCGTTGGCTGTGCTGGCCGTGGCGTCATTACCGCCATCAACTTCCTCGAAGAAGAAGGCGCATACACTCCCGATCTTGACTATGCGTTCTACGACGTTCTAGGTGACGTTGTCTGTGGCGGTTTCGCCATGCCAATTCGTGAGTACAAGGCTCAGGAAATCTACATAGTTGTATCA
>ASV_281  
TCCACCCGTCTGATCCTGCACGCCAAGGCCCAGACCTCAGTCATGGAGATGGCCGCCGAGCTGGGCAGTGTCGAAGACCTGGAGCTGGAGGATGTCCTGTCCGTCGGCTACAAAGATATCAAGTGCGTCGAATCCGGTGGTCCCGAGCCGGGTGTCGGCTGCGCCGGCCGCGGCGTGATCACTGCCATTAACTTCCTCGAAGAGGAAGGTGCCTACGATGACGAACTCGACTTCGTCTTCTACGACGTGCTGGGGGATGTGGTCTGTGGTGGCTTCGCGATGCCGATCCGCGAAAACAAGGCCCAGGAGATCTACATCGTCTGCTCC
>ASV_282  
TCAACACGGTTGATTTTAGGCGGCCTGGCTCAGCAAACAGTGCTTGATACACTGCGTGAGGAAGGTGACGACGTTGATCTGGATATGGTTTTAAAAGAAGGCTTTGAAGGCATAAAATGTGTGGAATCAGGCGGACCGGAACCAGGTGTTGGCTGTGCCGGCCGCGGCATAATAACTTCAATAAATCTTTTAGAACAGCTGGGAGCGTATGAGGAAGATTTGGATTACGTTTTTTATGATGTATTAGGAGATGTTGTCTGTGGCGGTTTTGCCATGCCGATACGTGAAGGAAAAGCTAAGGAAATATACATTGTTTGTTCG
>ASV_283  
TCCACCCGATTGCTGTTGGGTGGTTTGGCCCAGAAATCTGTTCTCGATACCCTGCGCGAAGAGGGCGAGGATGTGGAACTCGATGATATCCGCAAAAAAGGATACGGCGGAACCTGGTGTGTTGAGTCCGGTGGACCGGAACCAGGCGTAGGCTGCGCCGGACGCGGCATCATCACCTCGATCAACATGCTGGAACAGCTGGGTGCCTATGATGAAAGCGAGGGCTTGGATTATGCCTTCTATGACGTTCTTGGTGACGTTGTTTGCGGTGGATTCGCCATGCCCATTCGTGATGGCAAGGCTGAGGAGATCTATATCGTCTGTTCC
>ASV_284  
TCCACCCGCTTGATTCTGCATGCCTAAGCCCAGGACACGGTCATGGACAAGGTCCGTGAGCTCGGCACCGTTGAGGACCTGGAGCTGGAAGATGTCTGTAAGCGCGGTTACGGTGATGTCATGTGTGTTGAGTCTGGTGGTCCTGAGCCAGGTGTCGGCTGTGCAGGTCGTGGTGTTATCACAGCGATCAACTTCCTCGAAGAAGAGGGCGCATACACCCCGGATCTCGATTACGTTTTTTATGACGTTCTCGGTGACGTCGTCTGCGGTGGCTTTGCTATGCCGATCCGCGAGAACAAGGCCCAGGAGATCTACATCGTGGTTTCC
>ASV_285  
TCCACCCGCCTGATTCTGCATGCCAAAGCCCAGGACACGGTTATGGACAAGGTCCGTGAACTTGGCACCGTTGAGGATCTGGAACTTGATGATGTCTGCAAACGCGGCTACGGCGAGGTTATGTGTGTCGAGTCGGGCGGTCCTGAGCCAGGCGTCGGTTGTGCCGGCCGTGGCGTTATCACCGCAATCAACTTCCTCGAAGAAGAAGGCGCCTACACTCCTGACCTTGATTACGTTTTCTATGACGTTTTTGGTGACGTTGTCTGCGGTGGCTTCGCCATGCCGATCCGCGAGAACAAGGCGCAAGAGATCTACATCGTGGTTTCT
>ASV_286  
TCCACTCGTCTGTTGCTGGGCGGTCTGGCTCAGAAGTCCGTTCTGGATACCCTGCGCGACGAAGGCGAAGATGTTGATCTGTCCGATATCCGCAAGCCCGGTTTCAAGGGCACATGGTGTGTTGAGTCCGGCGGACCGGAACCAGGCGTTGGTTGTGCAGGTCGTGGTATCATTACCTCCATCAACATGCTGGAATCACTGGGGGCATATCACGAATCCGAAAAGCTTGATTACGCTTTCTACGTTGTTCTGGGTGACGTTGTGTGCGGCGGATTCGCAATGCCCATCCGCGATGGCAAGGCCGAAGAAATTTATATCGTCTGTTCC
>ASV_287  
TCTACCCGTCTGATCCTGCACGCTAAAGCTCAGACCACGGTTATGGATAAGGTTCGTGAGCTCGGTACCGTTGAGGACCTGGAGCTGGAGGATGTTTGTAAGCGCGGCTACGGCGATGTCATGTGTGTTGAGTCGGGCGGTCCTGAGCCGGGTGTTGGTTGTGCCGGTCGTGGTGTTATTACCGCTATCAACTTCCTTGAAGAGGAGGGCGCATATACCCCTGATCTTGATTATGTTTTCTACGATGTTCTCGGCGACGTTGTCTGTGGTGGTTTTGCTATGCCGAACCGTGAGAACAAGGCCCAGGAGATCTATATCGTTGTCTCC
>ASV_288  
TCAACTAGATTACTTCTGGGAGGTCTTGCACAAAAAACAGTTCTGGATACTCTTAGAGAAGAGGGAGAAGATGTTGAGTTAGATAAAATCTTAAAACCAGGGTATGGGAATACACAATGTGTAGAATCAGGTGGACCAGAACCAGGAGTTGGATGTGCAGGTAGAGGAATCATTACTTCAATCAATATGCTTGAAAGCTTAGGAGCTTATACTGATGACCTTGATTATGTATTCTATGATGTATTAGGAGACGTTGTTTGTGGAGGATTTGCTATGCCAATTAGAGAAGGTAAAGCAGAAGAAATATATATAGTTGCTTCA
>ASV_289  
TCCACCCGCCTGATCCTGCATGCCAAGGCGCAGACCACGGTTATGGACAAGGTCCGCGAGCTGGGCACCGTCGAAGACCTGGAGCTGGATGATGTCTGTAAGCGCGGTTATGGCGACGTTATGTGCGTCGAGTCCGGTGGTCCCGAGCCAGGTGTCGGTTGTGCCGGTCGTGGGGTTATCACCGCCATCAACTTCCTCGAAGAAGAGGGCGCTTACACCCCCGACCTCGACTATGTTTTCTACGATGTCTTGGGTGACGTTGTCTGTGGCGGTTTCGCTATGCCGATCCGCGAGAACAAGGCGCAGGAGATCTATATCGTGGTCTCC
>ASV_290  
TCTACCCGCCTGATTCTACATGCCAAGGCGCAGAATACCATCATGGAGATGGCGGCCGAGGCGGGGTCGGTTGAGGATCTGGAACTGGAAGATGTGTTGAAGACCGGCTACGCCGATATCAAGTGCGTCGAGTCCGGTGGCCCCGAGCCCGGTGTCGGTTGTGCCGGTCGTGGTGTGATTACCGCCATCAACTTCCTGGAAGAGGAGGGCGCCTACGAGGAAGACCTGGACTTCGTTTTCTACGACGTACTGGGTGACGTGGTCTGTGGTGGCTTCGCCCTGCCGATCCGTGAGAACAAGGCACAGGAGATCTACATCGTTGTCTCC
>ASV_291  
TCTACCCGTTTGATCCTTCACGCCAAGGCCCAGAATACCATCATGGAAATGGCTGCTGAAGCTGGTTCTGTGGAAGACCTGGAACTCGAAGATGTGCTGCAGATCGGTTACGGCAACGTTCGTTGCGCCGAGTCTGGTGGTCCTGAGCCAGGAGTAGGTTGTGCCGGTCGTGGTGTTATCACCGCCATCAACTTCCTGGAAGAAGAAGGCGCCTACGAAGAAGATCTCGACTTCGTATTCTACGACGTTCTGGGTGACGTAGTGTGTGGTGGTTTCGCCATGCCAATCCGTGAAAACAAGGCTCAGGAAATCTACATCGTTTGCTCA
>ASV_292  
TCCACCCGCCTGATCCTGCACGCCAAGGCCCAGACCACGGTTATGGACAAGGTCCGTGAGCTCGGTACCGTTGAGGACCTGGAGCTTGAAGATGTCTGTAAGCGCGGTTACGGTGATGTCATGTGCGTTGAGTCCGGTGGTCCTGAGCCAGGTGTTGGCTGTGCAGGTCGTGGCGTTATCACCGCGATCAACTTCCTCGAAGAAGAGGGCGCATACACTCCTGACCTCGATTACGTTTTTTATGACGTTCTTGGTGACGTCGTCTGCGGTGGCTTCGCTATGCCGGTCCGCGAGTACAAGGCGCAAGAGATCTACATCGTTGTCTCT
>ASV_293  
TCTACTCGCCTTATCCTTCATTCGAAGGCACAGAACACTATCATGGAAATGGCTGCAGAAGCAGGCACAGTTGAAGATTTAGAACTGGAAGATGTATTAAAAACCGGTTACGGAAATATCAAGTGTGTTGAATCAGGTGGTCCTGAGCCTGGTGTTGGTTGTGCAGGTCGTGGTGTTATCACTGCAATTAACTTTCTTGAAGAAGAAGGTGCATACGAAGATGACCTAGATTTCGTTTTTTACGATGTATTGGGTGATGTTGTATGTGGTGGCTTCGCGATGCCTATCCGTGAGAATAAGGCACAGGAAATCTACATCGTTGTTTCT
>ASV_294  
TCCACACGCCTAATACTCCTTGCCAAGGCCCAGGAGACCGTCATGGACCTGGTGAGGGAGAGGGGTACCGTCGAGGACCTGGAGCTGGAAGACGTGCTCAAGGTTGGGTACGGTGGTGTGAAGTGCGTTGAGTCTGGGGGGCCGGAACCCGGTGTCGGCTGCGCCGGCCGCGGAGTAATTACTGCAATAAACTTCCTGGAGGAAAACGGTGCATACACCGACGACCAGGACTTCGTCTTCTATGACGTTCTGGGCGACGTGGTCTGCGGCGGGTTCGCCATGCCGATCCGGGAGAACAAGGCCGAGGAGATCTACATAGTCGTCTCG
>ASV_295  
TCTACAAGACTAGTATTAAATTCAAAAATGCAGGCAACAGTTCTTTCATTAGCTGCTGAAAGAGGAACAGTTGAAGATTTAGAACTAGAAGAAGTAGTCCAAAAAGGTTACGCGGGAATTGAATGTGTCGAGTCTGGTGGACCTGAGCCAGGTGTAGGCTGTGCTGGTCGAGGAATTATTACTTCTATTAATTTCCTTGAAGATCAGGGAGCTTATGAAGGAAAGGATTTTATTTCTTACGACGTATTAGGGGATGTTGTTTGTGGTGGATTTGCAATGCCGATCCGTGAAAATAAAGCACAAGAAATTTATATCGTTTGTTCA
>ASV_296  
TCTACTCGTCTGATCCTGCACGCCAAGGCTCAGACCACCGTTATGGACAAGGTTCGCGAGCTCGGCACCGTTGAGGATCTGGAGCTTGAAGATGTTTGTAAGCGTGGGTACGGCGAGGTCATGTGTGTTGAGTCGGGTGGTCCTGAGCCTGGTGTTGGTTGTGCCGGTCGTGGTGTTATTACCGCCATCAACTTTCTGGAAGAGGAGGGTGCTTATACCCCTGACCTCGATTTCGTTTTCTACGATGTTCTCGGTGACGTTGTCTGCGGTGGTTTTGCTATGCCGATCCGTGAGAACAAAGCCCAGGAGATCTACATCGTGGTCTCC
>ASV_297  
TCTACTCGCCTTATCCTTCATTCGAAGGCACAGATCACTATCATGGAAATGGCTGCAGAAGCAGGCACAGTTGAAGATATAGAACTGGAAGATGTATTAAAAACCGGTTACGGAAATATCAAGTGTGTTGAATCAGGTGGTCCCGAGCCTGGTGTTGGTTGTGCAGGTCGTGGTGTTATCACTGCAATTAACTTTCTTGAAGAAGAAGGTGCATACGAAGATGACCTAGATTTCGTTTTTTACGATGTATTGGGTGATGTTGTATGTGGTGGCTTCGCGATGCCTATTCGTGAGAATAAGGCACAGGAAATCTACATCGTTGTTTCT
>ASV_298  
TCCACTCGCCTGCTGCTTGGCGGCCTGGCCCAGCAGACCGTTCTCGATACCCTTCGTGAAGAAGGCGAGGACGTGGTTCTCGAAGATATCATCAAGCCCGGTTACAAGGGCACTGCTTGCGTGGAATCCGGTGGTCCCGAACCAGGAGTGGGCTGCGCCGGTCGCGGTATCATCACCTCCATCAACCTGCTCGAACAGCTCGGCGCCTACGAAGTCGAATACGACTATGCGTTCTACGACGTGCTGGGTGACGTGGTGTGCGGTGGCTTCGCCATGCCTATGCGTGAAGGCAAGGCCCAGGAAATCTACATCGTGGTTTCG
>ASV_299  
TCCACTCGTCTGCTGCTTGGTGGGCTGGCCCAGAAATCGGTACTTGATACTCTCCGGGAAGAAGGCGAGGACGTAGAACTCGACGATATCAGAAAAGCAGCTTATGGCGGCACCTGGGCAGTCGAGTCAGGCGGTCCGGAACCAGGGGTTGGCTGTGCAGGCCGAGGTATCATAACCGCGATTAACATGCTTGAATCTCTTGGCGCCTATGAGGAAAGTGAGAATCTTGACTACGCTTTCTATGATGTACTTGGTGATGTTGTCTGTGGTGGTTTTGCCATGCCAATCAGAGATGGTAAAGCGGAAGAGATCTATATCGTTGTCTCC
>ASV_300  
TCCACCCGCCTGATTCTACATGCCAAAGCCCAGGACACGGTTATGGACAAGGTCCGCGAGCTCGGCACCGTTGAGGATCTGGAGTTGGAGGATGTTTGTAAGCGCGGCTACGGCGATGTCATGTGTGTTGAGTCGGGCGGTCCTGAGCCGGGTGTCGGTTGTGCCGGTCGTGGTGTTATCACCGCAATAAACTTCCTCGAAGAAGAGGGCGCATACACTCCTGGCCTCGACTACGTTTTCTATGACGTCCTTGGAGACGTCGTCTGCGGTGGTTTCGCTATGCCGATCCGCGAAAACAAGGCCCAGGAGATTTACATCGTGGTTTCC
>ASV_301  
TCCACCCGCCTGATTCTACATGCCAAAGCCCAGGACACGGTTATGGACAAGGTCCGCGAGCTCGGCACTGTTGAGGATCTGGAGTTGGAGGATGTTTGTAAGCGCGGCTACGGCGATGTCATGTGAGTTGAGTCGGGCGGTCCTGAGCCGGGTGTCGGTTGTGCTGGTCGTGGGGTTATCACCGCGATCAACTTCCTCGAAGAAGAGGGTGCATACACTCCTGACCTCGATTACGTTTTCTATGACGTCCTCGGTGACGTCGTCTGCGGTGGTTTCGCTATGCCGATCCGCGAGAACAAGGCGCAGGAGATCTACATCATGGTTTCC
>ASV_302  
TCTACCCGTCTGATTCTGCACGCCAAGGCGCAGACCACGGTTATGGACAAGGTCCGCGAACTAGGTACCGTCGAGGACCTGGAGCTGGATGATGTCTGTAAGCGCGGTTATGGCGACGTCATGTGTGTCGAGTCCGGTGGTCCCGAGCCGGGTGTAGGTTGTGCCGGTCGTGGGGTTATCACCGCCATCAACTTCCTCGAAGAAGAGGGCGCTTACACCCCCGACCTCGACTATGTTTTCTACGATGTCTTGGGTGACGTTGTCTGTGGCGGTTTCGCTATGCCGATCCGCGAGAATAAGGCGCAGGAGATCTATATCGTGGTCTCC
>ASV_303  
TCTACTCGTCTGATCCTGCACGCCAAGGCTCAGACCACCGTTATGGACAAGGTTCGTGAGCTCGGCACCGTTGAGGATCTGGAGCTTGAAGATGTTTGTAAGCGTGGGTACGGCGAGGTCATGTGTGTTGAGTCTGGTGGCCCTGAGCCGGGTGTTGGTTGTGCCGGTCGTGGTGTTATTACCGCTATCAACTTCCTTGAGGAAGAGGGCGCCTATACCCCTGACCTCGATTATGTTTTCTACGATGTTCTAGGTGACGTTGTCTGCGGTGGTTTTGCTATGCCGATCCGTGAGAACAAGGCCCAGGAGATCTATATCGTTGTCTCC
>ASV_304  
TCCACCCGCCTGATCCTGCACGCCAAGGCCCAGACCACGGTTATGGACAAGGTCCGTGAGCTCGGTACCGTTGAGGACCTCGAGCTGGAAGATGTCTGTAAACGCGGTTACGGCGAAGTTATGTGCGTTGAGTCGGGTGGTCCTGAGCCGGGTGTTGGTTGTGCCGGTCGTGGCGTTATCACCGCGATCAACTTCCTTGAGGAAGAGGGCGCATACACTCCTGATCTTGATTATGTTTTCTATGATGTCCTCGGTGACGTCGTCTGTGGTGGTTTCGCTATGCCGATCCGCGAGAATAAGGCGCAAGAAATCTACATCGTGGTCTCC
>ASV_305  
TCAACTCGATTGATCCTGCATGCCAAGGCCCAGGCCACAGTTATGGACAAGGTTCGCGAGCTGGGCACGGTTGAGGATCTGGAGTTGGAAGATGTCATGAAAAAAGGCTACGGCGACGTTATGTGTGTCGAGTCGGGTGGTCCCGAGCCGGGTGTCGGTTGTGCCGGTCGTGGGGTTATCACCGCGATCAACTTCCTCGAAGAAGAGGGTGCCTACACCCCCGACCTCGACTATGTTTTCTACGACGTTCTCGGCGACGTGGTCTGTGGTGGCTTCGCCATGCCGATCCGCGAAACCAAGGCGCAGGAAATCTACATTGTCGTCTCC
>ASV_306  
TCCACCCGCCTGATCCTGCACGCCAAGGCCCAGACCACGGTTATGGACAAGGTCCGTGAGCTCGGTACCGTTGAGGACCTGGAGCTTGAAGATGTCTGTAAGCGCGGTTACGGTGATGTCATGTGCGTTGAGTCCGGTGGTCCTGAGCCAGGTGTTGGCTGTGCAGGTCGTGGCGTTATCACCGCGATCAACTTCCTCGAAGAAGAGGGCGCATACACTCCTGACCTCGATTACGTTTTTTATGACGTTCTTGTTGACGTCGTCTGCGGTGGCTTCGCTATGCCGATCCGCGAGAACAAGGCGCAAGAGATCTACATCGTTGTCTCT
>ASV_307  
TCTACCCGTTTGATTATGCACACTAAAGCCCAAGCAACGGTCATGGACTTAGCCCGCGACAGAGGGACTGTCGAAGATGTAGAACTGGATGAGGTTTTGATGCAAGGGTATTTAGGCGTCAAATGTGCAGAATCAGGAGGACCAGAACCAGGGGTCGGTTGCGCTGGTCGAGGAGTTATTACCGCCATTAACCTTCTAGAAGAAAACGGTGCTTATGGTACTGATACGGATTATGTCTTCTACGACGTTCTAGGTGACGTGGTTTGCGGGGGCTTTGCAATGCCAATACGTGAGAATAAGGCCAAAGAAATCTATATTGTCACCTCG
>ASV_308  
TCGACTCGTCTCATTTTGGGCGGGTTGACACAGCAAACGGTATTGGATACGTTACGTGAAGCCGGTGATGATGTAGAATTGGATCTTGTACTAAAAGAAGGGTATGGGAGCATTAGATGTGTAGAATCGGGTGGACCGGAGCCGGGTGTTGGTTGTGCCGGCCGTGGTATTATTACCTCAATCACTCTTCTTGAACGACTGGGTGCCTATGAAGAAGATTTGGATTATGTATTCTATGATGTTTTGGGTGACGTTGTTTGCGGCGGATTTGCAATGCCGATTCGTGAAGGCAAAGCAAAAGAGATTTACATTGTATGCTCC
>ASV_309  
TCCACCCGTCTTATCCTTCACGCTAAGGCTCAGACAACAGTTATGGATAAGGTTCGCGAACTGGGAACAGTTGAAGACCTTGAGCTTGAAGACGTATTGAAAGAGGGTTACGGCCAGGTTATGTGTGTTGAGTCCGGTGGCCCAGAGCCAGGTGTTGGTTGTGCCGGCCGTGGTGTCATCACCGCTATCAACTTCTTAGAAGAAGAGGGCGCTTACACACCCGATCTTGATTATGGTTTTTATGATGTTCTTGGTGACGTTGTCTGTGGTGGTTTCGCCATGCCTATCCGCGAGAACAAAGCACAGGAAATCTACATCGTCGTTTCA
>ASV_310  
TCGACCCGTCTGATCCTGCATGCCAAGGCGCAGACCACGGTGATGGACAAGGTGCGTGAGCTGGGGACCGTCGAGGACCTGGAGCTGGAGGATGTCTGTAAGCGCGGTTACGGCGATGTCATGTGCGTCGAGTCGGGTGGTCCCGAGCCGGGCGTTGGTTGCGCCGGTCGTGGTGTTATCACCGCGATCAACTTCCTCGAGGAAGAGGGCGCTTACACCCCGGATCTCGATTATGTCTTCTATGATGTCTTGGGTGACGTTGTTTGTGGCGGTTTCGCCATGCCGATCCGCGAGAACAAGGCCCAGGAGATCTATATCGTGGTCTCT
>ASV_311  
TCTACTCGCCTGATTCTGCACTCAAAAGCTCAGAACACCACTATGGAAATGGCGGCAGAAGCCGGCACCGTAGAAGACCTTGAACTTGAAGATGCACTTAAGGCTGGTTACGGCGACATCCGCTGTGTTGAATCTGGTGGTCCAGAGCCCGGTGTTGGCTGTGCCGGTCGCGGTGTTATTACCGCCATTAATTTCCTCGAAGAAGAAGGTGCGTACGAAGACGACCTCGACTTTGTTTTCTACGACGTACTCGGTGACCTTGTGTGCGGTGGCTTCGCTATGCCTATCCGCGAAAACAAAGCTCAAGAAATCTACATCGTTTGCTCT
>ASV_312  
TCAACTCGTTTGCTGTTGGGTGGTTTGGCCCAAAAAACAGTTCTCGACACGTTGCGCGAAGAGGGCGAAGACGTAGAACTCGACGATGTGATCAAATTGGGTTACGGTGGTACCCGTTGTGTTGAATCGGGCGGTCCTGAACCAGGCGTAGGTTGTGCCGGACGTGGTATCATCACTTCAATCAACTTGTTGGAACAGTTGGGTGCTTGGGATCCCAAGTTCGAAACCGACTACACATTTTACGATGTATTGGGTGACGTGGTTTGTGGTGGATTCGCCATGCCAATCCGCGACGGAAAAGCCGAAGAAATCTACATCGTAGTATCG
>ASV_313  
TCCACACGCCTGATCCTGCACGCCAAGGCCCAGACCACGGTTATGGACAAGGTCCGTGAGCTCGGTACCGTTGAGGACCTGGAGCTGGAAGATGTCTGTAAGCGCGGTTACGGCGAAGTTATGTGCGTTGAGTCGGGTGGTCCTGAGCCGGGTGTTGGTTGTGCCGGTCGTGGCGTTATCACCGCGATCAACTTCCTAGAGGAAGAGGGCGCATACACTCCTGATCTTGATTATGTTTTCTATGACGTCCTTGGTGACGTCGTCTGCGGTGGCTTCGCTATGCCGATCCGCGAGAACAAAGCCCAGGAAATCTACATCGTGGTCTCC
>ASV_314  
TCCACTCGTCTGATTCTTCACTCCAAAGCACAGAACACCATCATGGAAATGGCTGCTGAAGCCGGCACCGTGGAAGATCTGGAACTGGAAGATGTATTAAAAGCCGGTTACAGCGACATCCGCTGTGTTGAATCCGGTGGCCCGGAGCCAGGTGTTGGATGTGCCGGTCGCGGTGTAATCACTGCAATCAGCTTCCTGGAAGAGGAAGGTGCATATGAAGATGACCTGGACTTCGTATTCTACGATGTACTGGGCGATGTTGTATGCGGTGGCTTTGCTATGCCGATCCGTGAAAACAAAGCGCAGGAAATCTACATTGTGGTATCC
>ASV_315  
TCCACCCGTCTGATCCTGCATGCCAAGGCACAGAATACGGTTATGGACCTGGTTCGTGAACTGGGTACGGTTGAAGACCTTGAGCTGGAAGAAGTAATGAAGGTCGGCTACGGCGACGTGAAGTGCGTTGAGTCCGGCGGCCCTGAGCCTGGTGTTGGCTGTGCCGGCCGTGGCGTTATTACCGCCATCAACTTTCTGGAAGAAAACGGTGCCTATACCCCTGACCTTGATTTTGTCTTTTACGACGTGCTTGGTGACGTTGTCTGTGGCGGTTTCGCCATGCCGATCCGTGAAGGCAAGGCAGAAGAGATCTACATTGTCTGCTCC
>ASV_316  
TCGACCCGTCTGATCCTGCATGCCAAGGCGCAGACCACGGTGATGGACAAGGTGCGTGAGCTGGGTACCGTCGAGGACCTGGAGCTGGAGGATGTCTGTAAGCGCGGTTACGGTGATGTCATGTGCGTCGAGTCGGGTGGTCCCGAGCCGGGCGTTGGTTGCGCCGGTCGTGGTGTTATCACCGCGATCAACTTCCTCGAGGAAGAGGGCGCTTACACCCCGGATCTCGATTATGTCTTCTATGATGTCTTGGGTGACGTTGTTTGTGGCGGTTTCGCCATGCCGATCCGCGAGAACAAGGCCCAGGAGATCTATATCGTGGTCTCT
>ASV_317  
TCTACCCGTCTGATCCTGCACGCCAAGGCGCAGACCACGGTTATGGACAAGGTCCGCGAACTAGGTACCGTCGAGGACCTGGAGCTGGATGATGTCTGTAAACGCGGTTATGGCGACGTCATGTGTGTCGAGTCCGGTGGTCCCGAGCCAGGTGTAGGTTGTGCCGGTCGTGGGGTTATCACCGCCATCAACTTCCTCGAAGAAGAGGGCGCTTACACCCCCGACCTCGACTATGTTTTCTACGATGTCTTGGGTGACGTTGTCTGTGGCGGTTTCGCTATGCCGATCCGCGAGAACAAGGCGCAGGAGATCTACATCGTTGTCTCC
>ASV_318  
TCTACCCGTCTGATTCTGCATGCTAAAGCTCAGACCACTGTTATGGATAAGGTTCGCGAGCTCGGAACCGTCGAAGACCTTGAGCTTGAAGATGTTATGAAAAAAGGCTACGGCGACGTTACGTGTGTTGAGTCTGGTGGCCCAGAGCCCGGTGTTGGTTGTGCCGGTCGTGGTGTTATTACCGCCATCAACTTCCTCGAAGAAGAAGGCGCATATACTCCCGATCTCGACTACGTGTTCTACGACGTTCTAGGTGACGTTGTCTGTGGTGGTTTCGCCATGCCTATTCGTGAGAACAAGGCTCAGGAAATCTACATAGTTGTTTCC
>ASV_319  
TCCACCCGCCTGATTCTACATGCCAAAGCCCAGGACACGGTTATGGACAAGGTCCGCGAGCTCGGCACCGTTGAGGATCTGGAGTTGGAGGATGTTTGTAAGCGCGGCTACGGCGATGTCATGTGTGTTGAGTCGGGCGGTCCTGAGCCGGGTGTCGGTTGTGCCGGTCGTGGTGTTATCACCGCAATAAACTTCCTCGAAGAAGAGGGCGCATACACTCCTGGCCTCGACTACGTTTTCTATGACGTTCTTGGAGACGTCGTCTGCGGTGGTTTCGCTATGCCGATCCGCGAAAACAAGGCCCAGGAGATTTACATCGTGGTTTCC
>ASV_320  
TCCACCCGCCTGATCCTGCATGCCAAGGCGCAGACCACGGTTATGGACAAGGTCCGCGAGCTGGGCACCGTTGAGGATCTAGAGCTGGATGATGTCTGTAAGCGCGGTTATGGCGACGTTATGTGCGTCGAGTCCGGTGGTCCCGAGCCAGGTGTCGGTTGTGCCGGTCGTGGGGTTATCACCGCCATCAACTTCCTCGAAGAAGAGGGCGCTTACACCCCCGACCTCGACTATGTTTTCTACGATGTCTTGGGTGACGTTGTCTGTGGCGGTTTCGCTATGCCGATCCGCGAGAACAAGGCGCAGGAGATCTATATCGTGGTCTCC
>ASV_321  
TCAACGAGGCTTTTATTAAACGGACTGGCGCAGAAGACAGTACTGGATACATAGAGGGAAGAAGGCGATGTAGAAGACCTGAATCTGATATTAAAAACAGGTTTTGAAGGCATAAAATGCGTTGAATCAGGCGGTCCGGAGCCAGGTGTAGGATGCGCAGGGCGCGGGATAATAACTGCTATCGGTATGCTTGAAGATCTGGGAGCCTAAACGCCGGATCTTGATTATGTATTTTACGATGTACTCGGTGATGTGGTCTGCGGAGGCTTCGCAATGCCTATCCGTGAGGGTAAGGCAAAAGAAATATATATAGTTGCATCG
>ASV_322  
TCCACCCGACTCCTGCTCGGTGGCCTTGCCCAGAAATCCGTGCTCGACACCCTGCGTGAGGAAGGCGAAGACGTCGACCTCGAGGATATCCGCAAAAAAGGCTACGGCGGTACCTGGTGCGTTGAATCCGGCGGTCCCGAACCCGGTGTTGGTTGCGCCGGCCGCGGCATTATCACCTCCATCAACATGCTCGAACAGCTGGGTGCCTACGATGAGGGCGAAGGTTTGGACTATGCCTTCTACGACGTTCTCGGCGACGTTGTCTGCGGTGGATTCGCCATGCCCATCCGCGACGGCAAGGCCGAAGAGATCTACATCGTCTGTTCC
>ASV_323  
TCCACCCGTCTTATCCTTCACGCTAAAGCTCAGACCACCGTTATGGACAAGGTTCGCGAGCTCGGAACCGTCGAAGACCTTGAGCTTGTAGATGTAATGAAAAAAGGCTACGGCGACGTCATGTGTGTTGAGTCTGGTGGCCCAGAGCCAGGCGTTGGCTGTGCTGGCCGTGGCGTCATTACCGCCATCAACTTCCTCGAAGAAGAGGGCGCATACACTCCCGATCTCGACTATGTGTTCTACGACGTTCTAGGTGACGTTGTCTGTGGCGGTTTCGCCATGCCAATTCGTGAGAACAAGGCTCAGGAAATCTACATAGTTGTATCA
>ASV_324  
TCCACCCGTCTGATCTTGCACGCTAAAGCTCAGACCACCGTTATGGACAAGGTTCGTGAGCTCGGTACCGTTGAGGACCTGGAGCTGGAGGATGTTTGTAAGCGCGGCTACGGCGATGTCATGTGTGTTGAGTCTGGCGGTCCTGAGCCGGGTGTTGGTTGTGCCGGTCGTGGTGTTATTACCGCTATCAACTTCCTTGAAGAGGAGGGCGCATATACCCCTGATCTTGATTATGTTTTCTACGATGTTCTCGGCGACGTTGTCTGTGGTGGTTTTGCTATGCCGATCCGTGAGAACAAAGCCCAGGAGATCTATATCGTTGTCTCC
>ASV_325  
TCTACTCGCCTTATCCTTCATTCGAAGGCACAGAACACTATCATGGAAATGGCTGCAGGAGCAGGCACAGTTGAAGATATAGAACTGGAAGATGTATTAAAAACCGGTTACGGAAATATCAAGTGTGTTGAATCAGGTGGTCCTGAGCCTGGTGTTGGTTGTGCTGGTCGTGGTGTTATCACTGCAATCAACTTTCTTGAAGAAGAAGGTGCATACGAAGATGACCTAGATTTCGTTTTTTACGATGTATTGGGTGATGTTGTATGTGGTGGCTTCGCGATGCCTATTCGTGAGAATAAGGCACAGGAAATCTACATCGTTGTTTCT
>ASV_326  
TCCACCCGTCTGATCCTCCATGCCAAGGTACAGAATACCATCATGGAGATGGCGGCCGAAGCCGGTTCAGTTGAAGACCTGGAGCTGGAAGATGTATTGAAGACCGGCTATGCCGATATCAAGTGCGTCGAGTCCGGCGGTCCTGAGCCCGGTGTCGGTTGTGCCGGCCGTGGTGTGATCACCGCCATCAACTTTCTGGAAGAGGAGGGCGCCTACGAGGAAGACCTGGACTTCGTCTTCTACGACGTACTGGGTGACGTGGTCTGCGGTGGTTTTGCCATGCCGATTCGTGAGAACAAGGCACAGGAGATCTACATCGTCGTCTCC
>ASV_327  
TCGACACGACTCTTGTTGAACGGACTCGCTCAGCGGACCGTACTGGACACCATCCGCGACGAGGGCGAAGACGTCGAGTTAGCGGACATTCGCCGCGAAGGCTACGGGAAGTGTCGGTGTGTAGAATCGGGCGGCCCTGAGCCGGGCGTAGGCTGCGCCGGTCGCGGGATCATCACTTCGATCAACATGCTGGAACAATTGGGTGCCTACGACGAATCAGAGGGCTTGGATTACGTCTTCTACGACGTATTGGGTGACGTTGTTTGCGGCGGATTTGCCATGCCGATCCGGCAAGGCAAGGCGCAGGAGATCTACATCGTCTGCTCG
>ASV_328  
TCGACCCGCCTGATCCTGCATGCTAAAGCCCAGACCACCGTCATGGACAAGGTCCGCGAGCTGGGGACCGTTGAGGACCTGGAGCTGGAAGATGTGTGTAAGCGCGGATACGGCGATGTCATGTGTGTTGAGTCGGGTGGTCCTGAGCCAGGTGTAGGTTGCGCCGGGCGCGGGGTTATCACCGCGATCAACTTCCTCGAGGAAGAGGGCGCTTACACCCCGGATCTCGATTATGTCTTCTATGATGTCTTGGGTGACGTTGTTTGTGGCGGTTTCGCCATGCCGATTCGCGAGAACAAGGCGCAGGAGATCTATATCGTGGTCTCC
>ASV_329  
TCCACCCGCCTGATTCTGCATGCCAAAGCCCAGGACACGGTTATGGACAAGGTCCGTGAACTTGGCACCGTTGAGGATCTGGAACTTGATGATGTCTGTAAACGCGGCTACGGCGAGGTTATGTGTGTCGAATCGGGCGGTCCTGAGCCAGGCGTCGGTTGTGCCGGCCGTGGCGTTATCACCGCAATCAACTTCCTCGAAGAAGAAGGCGCCTACACTCCTGACCTTGATTACGTTTTCTATGACGTTCTTGGTGACGTTGTCTGCGGTGGCTTCGCCATGCCGATCCGCGAGAACAAGGCGCAAGAGATCTACATCGTGGTTTCT
>ASV_330  
TCTACTCGATTAGTGTTAGGTGGCCTTGCGCAGAAAACAGTATTGGATACCTTAAGAGAAGAAGGAGATGATATCGAGCTCGACGCAATTATGAAAACTGGTTATGGAAATATTAAAGGTGTAGAATCAGGCGGTCCTGAACCAGGTGTTGGTTGTGCGGGACGTGGTATTATCACATCCATCAACCTGTTAGAGCAGTTAGGCGCTTACACAGATGATCTTGATTATGTATTCTATGACGTTTTAGGTGACGTTGTATGTGGTGGTTTCGCAATGCCAATTCGTGAAGGAAAGGCTCAGGAAATTTACATCGTATGTTCC
>ASV_331  
TCAACTCGACTGATCCTGCATGCCAAGGCTCAGACCACAGTCATGGACAAGGTTCGCGAGCTTGGCACCGTAGAGGATCTGGAGCTGGAGGGTGTCTGTAAGCGCGGCTACGGCGAGGTCATGTGCGTTGAATCGGGCGGCCCGGAGCCGGGCGTTGGCTGCGCCGGTCGTGGAGTTATCACCGCCATCAACTTTCTCGAGGAAGAAGGCGCTTACACCCCTGACCTCGATTATGTTTTCTACGATGTTCTTGGTGACGTTGTTTGCGGTGGCTTCGCCATGCCGATCCGCGAGAACAAGGCCCAGGAGATCTACATTGTTGTCTCC
>ASV_332  
TCCACTCGCCTGTTGCTCGGTGGCCTGGCACAGAACACGGTACTCGATACCCTTCGTGAAGAGGGTGAAGACGTGGAAATCGATGACGTCATCAAAGATGGTTACGGTGGAACACGCTGCGTTGAGTCCGGTGGACCTGAACCGGGTGTTGGCTGCGCCGGACGCGGTATCATCACTTCCATCAACCTGCTCGAACAGCTCGGCGCCTATGAGCCCGATCAGAAACTCAACTGCGTCTTCTACGACGTACTGGGTGACGTGGTTTGCGGTGGATTCGCAATGCCGATCCGTGAAGGTAAAGCCGAAGAAATCTACATCGTGGTTTCC
>ASV_333  
TCAACTCGATTGATCGTGCATGCCAAGGCCCAGGCCACAGTTATGGACAAGGTTCGCGAGCTGGGCACGGTTGAGGATCTGGAGTTGGAAGATGTCATGAAAAAAGGCTACGGCGACGTTATGTGTGTCGAGTCAGGTGGTCCCGAGCCGGGTGTCGGTTGTGCCGGTCGTGGGGTTATCACCGCGATCAACTTCCTCGAAGAAGAGGGTGCCTACACCCCCGACCTCGACTATGTTTTCTACGACGTTCTCGGCGACGTGGTCTGTGGTGGCTTCGCCATGCCGATCCGCGAAAATAAGGCGCAGGAAATCTACATTGTCGTCTCC
>ASV_334  
TCTTGCCGGCTGATTTTAGGAGGCCTGGCGCAACAGACGGTTCTGGATACATTGCGTGAAGAAGGCGATGATATTGATTTGGAAAAAATCATGAAAAGCGGGTATGGAGATATCCGCTGTGTGGAATCAGGAGGACCGGAACCGGGTGTGGGGTGTGCCGGCCGGGGGATCATTACTTCTATCAATCTCCTGGAACAGTTAGGCGCGTATACGGATGATTTGGACTATGTTTTTTATGACGTCTTAGGCGATGTCGTATGTGGGGGATTTGCCATGCCGATCCGGGAAGGAAAAGCCAAGGAAATATACATTGTGTGTTCC
>ASV_335  
TCTACTCGTCTGATCCTGCACGCCAAGGCTCAGACCACCGTTATGGACAAGGTTCGTGAGCTCGGCACCGTTGAGGATCTGGAGCTTGAAGATGTTTGTAAGCGTGGGTACGGCGAGGTCATGTGTGTTGAGTCTGGTGGCCCTGAGCTGGGTGTTGGTTGTGCCGGTCGTGGAGTTATTACCGCTATCAACTTCCTTGAGGAAGAGGGCGCCTATACCCCTGACCTCGATTATGTTTTCTACGATGTTCTCGGTGACGTTGTCTGCGGTGGTTTTGCTATGCCGATCCGCGAGAACAAGGCCCAGGAGATCTATATCGTTGTCTCC
>ASV_336  
TCAACCCGCCTGATCCTGCACGCCAAGGCGCAGACCACGGTTATGGACAAGGTCCGCGAACTAGGTACCGTCGAGGACCTGGAGCTGGATGATGTCTGTAAGCGCGGTTATGGCGACGTCATGTGTGTCGAGTCCGGTGGTCCCGAGCCAGGTGTAGGTTGTGCCGGTCGTGGGGTTATCACCGCCATCAACTTCCTCGAAGAAGAGGGCGCTTACACCCCCGACCTCGACTATGTTTTCTACGATGTCTTGGGTGACGTTGTCTGTGGCGGTTTCGCTATGCCGATCCGCGAGAACAAGGCGCAGGAGATCTATATCGTGGTCTCC
>ASV_337  
TCCACCCGTCTGATCCTGCACGCTAAAGCCCAGACCACGGTTATGGATAAGGTCCGCGAGCTCGGCACCGTTGAGGATTTGGAGCTGGATGATGTCTGTAAGCGCGGCTACGGCGATGTCATGTGCGTTGAGTCGGGCGGTCCTAAGCCAGGTGTCGGTTGTGCCGGTCGGGGCGTTATCACCGCGATCAACTTCCTTGAGGAAGAGGGCGCATACACTCCTGACCTCGATTACGTCTTCTATGACGTCCTCGGTGACGTTGTCTGTGGTGGCTTCGCCATGCCGATCCGCGAGAACAAGGCCCAGGAAATCTACATCGTGGTTTCC
>ASV_338  
TCTACCCGTCTGATTCTGCATGCTAAAGCTCAGACCACTGTTATGGACAAGGTTCGCGAGCTCGGAACCGTCGAAGACCTTGAGCTTGAAGATGTTATGAAAAAAGGTTACGGCGACGTTATGTGTGTTGAGTCTGGTGGCCCAGAGCCTGGTGTTGGTTGTGCCGGCCGTGGTGTCATTACCGCCATCAACTTCCTCGAAGAAGAAGGCGCTTACACTCCCGTTCTCGACTACGTGCTCTACGACGTTCTTGGTGACGTTGTCTGTGGTGGTTTCGCCATGCCTATCCGTGAGAACAAGGCTCAGGAAATTTACATAGTTGTTTCC
>ASV_339  
TCCACCCGCCTGATCCTGCACGCCAAGGCTCAGGACACTGTTATGGACAAGGTCCGCGAACTGGGTACCGTCGAGGACCTGGAGCTGGAGGATGTCTGTAAACGCGGCTACGGCGATGTCATGTGCGTCGAGTCGGGTGGCCCCGAGCCGGGTGTCGGTTGTGCCGGTCGTGGGGTTATCACCGCCATCAACTTCCTCGAAGAAGAGGGCGCTTACACCCCCGACCTCGACTATGTTTTCTACGATGTCTTGGGTGACGTTGTCTGTGGCGGTTTCGCTATGCCGATCCGCAAGAACAAGGCGCAGGAGATCTACATCGTTGTCTCC
>ASV_340  
TCCACCCGTCTGATCTTGCACGCTAAAGCTCAGACCACGGTTATGGATGAGGTTCGTGAGCTCGGTACCGTTGAGGACCTGGAGCTGGACGATGTTTGTAAGCGCGGCTACGGCGATGTCATGTGTGTTGAGTCGGGCGGTCCTGAGCCGGGTGTTGGTTGTGCCGGTCGTGGTGTTATTACCGCTATCAACTTCTTAGAGGAGGAGGGCGCATATACCCCTGACCTCGATTATGTTTTCTACGATGTTCTCGGTGACGTTGTCTGCGGTGGTTTTGCTATGCCGATCCGTGAGAACAAAGCCCAGGAGATCTATATCGTTGTCTCC
>ASV_341  
TCGACAAGGCTCCTCCTCGGCGGACTCAGTCAGAAAACCGTTCTGGATACCTTGAGAGAAGAAGGCGAGGATGTTGAACTCGACGATATCATCCTGAGTGGCTACGGATGCGCTAAATGCGTGGAATCGGGCGGTCCGGAACCTGGAGTCGGCTGCGCGGGAAGAGGAATAATCACTTCCATAAATCTTCTCGAACAGCTCGGCGCATATGAAGAGGATAAAGAACTCGACTACGCATTCTACGACGTGCTGGGTGACGTTGTGTGCGGCGGTTTCGCGATGCCCATCCGCGAAGGCAAAGCACAGGAAATATATATAGTCGTTTCA
>ASV_342  
TCCACCCGTTTGATTCTGCACTCCAAGGCACAAACTACCGTCATGAACATGGCCGCCGAGCACGGCAGTGTTGAAGATATTGAATTGGATGATGTGCTCAAGGTCGGTTACGGCGACGTGAAATGCGTCGAGTCTGGTGGTCCTGAGCCCGGTGTCGGTTGTGCCGGGCGTGGTGTGATCACCGCCATTAATTTTTTGGAAGAGGAAGGCGCCTACACCGAGGATCTGGACTTCGTTTTTTACGATGTGTTGGGTGACGTGGTCTGTGGTGGATTCGCCATGCCGATTCGGGAGAACAAGGCGCAGGAGATCTATATTGTGGTCTCC
>ASV_343  
TCCACGCGCCTTATCCTGGGCGGCCTTGCCCAGCAGAGCGTGCTCGATACCCTGCGCGAAGAGGGTGAAGACATCGAGCTGGATCTGGTGCTCAAAAACGGCTTCAAGGGCATCCGCTGCGTGGAATCCGGCGGTCCCGAACCGGGCGTTGGCTGTGCCGGGCGCGGTATCATCACCTCCATCGGTCTGCTGGAACGCCTTGGCGCTTACACCGAAGACCTCGACTACGTGTTCTATGACGTTTTGGGCGACGTTGTGTGCGGCGGTTTCGCCATGCCCATCCGTGAAGGTAAGGCCCAGGAAATCTACATCGTGGCTTCG
>ASV_344  
TCCACCCGCCTGATCCTGCATGCCAAGGCACAGGATACGGTTATGGACAAAGTCCGTGAGCTCGGCACCGTTGAAGACCTTGAGTTGGAAGATGTTTGTAAGCGCGGCTACGGCGATGTCATGTGCGTTGAGTCGGGCGGTCCTGAGCCGGGTGTCGGTTGTGCCGGTCGTGGTGTTATCACCGCCATCAACTTCCTGGAAGAAGAGGGCGCCTACACTCCTGACCTCGATTACGTTTTCTATGACGTTCTCGGCGACGTTGTTTGCGGTGGCTTCGCCATGCCGATCCGCGAGAACAAGGCGCAGGAGATTTACATCGTGGTCTCC
>ASV_345  
TCTACCCGTTTGATTATGCACACTAAAGCCCAAGCAACGGTCATGGACTTAGCCCGCGACAGAGGGACTGTCGAAGATGTAGAACTGGATGAGGTTTTGATGCAAGGGTATTTAGGCGTCAAATGTGCAGAATCAGGAGGACCAGAACCAGGGGTCGGTTGCGCTGGTCGAGGAGTTATTACCGCCATTAACCTTCTAGAAGAAAACGGTGCTTATGGTACTGATACGGATTATGTCTTCTACGATGTTCTAGGTGACGTGGTTTACGGGGGCTTTGCAATGCCAATACGTGAGAATAAGGCCAAAGAAATCTATATTGTCACCTCG
>ASV_346  
TCGACCCGTCTGCTGCTCGGCGGGCTGTCGCAAAAGACGGTCCTGGATACGCTGAGGACCGAGGGTGAGGACGTCGAACTCGACGACATCCGCAAGGTGGGTTTCTGCAAGTCCATTTGCGTTGAGTCGGGCGGCCCCGAGCCGGGGGTCGGTTGCGCGGGTCGAGGGATCATCACGTCGATCAACCTGCTTGAGCAGCTCGGGGCGTACGCGGGTTCCCAGGCGCTCGACTACGTCTTCTACGATGTTCTGGGTGACGTCGTATGCGGCGGCTTTGCAATGCCCATTCGAGAGGGGAAGGCCCAGGAGATCTACATTGTCGTCTCC
>ASV_347  
TCCACCCGACTCATCCTTCACGCCAAGGCGCAGTCCACCGTCATGGATAAGGTCCGTGAGCTGGGCACCGTTGAGGACCTGGAGCTGGAGGATGTGCTCAAAAAGGGTTACGGAGACATCATGTGTGTTGAGTCCGGTGGTCCCGAGCCTGGCGTCGGCTGTGCCGGCCGTGGTGTTATCACCGCCATCAACTTTCTCGAAGAAGAGGGTGCCTACACCCCCGATCTCGACTACGTCTTCTACGACGTTCTGGGTGATGTTGTCTGCGGTGGTTTCGCTATGCCCATCCGTGAGAATAAGGCTCAGGAGATCTACATCGTTGTCTCC
>ASV_348  
TCCACCCGCCTGATCCTGCACGCCAAGGCTCAGGACACTGTTATGGACAAGGTCCGCGAACTGGGTACCGTCGAGGACCTGGAGCTGGAGGATGTCTGTAGACGCGGCTACGGCGATGTCATGTGCGTCGAGTCGGGTGGCCCCGAGCCGGGTGTCGGTTGTGCCGGTCGTGGGGTTATCACCGCCATCAACTTCCTCGAAGAAGAGGGCGCTTACACCCCCGACCTCGACTATGTTTTCTACGATGTCTTGGGTGACGTTGTCTGTGGCGGTTTCGCTATGCCGATCCGCGAGAACAAGGCGCAGGAGATCTACATCGTTGTCTCC
>ASV_349  
TCTACCCGTCTGATCCTGCACGCTAAAGCTCAGACCACGGTTATGGATAAGGTTCGTGAGCTCGGTACCGTTGAGGACCTGGAGCTGGAGGATGTTTGTAAGCGCGGCTACGGCGATGTCATGTGTGTTGAGTCGGGCGGTCCTGAGCCGGGTGTTGGTTGTGCCGGTCGTGGTGTTATTACCGCTATCAACTTCCTTGAAGAGGAGGGCGCATATACCCCTGATCTTGATTATGTTTTCTACGATGTTCTCGGCGACGTTGTCTGCGGTGGTTTTGCTATGCCGATCCGTGAGGACAAGGCCCAGGAGATCTGTATCGTTGTCTCC
>ASV_350  
TCTACTCGTCTGATCCTGCACGCCAAGGCTCAGACCACCGTTATGGACAAGGTTCGTGAGCTCGGCACCGTTGAGGATCTGGAGCTTGAAGATGTTTGTAAGCGTGGGTACGGCGAGGTCATGTGTGTTGAGTCGGGTGGTCCTGAGCCTGGTGTTGGTTGTGCCGGTCGTGGTGTTATTACCGCCATCAACTTTCTGGAAGAGGAGGGTGCTTATACCCCTGACCTCGATTTCGTTTTTTACGATGTTCTCGGTGACGTTGTCTGCGGTGGTTTTGCTGTGCCGATCCGTGAGAACAAAGCCCAGGAGATCTACATCGTGGTCTCC
>ASV_351  
AGTACAAGAATGATCCTTGGGGGAAAAATGCAGACAACCATGATGGACACCCTCCGAGAAGAGGGAGAAGAAGCCTGTATGGACCTGGATAACATTATGTCCACAGGTTACGAAGGAATAAAATGTGTTGAATCTGGAGGACCTGAACCAGGTGTTGGGTGTGCAGGTAGAGGAGTTATAACTGCTATAACCATCATGGAACAGTTGAAAGTTTATGAAGACAATGATTTTGTTTTCTTCGATGTTCTGGGTGACGTTGTGTGCGGAGGATTCGCAATGCCCATCAGGGATGGTAAAGCAGAAGAAATCTACGTGGTAGCCTCC
>ASV_352  
TCAACACGTTTGCTACTTCACGGACTAGCGCAAAAAACTGTTTTGGACACGTTGCGTGACGAAGGGGAGGATGTTGATCTAGATGATGTTATGAAAACCGGCGTTGACAATACAAGCTGTGTAGAATCAGGCGGACCCGAACCAGGAGTGGGATGCGCAGGTAGGGGAATCATCACATCAATCAACCTACTTGAACAGCTGGGAGCATACGACGATGACAAACACTTGGATTATGTATTCTACGATGTATTGGGCGATGTCGTATGCGGTGGTTTCGCAATGCCGATACGTGATGGTAAGGCACAAGAAGTATACATTGTATGCTCC
>ASV_353  
TCCACACGCCTCATCCTCCACGCTAAGGCACAGGACACGGTCATGGACCTCGTTCGCGATATGGGTACGGTCGAGGATCTGGAGCTGGAGGACGTGCTCAAGGTCGGCTTCAAGGATATCAAGTGCGTTGAGTCCGGTGGTCCCGAGCCGGGCGTTGGCTGCGCCGGCCGCGGCGTCATCACCGCCATCAACTTCCTGGAAGAGAACGGCGCCTACACCCCCGACCTGGACTTCGTCTTCTACGATGTTCTCGGCGACGTTGTCTGCGGCGGGTTCGCCATGCCGATCCGCGAGAACAAGGCCGAAGAGATCTACATCGTCTGTTCG
>ASV_354  
TCTACCCGTCTGATTCTGCATGCTAAAGCTCAGACCACTGTTATGGATAAGGTTCGCGAGCTCGGAACCGTCGAAGACCTTGAGCTTGAAGATGTTATGAAAAAAGGCTACGGCGACGTTATGTGTGTTGAGTCTGGTGGCCCAGAGCCCGGTGTTGGTTGTGCCGGTCGTGGTGTTATTACCGCCATCAACTTCCTCGAAGAAGAAGGCGCATATACTCCCGATCTCGACTACGTGTTCTACGACGTTCTAGGTGACGTTGTCTGTGGTGGTTTCGCCATGCCTATTCGTGAGAACAAGGCTCAGGAAATCTATATAGTTGCTTCC
>ASV_355  
TCTACCCGTCTGATCCTGCACGCCAAGGCGCAGACCACGGTTATGGACAAGGTCCGCGAACTAGGTACCGTCGAGGACCTGGAGCTGGATGATGTCTGTAAGCGCGGTTATGGCGACGTCATGTGTGTCGAGTCCGGTGGTCCCGAGCCGGGTGTTGGTTGTGCCGGTCGTGGGGTTATCACCGCCATCAACTTCCTCGAAGAAGAGGGCGCTTACACCCCCGACCTCGACTATGTTTTCTACGATGTCTTGGGTGACGTTGTCTGTGGCGGTTTCGCTATGCCGATCCGCGAGAACAAGGCGCAGGAGATCTACATCGTGGTCTCC
>ASV_356  
TCCACCCGTTTGATCCTGCACTCCAAGGCTCAGACTTCGGTGATGGAGATGGCAGCCGAGCTGGGATCCGTCGAAGATCTGGAGTTGGAAGATGTGCTTCAGGTTGGATACAAAGATATCAAATGCGTCGAGTCGGGCGGTCCTGAGCCGGGGGTCGGTTGTGCCGGTCGTGGCGTAATCACCGCGATCAATTTCCTGGAAGAGGAAGGCGCCTATACCGACGATCTGGACTTCGTGTTCTACGATGTGCTCGGAGATGTGGTCTGTGGTGGTTTCGCCATGCCGATCCGCGAGAACAAGGCGCAAGAGATCTACATCGTATGCTCC
>ASV_357  
TCCACCCGTTTGATTCTCCACTCCAAGGCGCAGACCACGGTGATGCACATGGCCGCCGAGCACGGCAGCGTCGAAGACATTGAGTTGGATGACGTGCTCAAGGTCGGTTACGGCGACGTGAAATGCGTCGAGTCCGGTGGTCCTGAGCCCGGTGTGGGGTGTGCCGGTCGTGGTGTTATCACCGCCATCAACTTCCTTGAGGAAGAAGGTGCCTACACCGAGGAGCTGGACTTCGTTTTCTACGACGTATTGGGTGATGTGGTCTGTGGTGGTTTCGCCATGCCGATTCGTGAAAACAAGGCGCAGGAAGTTTACATTGTCTGTTCC
>ASV_358  
TCAACAAGATTATTGCTGGGAGGACTGGCACAAAAAACAGTATTGGATACCCTTCGGGAAGAAGGAGACGGCCTGGAACTGGACAGCATTTTAAAAGAAGGATACAAAGGAACACGTTGCGTGGAATCAGGTGGTCCGGAACCGGGAGTAGGCTGTGCTGGACGTGGAATCATTACTTCTATCGGACTTCTGGAGAATCTGGGAGCTTATACCCAGGACCTGGATTATGTGTTTTATGACGTTCTTGGGGATGTGGTATGTGGAGGATTTGCCATGCCAATCAGAGAGGGAAAGGCAAAAGAAATATATATCGTGGCAAGC
>ASV_359  
TCCACACGCTTGGTTCTGCATGCCAAAGCCCAGGACACGGTCATGGACAAGGTCCGTGAGCTCGGCACCGTTGAGGACCTGGAGCTGGAAGATGTCTGTAAGCGCGGTTACGGTGATGTCATGTGTGTTGAGTCTGGTGGTCCTGAGCCAGGTGTCGGCTGTGCAGGTCGTGGTGTTATCACAGCGATCAACTTCCTCGAAGAAGAGGGCGCATACACCCCGGATCTCGATTACGTTTTTTATGACGTTCTCGGTGACGTCGTCTGCGGTGGCTTTGCTATGCCGATCCGCGAGAACAAGGCCCAGGAGATCTACATCGTGGTTTCC
>ASV_360  
TCCACTCGTCTGATTCTTCACTCCAAAGCACAGAACACCATCATGGAAACGGCTGCTGAAGCCAGCACCGTGGAAGATCTGGAACTGGAAGATGTATTAAAAGCCGGTTACGGCGACATCCGCTGTGTTGAATCCGGTGGCCCGGAGCCAGGTGTTGGATGTGCCGGTCGCGGTGTAATCACTGCAATCAACTTCCTGGAAGAGGAAGGTGCATATGAAGATGACCTGGACTTCGTATTCTACGATGTACTGGGCGATGTTGTATGCGGTGGCTTTGCTATGCCGATCCGTGAAAACAAAGCGCAGGAAATCTACATTGTGGTATCC
>ASV_361  
TCCACCCGTCTTATCCTTCACGCTAAGGCTCAGACCACAGTTATGGACAAGGTTCGCGAACTGGGAACAGTCGAAGACCTTGAGCTTGAAGACGTATTAAAAGAGGGTTACGGCCAGGTCATGTGTGTTGAGTCTGGTGGCCCAGAGCCAGGTGTTGGTTGTGCCGGCCGTGGTGTTATTACAGCCATCAACTTCTTAGAAGAAGAGGGCGCTTACACACCCGATCTTGATTATGTCTTCTACGATGTTTTAGGTGACGTTGTCTGTGGTGGTTTCGCCATGCCTATCCGCGAGAACAAAGCACAGGAAATATACATCGTCGTCTCA
>ASV_362  
TCAACCCGTTTGATACTGCATGCCAAGGCTCAGAATACCGTCATGGACCTGGTCAGGGAGCTCGGCACGGTTGAGGACCTGGAGATTAACGATGTCATGAAGGTCGGCTACGGCGATGTGAAGTGTGTAGAGTCCGGTGGGCCGGAACCTGGCGTTGGCTGTGCAGGCCGTGGCGTTATTACAGCTATCAACTTCCTGGAGGAAAATGGTGCTTATACGCCTGATCTGGACTTTGTTTTCTATGATGTTCTCGGTGACGTTGTCTGCGGTGGTTTCGCCATGCCGATCCGTGAAGGCAAAGCGGAAGAGATCTACATTGTTACTTCT
>ASV_363  
TCTACCCGTCTGATCCTGCACGCCAAGGCGCAGACCACGGTTATGGACAAGGTCCGCGAGCTCGGTACCGTCGAGGACCTGGAGCTGGATGATGTCTGTAAGCGCGGTTATGGCGACGTCATGTGTGTCGAGTCCGGTGGTCCCGAGCCGGGTGTTGGTTGTGCCGGTCGTGGGGTTATCACCGCCATCAACTTCCTCGAAGAAGAGGGCGCTTACACCCCCGACCTCGACTATGTTTTCTACGATGTCTTGGGTGACGTTGTCTGTGGCGGTTTCGCCATGCCGATCCGCGAGAACAAGGCGCAGGAGATCTACATCGTGGTCTCC
>ASV_364  
TCTACTCGCCTTATCCTTCATTCGAAGGCACAGAACACTATCATGGAAATGGCTGCAGAAGCAGGCACAGTTGAAGATATAGAACTGGAAGATGTATTAAAAACCGGTTACGGAAATATCAAGTGTGTTGAATCAGGTGGTCCTGAGCCTGGTGTTGGTTGTGCAGGCCGTGGTGTTATCACTGCAATTAACTTTCTTGAAGAAGAAGGTGCATACGAAGATGACCTGGATTTCGTTTTTTACGATGTATTGGGTGATGTTGTATGTGGTGGCTTCGCGATGCCTATTCGTGAGAATAAGGCACAGGAAATCTACATCGTTGTTTCT
>ASV_365  
TCCACCCGCCTGATTCTACATGCCAAAGCCCAGGACACGGTTATGGACAAGGTCCGCGAGCTCGGCACCGTTGAGGATCTGGAGTTGGAGGATGTTTGTAAGCGCGGCTACGGCGATGTCATGTGTGTTGAGTCGGGCGGTCCTGAGCCGGGTGTCGGTTGTGCCGGTCGTGGCGTTATCACCGCAATAAACTTCCTCGAAGAAGAGGGTGCATACACTCCTGACCTCGATTACGTTTTCTATGACGTCCTCGGTGACGTCGTCTGCGGTGGTTTCGCTATGCCGATCCGTGAAAACAAGGCCCAGGAGATTTACATCGTGGTTTCC
>ASV_366  
TCCACCCGCCTGATTCTGCATGCCAAAGCCCAGGATACGGTTATGGACAAAGTCCGTGAGCTCGGCACTGTCGAGGACCTTGAGTTGGAAGATGTCTGTAAGCGCGGCTACGGCGAGGTCATGTGCGTTGAGTCGGGCGGTCCTGAGCCGGGCGTCGGTTGTGCCGGTCGTGGGGTTATCACCGCGATCAACTTTTTGGAAGAAGAGGGCGCCTACACCCCTGACCTTGATTACGTTTTCTACGATGTTCTCGGCGACGTGGTTTGCGGTGGCTTCGCCATGCCGATCCGCGAGAACAAAGCCCAGGAGATCTACATCGTTGTCTCT
>ASV_367  
TCCACCCGGCTGATCCTCCACGCCAAAGCGCAGGCGACGGTTATGGATATGGTTCGTGAACTCGGCACGGTTGAGGACCTGGAACTGAGTGATGTCATGAAGGTTGGTTTTGGTGACGTCAAGTGTGTCGAATCCGGTGGCCCGGAGCCGGGGGTTGGCTGCGCCGGCCGCGGCGTCATCACCGCCATCAACTTCCTCGAAGAGAACGGTGCCTATACCCCTGATCTCGATTTCGTCTTCTACGACGTTCTTGGCGACGTCGTCTGCGGCGGGTTCGCCATGCCGATCCGGGAGAACAAGGCGGAAGAGATTTATATCGTCTGCTCC
>ASV_368  
TCAACCTGTCTAATCTTACACTCAAAAATGCAAAACACAATTATGGAAATGGCTGCTGAAGCTGGCTCTGTTGAAGATATAGAGTTAGAGGATGTATTACTTACCGGTTACGGTGACGTTAAATGTGTTGAATCAGGGGGTCCAGAGCCAGGTGTTGGTTGTGCCGGTCGTGGTGTTATCACGGCAATTAACTTCTTAGAAGAAGAAGGCGCCTACGAAGAAGATTTAGATTTCGTCTTTTACGACGTACTCGGTGACGTTGTTTGTGGCGGCTTTGCTATGCCGATTCGTGAAAACAAAGCGCAAGAAATCTACATCGTTTGTTCT
>ASV_369  
TCCACCCGTTTGATCCTGCACGCCAAGGCCCAGGATACCGTTATGGACAAAGTCCGTGAGCTCGGGACCGTTGAGGATTTGGAGTTGGAGGATGTCTGTAAGCGTGGCTACGGTGATGTCATGTGTGTCGAGTCGGGTGGCCCGGAGCCGGGTGTCGGTTGTGCCGGTCGTGGTGTTATCACCGCGATCAACTTTCTTGAGGAAGAGGGTGCTTACACCCCTGACCTCGATTATGTTTTCTACGATGTTCTCGGTGACGTTGTCTGCGGCGGTTTCGCCATGCCGATTCGCGAGAACAAAGCTCAGGAGATCTACATCGTTGTCTCC
>ASV_370  
TCTACCCGTCTGATCCTGCACGCCAAGGCGCAGACCACGGTTATGGACAAGGTCCGCGAGCTCGGTACCGTCGAGGACCTGGAGCTGGATGATGTGTGTAAGCGCGGTTATGGCGACGTCATGTGTGTCGAGTCCGGTGGTCCCGAGCCGGGTGTTGGTTGTGCCGGTCGTGGGGTTATCACCGCCATCAACTTCCTTGAGGAAGAGGGCGCTTACACCCCCGACCTCGATTATGTTTTCTACGACGTTCTCGGTGACGTGGTCTGCGGTGGTTTCGCCATGCCGATCCGTGAGAACAAGGCGCAGGAGATCTATATCGTTGTCTCC
>ASV_371  
TCCACCCGCCTGATTCTACATGCCAAAGCCCAGGACACGGTTATGGACAAGGTCCGCGAGCTCGGCACCGTTGAGGACCTGGAGCTGGAGGATGTTTGTAAGCGCGGCTACGGCGAGGTCATGTGTGTTGAGTCGGGCGGCCCTGAGCCGGGTGTCGGTTGTGCCGGTCGTGGGGTTATCACCGCGATCAACTTCCTCGAAGAAGAGGGTGCATACACTCCTGACCTGGATTACGTTTTCTATGACGTCCTCGGTGACGTCGTCTGCGGTGGTTTCGCTATGCCGATCCGCGAGAACAAGGCGCAAGAGATTTACATCGTTGTCTCC
>ASV_372  
TCTACTCGCTTGATCCTGCACTCAAAAGCGCAAACCACCATCATGCATTTGGCTGCCGAAGCTGGTAGCGTCGAAGACTTGGAACTGGAAGACGTATTGAAAGTCGGCTACGGCGACGTGAAATGCGTTGAATCAGGCGGTCCAGAGCCAGGAGTTGGTTGCGCTGGCCGTGGTGTTATCACCGCGATCAACTTCCTGGAAGAGGAAGGCGCATACGACGACGAACTCGACTTCGTTTTCTACGACGTATTGGGTGACGTTGTTTGCGGCGGTTTCGCGATGCCTATCCGCGAAAACAAAGCGCAAGAAATTTACATCGTTTGCTCT
>ASV_373  
TCCACGATAAACCTGCTTGGCGGAGAACCGCTTCGCCCGGTAATGAATTATATGCGGGAAGAAGATGAGGAACCGGAGACACTGGAGGACATTTCCAGAGAGGGATTCGGCGGTGTTCTCTGTATCGAGACAGGAGGTCCGACTCCCGGACTTGGCTGTGCCGGAAGAGGCATCATAGCAACCTTTCAGTTGTTAGAGGACCTGCGGTTATTTGAAACATATAAGCCGGATGTCGTACTCTACGACGTGCTGGGAGATGTGGTCTGCGGTGGATTTGCAGCTCCGATTCGTGAGGGCTATGCAGAAAAAGTCCTGATTGTGACATCG
>ASV_374  
TCGACCCGTCTGATCCTGCATGCCAAGGCGCAGACCACGGTGATGGACAAGGTGCGTGAGCTGGGTACCGTCGAGGACCTGGAGCTGGAGGATGTCTGTAAGCGCGGTTACGGCGATGTCATGTGCGTCGAGTCGGGTGGTCCCGAGCCGGGCGTTGGTTGCGCCGGTCGTGGGGTTATCACCGCGATCAACTTCCTCGAGGAAGAGGGCGCTTACACCCCGGATCTCGATTATGTCTTCTATGATGTCTTGGGTGACGTTGTTTGTGGCGGTTTCGCCATGCCGATCCGCGAGAACAAGGCGCAGGAGATCTATATCGTGGTCTCT
>ASV_375  
TCTACCCGTCTGATCCTGCACGCCAAGGCGCAGACCACGGTTATGGACAAGGTCCGCGAACTAGGTACCGTCGAGGACCTGGAGCTGGATGATGTCTGTAAGCGCGGTTATGGCGACGGCATGTGTGTCGAGTCCGGTGGTCCCGAGCCAGGTGTAGGTTGTGCCGGTCGTGGGGTTATCACCGCCATCAACTTCCTCGAAGAAGAGGGCGCTTACACCCCCGACCTCGACTATGTTTTCTACGATGTCTTGGGTGACGTTGTCTGTGGCGGTTTCGCTATGCCGATCCGCGAGAACAAGGCGCAGGAGATCTATATCGTGGTCTCC
>ASV_376  
TCTACTCGCCTTATCCTTCATTCGAAGGCACAGAACACTATCATGGAAATGGCTGCAGAAGCAGGCACAGTTGAAGATATAGAACAGGGAGATGTATTAAAAACCGGTTACGGAAATATCAAGTGTGTTGAATCAGGTGGTCCTGAGCCTGGTGTTGGTTGTGCAGGTCGTGGTGTTATCACTGCAATTAACTTTCTTGAAGAAGAAGGTGCATACGAAGATGACCTAGATTTCGTTTTTTACGATGTATTGGGTGATGTTGTATGTGGTGGCTTCGCGATGCCTATTCGTGAGAATAAGGCACAGGAAATCTACATCGTTGTTTCT
>ASV_377  
TCAACACGTTTGCTTTTACATGGTCTTGCACAGAAAACTGTGTTAGATACCCTCCGTGATGAAGGAGAGGACATCGACCTGAACGATGTGATGAAAAATGGTTTTGGAAATACCAATTGTGTAGAGAGTGGTGGTCCTGAACCAGGAGTAGGCTGTGCCGGTCGTGGTATTATCACTTCGATTAATCTACTAGAGCAACTGGGAGCTTATGATGAAGACAAACACATTGATTACGTATTCTATGATGTGCTCGGTGACGTTGTTTGTGGCGGTTTTGCAATGCCTATCCGTGATGGTAAAGCTGAAGAAGTGTATATTGTATGCTCA
>ASV_378  
TCGACCCGCCTGATCCTGCATGCCAAGGCGCAGACCACGGTGATGGACAAGGTCCGCGAGCTGGGGACCGTCGAGGACCTGGAGCTGGAGGATGTGTGTAAGCGCGGATACGGCGATGTCATGTGCGTCGAGTCGGGTGGTCCTGAGCCGGGCGTCGGTTGCGCCGGGCGCGGGGTTATCACCGCGATCAACTTCCTCGAGGAAGAGGGTGCTTACACCCCGGATCTCGATTATGTCTTCTATGACGTCTTGGGTGACGTCGTTTGTGGCGGTTTCGCCATGCCGATCCGCGAAAACAAGGCCCAAGAGATCTACATCGTGGTCTCC
>ASV_379  
TCCACCCGCCTGATTCTACACGCCAAGGCGCAGAATACCATCATGGAGATGGCGGCTGAGGCGGGGTCGGTTGAGGATCTGGAACTGGAAGATGTGTTGAAGACCGGCTACGCCGATATCAAGTGCGTCGAGTCCGGTGGCCCCGAGCCCGGTGTCGGCTGTGCCGGTCGTGGTGTGATTACCGCCATCAACTTCCTGGAAGAGGAGGGCGCCTACGAGGAAGAGCTGGACTTCGTCTTCTACGACGTACTGGGTGATGTGGTCTGCGGTGGCTTCGCCATGCCGATCCGCGAGAACAAGGCACAGGAGATCTACATTGTCTGCTCC
>ASV_380  
TCGACCCGTCTTGTCCTCGGCGGCCTCGCACAGAAGACCGTTCTCGACACGTTGCGGGAAGAGGGAGACGACATTGATCTTGATGAGATCCTGAAAACCGGTTACGGCAACATCAAGGGCGTCGAATCCGGCGGCCCCGAACCCGGCGTAGGCTGTGCCGGCCGCGGCATCATCACTTCGATCAACCTCCTTGAACAGCTGGGGGCTTATACGGATGATCTCGATTATGTTTTCTACGATGTTTTGGGCGACGTTGTCTGCGGCGGATTTGCCATGCCGATCCGCGAAGGCAAGGCGCAGGAAATCTACATCGTATGTTCC
>ASV_381  
TCCACCCGTCTGCTGCTTGGTGGTTTGGCCCAGAAGTCGGTACTCGACACCCTGCGTGAGGAAGGCGAGGATGTGGAGCTCGACGATCTCCGCAAGCTGGGCTACGGCGGCACCTGGTGTGTTGAGTCCGGTGGTCCGGAGCCAGGCGTTGGTTGTGCCGGTCGCGGTATCATCACTTCCATCAACATGCTGGAGCAGTTGGGTGCCTACAACCCGAGCGAAGGTCTGGACTACGCCTTCTATGATGTTCTCGGCGACGTTGTCTGCGGTGGTTTTGCCATGCCGATTCGTGACGGTAAGGCTGAAGAAATCTACATCGTCTGTTCC
>ASV_382  
TCCACCCGCTTGATTCTGCATGCCAAAGCCCAGGACGCGGTCATGGACAAGGTCCGTGAGCTCGGCTCCGTTGAGGACCTGGAGCTGGAAGATATCTGTAAGCGCGGTTACGGTGATGTCATGTGTGTTGAGTCTGGTGGTCCTGAGCCAGGTGTCGGCTGTGCAGGTCGTGGTGTTATCACAGCGATCAACTTCCTCGAAGAAGAGGGCGCATACACCCCGGATCTCGATTACGTTTTTTATGACGTTCTCGGTGACGTCGTCTGCGGTGGCTTTGCTATGCCGATCCGCGAGAACAAGGCCCAGGAGATCTACATCGTGGTTTCC
>ASV_383  
TCCACCCGCCTGATTCTGCCTGCCAAAGCCCAGGACACGGTTATGGACAAGGTCCGCGAACTTGGAACCGTTGAGGACCTGGAGTTGGATGATGTTTGTAAGCGCGGCTACGGCGAGGTTATGTGTGACGAGTCGGGCGGTCCTGAGCCAGGCGTCGGTTGTGCCGGCCGTGGCGTTATCACCGCGATCAACTTCCTCGAAGAAGAAGGCGCCTACACTCCTGACCTTGATTACGTTTTCTATGACGTTCTTGGTGACGTTGTCTGCGGTGGCTTCGCCATGCCGATCCGCGAGAACAAAGCGCAAGAGATTTACATCGTGGTTTCT
>ASV_384  
TCAACCCGCCTTATTCTCCACGCTAAAGCCCAGTGCACGGTTATGGACCTGGTTCGTGAACTCGGCACGGTTGAGGACCTGGAGCTGGAAGATGTTATGAAAGTTGGATTCGGCAACGTCAAGTGCGTCGAGTCCGGTGGCCCTGAGCCTGGCGTCGGCTGTGCCGGCCGCGGCGTTATTACTGCCATTAACTTCCTTGAAGAGAATGGTGCTTACACTCCTGATCTTGACTTCGTCTTTTATGACGTTCTCGGCGACGTCGTTTGCGGCGGGTTCGCCATGCCGATCCGCGAGAACAAGGCCGAAGAAATATACATCGTATGCTCG
>ASV_385  
TCCACCCGCCTGATCCTGCACGCCAAAGCGCAGGCCACGGTGATGGACAAGGTTCGCGAGTTGGGCACGGTTGAGGATCTGGAGTTGGAAGATGTCATGAAAAAAGGCTACGGCGACGTTATGTGTGTCGAGTCGGGTGGTCCCGAGCCGGGTGTCGGTTGTGCCGGTCGTGGGGTTATCACCGCGATCAACTTCCTCGAAGAAGAGGGTGCCTACACCCCCGACCTCGACTATGTTTTCTACGACGTTCTCGGCGACGTGGTCTGTGGTGGCTTCGCCATGCCGATCCGCGAAAACAAGGCGCAGGAAATCTACATTGTCGTCTCC
>ASV_386  
TCCACGCGACTGCTCCTCGGCGGTCTGCAACAGAAAACCGTCCTCGACACCCTGCGCGAGGAGGGCGAAGACGTCGACCTCGATGACATCCTCAAGGTCGGTTACAAGGACACCCGCTGCACCGAATCCGGCGGCCCGGAACCCGGCGTCGGCTGCGCCGGCCGCGGCATCATCACCTCCATCAACCTGCTCGAACAACTCGGGGCCTACCAGGCAGACAAGAAACTCGACTACGTCTTCTACGACGTCCTCGGCGACGTCGTGTGCGGCGGGTTCGCCATGCCCATCCGCGACGGCAAGGCCGAGGAGATCTACATCGTCTGTTCC
>ASV_387  
TCCACCCGTCTGCTGCTGGGCGGCCTGGCCCAGAAATCGGTGCTCGACACCCTGCGTGAGGAAGGCGAGGACGTGGAACTGGACGATCTCCGCAAACTCGGATACGGCGGCACCTGGTGCGTCGAGTCCGGCGGACCTGAGCCGGGCGTTGGCTGCGCCGGCCGCGGCATCATCACCTCGATCAACATGCTCGAGCAGTTGGGCGCCTATGCCCCCAGCGAAGGTCTGGACTACGCATTCTACGACGTTCTCGGCGACGTTGTCTGCGGCGGATTCGCCATGCCCATCCGCGACGGCAAGGCAGAGGAAATCTACATCGTCTGTTCC
>ASV_388  
TCGACCCGCCTGATCCTGCATGCTAAAGCCCAGACCACCGTCATGGACAAGGTCCGCGAGCTGGGTACCGTCGAGGACCTGGAGCTGGAAGATGTGTGTAAGCGCGGATACGGCGATGTCATGTGTGTTGAGTCGGGTGGTCCTGAGCCAGGTGTAGGTTGCGCCGGGCGTGGGGTTATTACCGCGATCAACTTCCTCGAGGAAGAGGGTGCTTACACCCCGGATCTCGATTATGTCTTCTATGATGTCTTGGGTGACGTTGTCTGTGGCGGTTTTGCCATGCCGATCCGTGAAAACAAGGCCCAAGAGATCTACATCGTGGTCTCC
>ASV_389  
TCCACCCGTCTGCTGCTCGGTGGTCTGGCCCAAAAGTCGGTACTCGACACCCTGCGCGAGGAAGGCGAGGACGTGGAACTCGACGATCTGCGCAAACTGGGCTACGGCGGCACCTGGTGTGTTGAGTCCGGCGGTCCGGAGCCAGGCGTTGGTTGTGCCGGTCGCGGTATCATCACCTCGATCAATATGCTGGAGCAGTTGGGCGCCTATGATCCGAGCGAAAATCTGGACTACGCCTTCTATGATGTACTTGGCGACGTTGTTTGCGGCGGGTTTGCCATGCCGATTCGTGACGGCAAGGCTGAAGAGATCTACATCGTCTGTTCC
>ASV_390  
TCAACAAGATTAGTTCTTGGTGGATTAGCACAAAAAACAGTTCTAGATACTTTAAGAGAAGAAGGAGACGACATCGAATTAGATTATATAATGAAACCTGGTTACGGTGGAATCAAATGTGTTGAATCAGGGGGACCAGAACCAGGAGTTGGATGTGCAGGACGTGGAATTATAACAGCTATAGGTATGCTTGAACAATTAGGAGCATATACACCTGATTTAGATTATGTTTTCTATGATGTACTTGGAGATGTTGTATGTGGTGGTTTCGCAATGCCAATCAGAGAAGGTAAAGCTCAAGAAATATACATCGTTGCAAGT
>ASV_391  
TCCACCCGTCTGATCCTGCACGCCAAAGCCCAGGACACGGTTATGGACAAAGTCCGCGAGCTCGGCACCGTTGAGGACCTGGAGCTCGAAGATGTATGTAAGCGCGGCTACGGCGAAGTCATGTGCGTCGAGTCGGGTGGTCCTGAGCCAGGTGTCGGTTGTGCCGGTCGTGGTGTTATCACCGCCATCAACTTCCTCGAGGAAGAAGGCGCTTACACCCCCGATCTCGATTACGTCTTCTACGACGTTCTCGGAGACGTCGTCTGTGGTGGCTTCGCCATGCCGATCCGCGAGAACAAGGCGCAGGAGATCTACATCGTTGTCTCC
>ASV_392  
TCGACCCGCCTGATCCTGCATGCTAAAGCCCAGACCACCGTCATGGACAAGGTCCGCGAGCTCGGTACCGTCGAGGACCTGGAGCTGGAAGATGTCTGTAAGCGCGGTTACGGCGACGTCATGTGCGTCGAGTCGGGTGGTCCCGAGCCGGGTGTCGGTTGTGCCGGCCGTGGGGTTATCACCGCCATCAACTTCCTCGAAGAAGAGGGCGCTTACACCCCCGACCTCGACTATGTTTTCTACGATGTCTTGGGTGACGTTGTCTGTGGCGGTTTCGCTATGCCGATCCGCGAGAACAAGGCGCAGGAGATCTATATCGTGGTCTCC
>ASV_393  
TCTACGATCAATCTGCTTGGTGGTGAACCACTTCGCCCGGTGATGAATTACATGCGTGAAGAGGACGAGGAACCAGAGGAACTTGAGGACATTTCAAAAGAAGGATTTGGCGGTGTTCTCTGTATTGAGACAGGCGGTCCGACACCGGGACTTGGCTGTGCAGGAAGAGGAATTATAGCAACTTTTCAGCTACTGGAAGACCTGAGGTTATTTGAAACCTATCAGCCGGATGTTGTGCTTTATGATGTGCTTGGCGATGTAGTCTGTGGTGGCTTTGCAGCACCGATCCGTGAGGGATATGCGGAAAAAGTTCTGATCGTAACCTCT
>ASV_394  
TCGACGAGGCTCCTCCTGGGAGGCTTGGCGCAGAAGACCGTCCTGGACTCGCTGCGCGAGGAAGGGGACGACGTCGACCTCGAGGACATCCTCAAGGAAGGCTTCTCCTGCACCCGCTGCGTGGAGTCCGGCGGGCCCGAGCCGGGGGTGGGCTGCGCGGGACGCGGCATCATCACCAGCATCAACATGCTCGAGCAGCTCGGCGCCTACGACGAGAAGCACAACCTGGACTACGCCTTCTACGACGTCCTGGGCGACGTCGTCTGCGGCGGATTCGCCATGCCGATCCGGGACGGAAAGGCGGACGAGATCTACATCGTCGTGTCC
>ASV_395  
TCCACCCGCGTGATTCTGCATGCCAAAGCCCAGGACACGGTCATGGACAAGGTCCGTGAGCTCGGCACCGTTGAGGACCTGGAGCTGGAAGATGTCTGTAAGCGCGGTTACGGTGATGTCGTGTGTGTTGAGTCTGGTGGTCCTGAGCCAGGTGTCGGCTGTGCAGGTCGTGGTGTTATCACAGCGATCAACTTCCTCGAAGAAGAGGGCGCATACACCCCGGATCTCGATTACGTTTTTTATGACGTTCTCGGTGACGTCGTCTGCGGTGGCTTTGCTATGCCGATCCGCGAGAACAAGGCCCAGGAGATCTACATCGTGGTTTCC
>ASV_396  
TCTACCCGTCTGATCCTGCACGCCAAGGCTCAGACCACGGTCATGGACAAGGTTCGTGAGCTCGGCACCGTTGAGGATCTGGAGCTTGAAGATGTTTGTAAGCGCGGTTACGGCGAGGTCATGTGTGTTGAGTCTGGTGGCCCTGAGCCGGGTGTTGGTTGTGCCGGTCGTGGTGTTATTACCGCTATCAACTTCCTTGAGGAAGAGGGCGCCTATACCCCTGACCTCGATTATGTTTTCTACGATGTTCTCGGTGACGTTGTCTGCGGTGGTTTTGCTATGCCGATCCGTGAGAACAAGGCCCAGGAGATCTATATCGTTGTCTCC
>ASV_397  
TCAACCAAAAATCTGATGGGTGGAAAGCGCATTCCGACTGTTCTTGAGCAAATTAAGGCAAAAGGGGAAGAGCTTACCCTGAATGATATTATATTTGAAGGTTTTGGCGGTGTGCTGTGTGTAGAGTCAGGTGGACCGACACCAGGAGTTGGCTGTGCAGGAAGAGGCATTATTTCCGCATTTGAAAAGTTAGAGGAGCTTGAGGCATTTGAAACCTACAAGCCAGATATTGTCATTTACGATGTATTAGGAGATGTTGTATGCGGTGGCTTTGCGATGCCGATTCGAGGTGGCTATGCAAAGGACGTGTATGTGGTCTCATCT
>ASV_398  
TCGACAAGGCTCCTCCTCGGCGGCCTCAGCCAGAAAACAGTTCTGGATACCTTAAGAGAAGAAGGTGAGGATGTCGAACTCGACGATATCATTCTGGAAGGTTACGGATGCGCGAAATGCGTGGAGTCGGGCGGCCCCGAACCGGGAGTTGGCTGCGCCGGAAGAGGAATCATCACTTCCATAAATCTTCTCGAACAGCTCGGCGCATATGAAGAGGAAAAAGAACTCGATTATGCATTTTACGGTGTGCTTGGTGACGTTGTGTGCGGAGGCTTCGCGATGCCCATCCGCGAAGGCAAAGCACAGGAGATATATATCGTCGTCTCC
>ASV_399  
TCAACCCGGTTGTTGCTTGGTGGCCTGGCCCAAAAAACCGTATTGGATACGCTTCGCGAAGAAGGTGAAGAAATTGAACTGGATGCCATCCTGAAACCAGGCTTCCGCGGCATTCAATGTGTGGAATCAGGCGGACCTGAACCAGGGGTTGGTTGTGCCGGTCGTGGGATTATCACTTCCATCGGGATGCTGGAACAATTAGGTGCCTACACCGAAGATCTGGATTATGTCTTCTACGATGTATTAGGTGACGTTGTCTGCGGTGGTTTCGCGATGCCAATCCGCGAAGGTAAAGCTCAGGAAATCTACATTGTCGCATCG
>ASV_400  
TCTACCCGTCTGATCCTGCACGCTAAAGCTCAGACCACGGTTATGGATAAGGTTCGTGAGCTCGGTACCGCTGAGGACCTGGAGCTGGAGGATGTTTGTAAGCGCGGCTACGGCGATGTCATGTGTGTTGAGTCGGGCGGTCCTGAGCCGGGTGTTGGTTGTGCCGGTCGTGGTGTTATTACCGCTATCAACTTCCTCGAAGAGGAGGGCGCATATACCCCTGATCTTGATTATGTTTTCTACGATGTTCTCGGCGACGTTGTCTGTGGTGGTTTTGCTATGCCGATCCGTGAGAACAAGGCCCAGGAGATCTATATCGTTGTCTCC
>ASV_401  
TCTACTCGTCTGATCATGCACGCCAAGGCTCAGACCACCGTTATGGACAAGGTTCGTGAGCTCGGCACCGTTGAGGATCTGGAGCTTGAAGATGTTTGTAAGCGTGGGTACGGCGAGGTCATGTGTGTTGAGTCTGGTGGCCCTGAGCCGGGTGTTGGTTGTGCCGGTCGTGGAGTTATTACCGCTATCAACTTCCTTGAGGAAGAGGGCGCCTATACCCCTGACCTCGATTATGTTTTCTACGATGTTCTCGGTGACGTTGTCTGCGGTGGTTTTGCTATGCCGATCCGCGAGAACAAGGCCCAGGAGATCTATATCGTTGTCTCC
>ASV_402  
TCCACCCGTCTGCTGCCCGGCGGCTTGGCCCAGAAATCAGTACTCGACACCCTGCGAGAAGAAGGCGAAGACGTTGAACTCGATGATATCGAAAAGCAGCTTAACGATACCTGGGCAGTTGAATCAGGTGGCCCGGAGCCAGGTGTTGGCTGTGCAGGCAGAGGTATCATAACCGCGATTAACATGCTTGAATCCCTTGGCGCCTATGAGGAAAGTGAAAATTTTGACTATGCCTTCTATGACGTTCTCGGTGATGTTGTCTGTGGTGGTTTTGCCATGCCAATCAGAGACGGTAAAGCGGAAGAGATATTTATCATTGTCTCC
>ASV_403  
TCCACCCGTCTGATCTTGCACGCTATAGCTCAGACCACGGTTATGGATAAGGTTCGTGAGCTAGGTACCGTTGAGGACCTGGAGCTGGAGGATGTTTGTAAGCGCGGCTACGGCGAAGTCATGTGTGTTGAGTCGGGCGGTCCTGAGCCCGGTGTTGGTTGTGCCGGTCGTGGTGTTATTACCGCCATCAACTTCCTCGAAGAAGAAGGCGCATATACTCCCGATCTCGACTACGTGTTCTACGACGTTCTAGGTGACGTTGTCTGTGGTGGTTTCGCCATGCCTATTCGTGAGAACAAGGCTCAGGAAATCTACATAGTTGTTTCC
>ASV_404  
TCCACCCGCCTGATCCTGCACGCCAAAGCTCAGGACACGGTTATGGACAAGGTCCGCGAGCTTGGCACCGTAGAGGACCTGGAGTTGGAGGATGTCTGTAAGCGCGGCTACGGCGAGGTCATGTGCGTTGAGTCGGGCGGCCCGGAGCCGGGTGTCGGCTGCGCCGGTCGTGGAGTGATAACCGCCATCAACTTCCTCGAGGAAGAAGGCGCTTACACACCCGACCTCGATTATGTTTTCTACGATGTTCTTGGTGACGTTGTCTGTGGTGGCTTCGCCATGCCGATCCGCGAGAACAAGGCCCAGGAGATCTATATTGTTGTCTCC
>ASV_405  
TCCACCCGTCTGATCCTTCACGCCAAGGCCCAGGATACCGTCCTGTCCCTGGCCGCTGACGCTGGTTCCGTGGAAGACCTGGAACTGGAAGACGTGCTCAAGGTAGGTTACCGGGACATCCGCTGCGTGGAATCTGGCGGTCCGGAACCTGGCGTGGGCTGCGCTGGTCGGGGCGTGATCACCGCCATCAACTTCCTGGAAGAAAACGGCGCCTACGAAGGCGTGGATTACGTCTCCTACGACGTGCTGGGTGACGTGGTGTGTGGCGGTTTCGCCATGCCCATCCGGGAAAACAAGGCCCAGGAAATTTACATCGTTATGTCC
>ASV_406  
TCCACCCGTTTGATACTTCACGCCAAGGCTCAGACAACGGTTATGGATCTGGTGCGGGAGAGGGGTACGGTGGAGGACCTGGAGCTGGAAGATGTTCTCAAGGTCGGCTACGGCGACGTGAAGTGCGTTGAGTCCGGCGGCCCTGAACCGGGTGTCGGCTGCGCCGGCCGTGGAGTCATCACCGCCATCAACTTCCTGGAGGAGAACGGAGCCTATACCGATGATCTGGAGTTCGTATTCTACGATGTTCTGGGCGATGTTGTCTGCGGCGGGTTCGCCATGCCGATCCGCGAGGGGAAGGCGGAAGAGATCTACATTGTTTGTTCC
>ASV_407  
TCTACCCGTCTGATCCTGCACGCCAAGGCTCAGACCACCGTTATGGACAAGGTTCGTGAGCTCGGCACCGTTGAGGACCTGGAGCTTGAAGATGTTTGTAAGCGCGGTTACGGCGAGGTCATGTGTGTTGAGTCTGGTGGCCCTGAGCCGGGTGTTGGTTGTGCCGGTCGTGGTGTTATTACCGCTATCAACTTCCTTGAGGAAGAGGGCGCCTATACCCCTGACCTCGATTATGTTTTCTACGATGTTCTCGGTGACGTTGTCTGCGGTGGTTTTGCTATGCCGATCCGTGAGAACAAGGCCCAGGAGATCTATATCGTTGTCTCC
>ASV_408  
TCTACCCGTCTGATCCTGCACGCCAAGGCGCAGACCACGGTGATGGACAAGGTGCGTGAGCTGGGGACCGTCGAGGACCTGGAGCTGGAGGATGTCTGTAAGCGCGGTTACGGCGATGTCATGTGCGTCGAGTCGGGTGGTCCCGAGCCGGGCGTTGGTTGCGCCGGTCGTGGGGTTATCACCGCGATCAACTTCCTCGAGGAAGAGGGCGCTTACACCCCGGATCTCGATTATGTCTTCTATGATGTCTTGGGTGACGTTGTTTGTGGCGGTTTCGCCATGCCGATCCGCGAGAACAAGGCGCAGGAGATCTATATCGTGGTCTCT
>ASV_409  
TCTACCCGTCTGATCCTGCACGCCGAGGCGCAGACCACGGTTATGGACAAGGTCCGCGAACTAGGTACCGTCGAGGACCTGGAGCTGGATGATGTCTGTAAGCGCGGATACGGCGATGACATGTGTGTTGAGTCGGGTGGTCCTGAGCCAGGTGTAGGTTGCGCCGGGCGCGGGGTTATCACCGCCATCAACTTCCTCGAGGAAGAGGGCGCTTACACCCCGGATCTTGATTATGTCTTCTATGATGTCTTGGGTGACGTTGTTTGTGGCGGTTTCGCCATGCCGATCCGCGAGAACAAGGCGCAGGAGATCTATATCGTGGTCTCA
>ASV_410  
TCCACCCGTCTGATCTTGCACGCTAAAGCTCAGACCACGGTTATGGATAAGGTTCGTGAGCTCGGTACCGTTGAGGACCTGGAGCTGGACGATGTTTGTAAGCGCGGCTACGGCGATGTCATGTGTGTTGAGTCGGGCGGTCCTGAGCCGGGTGTTGGTTGTGCCGGTCGTGGTGTTATTACCGCTATCAACTTCTTAGAGGAGGAGGGCGCATATACCCCTGACCTCGATTATGTTTTCTACGATGTTCTCGGTGACGTTGTCTGCGGTGGTTTTGCTATGCCGATCCGAGAGAACCAAGCCCAGGAGATCTATATCGTTGTCTCC
>ASV_411  
TCCACCCGCCTGATCCTGGGGGGCAAGCCCCAGGAAACCCTGATGGACCTGTTGCGGGACCAGGGGGCGGAAAAGATCACCAACGACATGGTGGTCAAGGTGGGTTACGAAAATATCCAGTGCGTGGAATCCGGCGGTCCGGAACCCGGGGTGGGTTGCGCTGGCCGGGGGGTAATTACGGCCATTGACCTGATGGAAGCCAACGGGGCCTACACGGAAGACCTGGACTTCATTTTCTTCGACGTGCTGGGGGACGTGGTCTGCGGCGGTTTCGCCATGCCGATCCGGGATGGCAAGGCCCAGGAAGTCTATATCGTGGCCTCC
>ASV_412  
TCCACACGCCTATTGCTGGGAGGCCTGGCCCAGAAGACCGTGCTGGACACCCTTCGCGAGGAGGGCGAGGACGTCGAACTGGACGACATCCTCAAGCCCGGCTTCAGGAACAGTCTGTGCACGGAGTCCGGCGGTCCGGAGCCCGGGGTGGGCTGCGCGGGTCGCGGCATCATCACCAGCATCAATCTCCTGGAGCAGCTGGGCGCCTACGCCGAAACCCAGGAGCTGGACTACACCTTCTACGACGTGCTCGGCGACGTGGTGTGCGGTGGATTCGCCATGCCCATCCGCGAGGGCAAGGCGCAGGAGATCTACATCGTCTGCTCC
>ASV_413  
TCCACCCGCCTGATCCTGCACGCCAAAGCGCAGACCACGGTGATGGACAAGGTTCGCGAGTTGGGCACGGTTGAGGATCTGGAGTTGGAAGATGTCATGAAAAAAGGCTACGGCGACGTTATGTGTGTCGAGTCGGGTGGTCCCGAGCCGGGTGTCGGTTGTGCCGGTCGTGGGGTTATCACCGCGATCAACTTCCTCGAAGAAGAGGGTGCCTACACCCCCGACCTCGACTATGTTTTCTACGACGTTCTCGGCGACGTGGTCTGTGGTGGCTTCGCCATGCCGATCCGCGAAAACAAGGCTCAGGAAATCTACATTGTCGTCTCC
>ASV_414  
TCCACTCGCTTAATGCTGCACACTAAAGCCCAAACTACTATTCTCTCCCTCGCAGCAGAAAGAGGCTCGGTCGAAGACCTTGAACTCGAAGAAGTCTTACTTACTGGCTATAACAACGTGCGCTGCGTTGAGTCTGGTGGCCCCGAACCTGGTGTGGGTTGTGCAGGTCGCGGTATTATTACAGCTATTAACTTCCTTGAAGAAGAAGGCGCTTACGAAGACCTAGACTTAGTATCCTATGACGTATTGGGTGACGTTGTTTGTGGTGGTTTCGCCATGCCGATCCGTGAAGGTAAAGCCCAAGAAATCTACATTGTCACTTCT
>ASV_415  
TCCACCCGCTTGATTCTGCATGCCAAAGCCCAGGACACGGTCATGGACAAGGTTCGTGAGCTCGGCACCGTTGAGGACCTGGAGCTGGAAGATGTCTGTAAGCGCGGTTACGGTGATGTCATGTGAGTTGAGTCTGGTGGTCCTGAGCCAGGTGTCGGCTGTGCAGGTCGTGGTGTTATCACAGCGATCAACTTCCTCGAAGAAGAGGGCGCATACACCCTGGATCTCGATTACGTTTTATATGACGTTCTCGGTGACGTCGTCTGCGGTGGCTTTGCTATGCCGATCCGCGAGAACAAGGCCCAGGAGATCAACATCGTGGTTTCC
>ASV_416  
TCCACCCGCCTGCTTCTGGGCGGCCTGCAGCAGAAGACCGTTCTCGACACACTGCGCGAAGAAGGCGAGGACGTCGAACTCGACGACATTCTCAAGGAAGGCTTCATGGGCACCATGTGCACCGAGTCCGGCGGCCCCGAGCCTGGCGTCGGTTGCGCCGGTCGCGGCATCATCACCTCGATCAACCTGCTCGAGCAGCTGGGCGCCTACAAGGAAGACAAGAAGCTCGACTACGCCTTCTACGACGTTCTCGGCGACGTTGTGTGCGGCGGGTTCGCCATGCCCATTCGCGAAGGCAAGGCCCAGGAAATCTACATCGTCGTTTCC
>ASV_417  
TGTACCCGGTTGGTCCTTGGCGGTAAGCCACAGGAAACCCTGATGGACCTGCTGCGGGAAAAAGGGGCGGAGAAGATCACCAACGACGCGGTGATCAAGAAAGGTTTCCATGGCATCCAATGCGTTGAATCCGGAGGCCCGGAACCAGGCGTCGGTTGCGCCGGTCGTGGCATCATCACCGCCATTGATCTCATGGAGAACAACGGCGCCTATTCCGATGACCTGGATTTCATCTTTTTCGACGTTCTCGGCGACGTTGTCTGCGGTGGTTTCGCCATGCCGATTCGCGATGGCAAGGCCCAGGAGGTCTACATCGTCGCTTCG
>ASV_418  
TCCACACGTTTAATTCTTCATGCCAAAATGCAAAACTCGATTATGGAAATGGCTGCTGAAGCAGGCTCCGTGGAAGACATTGAACTCGAAGATGTACTTAGGGTGGGTTACGGCGGGGTCCGCTGTGTCGAGTCAGGTGGTCCTGAGCCAGGTGTTGGCTGTGCCGGTCGTGGCGTGATCACCGCGATTAATTTCCTCGAAGAGGAAGGCGCGTACGAAGAAGATTTAGATTTTGTGTTTTACGACGTGTTGGGTGATGTGGTTTGTGGTGGTTTCGCCATGCCGATCCGTGAAAACAAGGCCCAGGAAATTTACGTCGTTGTATCC
>ASV_419  
TCGACCCGCCTTCTCCTCAACGGCCTGGCACAGAAGACCGTGCTCGACACTCTTCGCGAGGAAGGCGAAGATGTCGAACTCGACGACATCCTCAAGCCCGGTTACAGGGGCTCCCTCTGCACCGAGTCGGGCGGTCCGGAGCCGGGCGTGGGCTGCGCCGGTCGCGGCATCATCACGAGCATCAACATGCTCGAGCAGTTGGGCGCCTACGAGAAGGAGCTCGACTACACCTTCTACGACGTGCTCGGCGACGTGGTGTGCGGTGGCTTCGCCATGCCCATCCGCGAAGGCAAGGCGCAGGAGATCTACATCGTGGTGTCC
>ASV_420  
TCCACCCGTCTTATCCTTCACGCTAAAGCTCAGACCACCGTTATGGACAAGGTTCGCGAGCTCGGAACCGTCGAAGACCTTGAGCTTGTAGATGTAATGAAAAAAGGCTACGGCGACGTCATGTGTGTTGAGTCTGGTGGCCCAGAGCCAGGCGTTGGCTGTGCTGGCCGTGGCGTCATTACCGCCATCAACTTCCTCGAAGAAGAAGGCGCATACACTCCCGATCTTGACTATGTGTTCTACGACGTTCTTGGCGACGTGGTCTGTGGTGGCTTCGCCATGCTGATCCGCGAAAACAAGGCGCAGGAAAACTACATTGTCGTCTCC
>ASV_421  
TCGACCCGCCTGATCCTGCATGCCAAGGCGCAGACCACGGTGATGGACAAGGTCCGCGAGCTGGGTACCGTCGAGGACCTGGAGCTGGATGATGTGTGTAAGCGCGGATACGGCGATGTCATGTGTGTTGAGTCGGGTGGTCCTGAGCCAGGTGTAGGTTGCGCCGGGCGCGGGGTTATCACCGCGATCAACTTCCTCGAGGAAGAGGGCGCTTACACCCCGGATCTCGATTATGTCTTCTATGATGTCTTGGGTGACGTTGTTTGTGGCGGTTTCGCCATGCCGATCCGCGAGAACAAGGCGCAGGAGATCTATATCGTGGTCTCA
>ASV_422  
TCGACCCGTCTGATCCTGAACGGTCTTGCGCAGAAAACGGTGCTTGATACCCTCCGCCTCGAGGGAGAGGACCTCGACCTCGAGGACGTCGTCAAGGTCGGCTTCAAGGGTACGCGCTGCGTGGAGTCGGGCGGCCCGGAGCCGGGAGTCGGCTGCGCGGGACGTGGCATCATCACGTCGATCAATCTACTCGAGCAGCTCGGCGCCTTCGACCCGCAGTACAAGCTCGACTACACCTTCTACGACGTCCTCGGCGATGTCGTGTGCGGTGGCTTCGCGATGCCGATCCGGGACGGGAAGGCCGAGGAGATCTACATCGTCTGCTCG
>ASV_423  
TCGACCCGCCTCCTCCTGGGCGGTCTCGCCCAGCGCTCCGTGCTCGATACCCTCCGCGAAGAAGGCGAAGACGTGGAGCTCGCCGACATCCGCTCCAAGGGTTTTTGCAGCAGCCTCTGCGTGGAATCCGGTGGCCCGGAGCCGGGGGTGGGCTGCGCCGGTCGCGGCATCATCACCTCGATCAACATGCTCGAACAGCTGGGGGCCTACGATGAAGGCGAAAACCTCGACTACGTGTTTTACGACGTGCTGGGCGACGTCGTGTGCGGCGGTTTCGCCATGCCGATCCGTGAGGGCAAGGCCGAGGAAATCTACATCGTCTGCTCC
>ASV_424  
TCGACCCGTCTGATCCTGCACGCCAAGGCTCAGGATACCGTTATGGACAAGGTCCGTGAGCTCGGTACTGTTGAGGACCTCGAGCTGGAAGATGTCTGTAAGCGCGGTTACGGCGACGTTATGTGTGTTGAGTCGGGTGGTCCCGAGCCGGGTGTTGGTTGTGCCGGTCGTGGTGTTATCACCGCGATCAACTTCCTCGAAGAAGAAGGCGCTTACACCCCGGACCTCGACTACGTTTTCTATGATGTTCTTGGTGACGTTGTCTGTGGTGGTTTCGCCATGCCGATCCGCGAGAACAAGGCCCAGGAGATCTACATCGTAGTTTCC
>ASV_425  
TCAACACGTCTTCTTCTTGGCGGACTTGCCCAGAAGACAGTTCTCGACACCCTTCGTGACGAAGGCGAGGACGTGGAACTTGATGATGTGCAGAAGGTTGGTTTCAAGGGATCAGTATGTACTGAATCAGGCGGCCCTGAACCTGGGGTCGGATGTGCAGGGCGCGGAATCATCACTTCCATCAACCTCCTTGAACAGCTCGGTGCCTATGCAAGCGACAAGAGCATAGACTATGTCTTTTATGATGTTCTCGGAGACGTTGTGTGCGGTGGTTTTGCAATGCCTATACGCGAAGGCAAGGCGCAGGAAATCTACATCGTTGTTTCA
>ASV_426  
TCTACCCGTCTGATCCTGCACGCCAAGGCGCAGACCACGGTTATGGACAAGGTCCGCGAACTAGGTACCGTCGAGGACCTGGAGCTGGATGATGTCTGTAAACGCGGTTATGGCGACGTCATGTGTGTCGAGTCCGGTGGTCCCGAGCCAGGTGTAGGTTGTGCCGGTCGTGGGGTTATCACCGCCATCAACTTCCTCGAAGAAGAGGGCGCTTACACCCCCGACCTCGACTATGTTTTCTACGATGTCTTGGGTGACGTTGTCTGTGGCGGTTTCGCTATGCCGATCCGCGAGAACAAGGAGCAGGAGATCTACATCGTTGTCTCC
>ASV_427  
TCCACCCGCCTGATCTTGCACGCTAAGGCACAGACCACGGTAATGGACAAAGTCCGCGAGCTCGGCACTGTTGAGGACCTCGAGTTGGATGATGTTTGTAAGCGCGGCTACGGCGATGTCATGTGTGTTGAGTCGGGCGGTCCTGAGCCGGGCGTCGGTTGCGCCGGTCGTGGGGTTATTACCGCCATCAACTTTTTAGAAGAAGAGGGCGCATATACATCCGACCTTGACTACGTTTTCTATGACGTCCTAGGCGACGTTGTTTGTGGTGGCTTCGCCATGCCGATCCGCGAAAACAAGGCCCAGGAGATTTACATCGTGGTCTCC
>ASV_428  
TCAACTCGCTTGATTCTCCATTCCAAGGCTCAGACCACGGTTATGCATATGGCCGCCGAGCACGGCAGCGTTGAGGACATCGAGTTAGATGATGTACTTAAGGTCGGTTACGGAGATGTGAAATGTGTCGAGTCTGGTGGTCCCGAGCCGGGTGTAGGTTGTGCCGGTCGTGGGGTTATCACCGCCATCAACTTCCTCGAAGAAGAGGGCGCTTACACCCCCGACCTCGACTATGTTTTCTACGATGTCTTGGGTGACGTTGTCTGTGGCGGTTTCGCTATGCCGATCCGCGAGAACAAGGCGCAGGAGATCTATATCGTGGTCTCC
>ASV_429  
TCCACTCGCTTGATTCTACACAGTAAAGCCCAAACGACGGTTATGGACTTAGCTCGTGAAAGAGGGACTGTCGAAGATTTAGAACTGCATGAGGTATTGGTGGAAGGGTATTTGGGCGTTCGTTGTGCAGAATCTGGGGGTCCAGAACCAGGGGTCGGCTGTGCCGGTCGAGGGGTAATCACAGCCATTAACTTTTTAGAAGAAAACGGTGCTTATACAGAGGATACGGATTATGTGTTCTACGATGTCTTAGGAGACGTGGTTTGCGGCGGATTTGCGATGCCGATCCGCGAGAATAAGGCTAAGGAAATCTATATTGTCACCTCG
>ASV_430  
TCCACCCGTCTGATCCTTCACGCCAAGGCCCAGGATACCGTCCTGTCCCTGGCCGCTGACGCCGGTTCCGTGGAAGACCTGGAACTGGAAGATGTGCTCAAGGTGGGTTACCGGGACATCCGCTGCGTGGAATCTGGCGGTCCGGAACCTGGCGTGGGCTGCGCTGGTCGGGGCGTGATCACCGCCATCAACTTCCTGGAAGAAAACGGCGCCTACGAAGGCGTGGATTACGTCTCCTACGACGTGCTGGGTGACGTGGTGTGTGGCGGTTTCGCCATGCCCATCCGGGAAAACAAGGCCCAGGAAATTTACATCGTTATGTCC
>ASV_431  
TCAACGAGGCTTTTATTAAACGAACTGGCGCAGAAGACAGTACTGGATACATTGAGGGAAGAAGGCGATGTAGAAGACCTGAATCTGATATTAAAAACAGGTTTTGAAGGCATAAAATGCGTTGAATCAGGCGGTCCGGAGCCAGGTGTAGGATGCGCAGGGCGCGGGATAATAACTGCTATCGGTATGCTTGAAGATCTGGGAGCCTATACGCCGGATCTTGATTATGTATTTTACGATGTACTCGGTGATGTGGTCTGCGGAGGCTTCGCAATGCCTATCCGTGAGGGTAAGGCAAAAGAAATATATATAGTTGCATCG
>ASV_432  
TCCACCCGCCTGCTTCTGGGCGGCCTGCAGCAGAAGACCGTGCTCGACACCCTGCGCGAGGAAGGCGAGGACGTCGAACTCGACGACATTCTCAAGGAAGGCTTCATGGGCACCATGTGCACCGAGTCCGGCGGTCCCGAGCCTGGCGTCGGCTGCGCCGGTCGCGGCATCATCACCTCGATCAACCTGCTCGAACAGCTGGGCGCCTACAAGGAAGACAAGCACCTCGACTACGCCTTCTACGACGTTCTCGGTGACGTCGTGTGCGGCGGGTTCGCCATGCCCATTCGCGAAGGCAAGGCCCAGGAAATCTACATCGTCGTTTCC
>ASV_433  
TCGACCCGCCTGATCCTGCATGCTAAAGCCCAGACCACCGTCATGGACAAGGTCCGCGAGCTGGGGACCGTTGAGGACCTGGAGCTGGAAGATGTGTGTAAGCGCGGATACGGCGATGTCATGTGTGTTGAGTCGGGTGGTCCTGAGCCAGGGGTAGGTTGCGCCGGGCGTGGGGTTATTACCGCGATCAACTTCCTCGAGGAAGAGGGCGCTTACACCCCGGATCTCGATTATGTCTTCTATGATGTCTTGGGTGACGTTGTCTGTGGCGGTTTTGCCATGCCGATCCGCGAGAACAAGGCGCAGGAGATCTATATCGTGGTCTCC
>ASV_434  
TCCACCCGTTTGATCCTGCACTCCAAGGCTCAGACTTCGGTAATGGAGATGGCAGCCGAGCTGGGATCCGTCGAAGATCTGGAGTTGGAAGATGTGCTTCAGGTTGGATACAAAGATATCAAATGCGTCGAGTCGGGCGGTCCTGAGCCGGGGGTCGGTTGTGCCGGTCGTGGCGTAATCACCGCGATCAATTTCCTGGAAGAGGAAGGCGCCTATACCGACGATCTGGACTTCGTGTTCTACGATGTGCTCGGAGATGTGGTCTGTGGTGGTTTCGCCATGCCGATCCGCGAGAACAAGGCGCAAGAGATCTACATCGTCTGCTCC
>ASV_435  
TCTACCCGTCTGATTCTGCATGCTAAAGCTCAGACCACTGTTGTGGACAAGGTTCGCGAGCTCGGAACCGTCGAAGACCTTGAGCTTGAAGATGTTATGAAAAAAGGTTACGGCGACGTTATGTGTGTTGAGTCTGGTGGCCCAGAGCCTGGTGTTGGTTGTGCAGGTCGTGGTGTTATCACTGCAATTAACTTTCTTGAAGAAGAAGGTGCATACGAAGATGACCTAGATTTCGTTTTTTACGATGTATTGGGTGATGTTGTATGTGGTGGCTTCGCGATGCCTATTCGTGAGAATAAGGCACAGGAAATCTACATCGTTGTTTCT
>ASV_436  
TCCACCCGTCTGATCCTTCACGCCAAGGCCCAGGACACCGTCCTGTCCCTGGCCGCTGACGCTGGTTCCGTGGAAGACCTGGAACTGGAAGATGTGCTCAAGGTGGGTTACCGGGACATCCGCTGCGTGGAATCTGGGGGTCCGGAACCTGGCGTGGGCTGCGCTGGTCGGGGCGTGATCACCGCCATCAACTTCCTGGAAGAAAACGGCGCCTACGAAGGCGTGGATTACGTCTCCTACGACGTGCTGGGTGACGTGGTGTGTGGCGGTTTCGCCATGCCCATCCGGGAAAACAAGGCCCAGGAAATTTACATCGTTATGTCC
>ASV_437  
TCAACACGTCTACTCCTTCACGGGTTGGCACAAAAAACAGTATTGGACACCCTTCGGGATGAAGGTGAAGACATTGATCTGGACGATGTCATGAAGACGGGGTTTCAAAACACCAGTTGTGTGGAATCGGGAGGTCCTGAACCCGGTGTAGGTTGTGCCGGTCGAGGCATCATCACCTCCATCAACTTGCTGGAACAATTAGGCGCCTACGACGCAGACAAAGAATTGGATTACGTTTTCTACGATGTTTTGGGTGATGTGGTCTGTGGTGGTTTTGCCATGCCCATCCGTGATGGAAAGGCTGAAGAAGTCTACATTGTGTGCTCC
>ASV_438  
TCAACCCGCCTGATCCTGCACCCCAAGGCCCAGACCACGGTTATGGACAAGGTCCGTGAGCTCGGTACCGTTGAGGACCTCGAGCTCGAAGATGTTTGTAAGCGCGGTTACGGCGATGTCATGTGCGTCGAGTCCGGCGGTCCTGAGCCGGGCGTCGGTTGTGCCGGTCGTGGCGTTATCACCGCCATCAACTTCTTGGAAGAAGAGGGCGCTTACACCCCCGACCTCGATTACGTTTTTTATGACGTCCTCGGTGACGTTGTTTGCGGTGGCTTCGCCATGCCGATCCGCGAAAACAAGGCGCAGGAAATCTACATCGTGGTCTCC
>ASV_439  
TCTACAAGACTTCTCCTTGGCGGGCTTGCACAGAAAACCGTACTTGATACTATCAGGGACGAGGGCGAGGATATTGAGCTTGACAGAATCATGCGTGAGGGCTATGGCGGTACAAGATGCGTAGAGTCAGGCGGACCCGAACCGGGCGTCGGCTGCGCAGGACGAGGCATTATCACATCTATCAATATGCTTGAAAACCTCGGCGCCTATACGGATGATCTTGATTACGTTTTCTATGACGTACTTGGAGACGTAGTCTGCGGCGGATTTGCAATGCCTATCCGTGAGGGCAAGGCAAAGGAAATCTATATAGTTGCCAGC
>ASV_440  
TCCACCCGGCTGATCCTCGGCGGCAAGCCTCAGGAAACGATCATGGACACCCTGCGCGTACTCGGCGCGGAAAAAGTGACCAACGATAAGGTCATCAAGAAAGGCTACATGGGCATCCAGTGCGTGGAATCCGGCGGCCCCGAACCGGGAGTCGGCTGCGCCGGCCGCGGCGTCATCACCGCCATCGACCTCATGGAAGCCAACGGCTCGTACACCGAGGATCTCGACTTCGTGTTCTTCGACGTCCTCGGCGACGTGGTCTGCGGCGGCTTCGCCATGCCGATTCGCGACGGCAAGGCCCAGGAGGTCTACATCGTGGCCTCG
>ASV_441  
TCTACCCGTCTGATCCTGCACGCCAAGGCGCAGGATACCGTCATGGACAAGGTCCGCGAGCTCGGTACCGTTGAGGACCTGGAGCTGGAGGATGTCTGTAAGCGCGGATACGGCGATGTCATGTGTGTCGAATCGGGTGGTCCCGAGCCGGGTGTCGGTTGCGCCGGTCGTGGGGTTATCACCGCCATCAATTTTTTGGAAGAAGAGGGCGCTTACACCCCCGACCTCGACTATGTCTTCTACGATGTCCTAGGTGACGTTGTTTGTGGTGGATTCGCCATGCCGATCCGCGAGAACAAGGCGCAGGAGATCTACATCGTGGTCTCT
>ASV_442  
TCGACTCGGCTCATTCTCGGCGGGAAGCCGCAGGAGACCCTCATGGACGTCCTCCGTCAGGACGGTGCCGAGAAGGTCACCAAGGAGAAGGTCATCAAGACCGGCTACGACGGCATCCAGTGCGTGGAATCAGGCGGGCCGGAGCCCGGTGTCGGCTGTGCCGGTCGTGGTGTCATCACCGCCATCGACCTCATGGAGAAGAACAAGGCCTACACCGACGACCTCGACTTCGTCTTCTTCGACGTGCTCGGTGACGTCGTCTGCGGCGGTTTCGCCATGCCCATCCGCGAGGGAAAGGCCCAAGAGGTCTACATCGTCGCCTCG
>ASV_443  
TCCACCCGCCTCATCCTGCACGCCAAGGCCCAGGACACCATCCTGAGCCTCGCCGCCGAACAAGGTAGCGTCGAGGACCTCGAACTCGAAGACGTGATGAAGATTGGCTACAAGGACATCCGTTGCGTGGAGTCCGGCGGTCCGGAGCCGGGCGTCGGCTGCGCCGGCCGCGGGGTGATCACCTCGATCAACTTCCTCGAGGAAAACGGCGCCTACGAGGACATCGACTACGTCTCCTACGACGTGCTGGGCGACGTGGTTTGCGGCGGTTTCGCCATGCCGATCCGCGAGAACAAGGCCCAGGAAATCTACATCGTCATGTCC
>ASV_444  
TCCACCCGTCTGATCTTGCACGCTAAGGCTCAGACCACCGTTATGGACAAGGTTCGTGAGCTCGGTACCGTTGAGGACCTGGAGCTGGACGATGTTTGTAAGCGCGGCTACGGCGATGTCATGTGTGTTGAGTCGGGCGGTCCTGAGCCGGGTGTTGGTTGTGCCGGTCGTGGTGTTATTACCGCTATCAACTTCTTAGAGGAGGAGGGCGCATATACCCCTGACCTCGATTATGTTTTCTACGATGTTCTCGGTGACGTTGTCTGCGGTGGTTTTGCTATGCCGATCCGTGAGAACAAAGCCCAGGAGATCTATATCGTTGTCTCC
>ASV_445  
TCCACCCGCCTGATCCTGAATGGGCTTGCGCAGAAAACGGTACTCGATACCCTCCGGCTCGAGGGCGAGGACCTTGATCTCGAGGACGTCGTCAAGGTCGGCTTTAAGGGAACGCGTTGCGTCGAGTCCGGCGGACCGGAACCGGGAGTCGGTTGCGCGGGACGCGGCATCATCACCTCCATCAACCTCCTCGAGCAGCTCGGCGCGTTCGGCGAGCAGTATAAGCTCGACTACACCTTCTACGACGTACTCGGCGACGTCGTGTGCGGCGGCTTCGCGATGCCGATCCGCGACGGCAAGGCCGAGGAGATCTACATCGTCTGCTCG
>ASV_446  
TCCACCCGCCTGATCCTGCATGCCAAGGCACAGGATACGGTTATGGACAAAGTCCGTGAGCTCGGCACCGTTGAAGACCTCGAGTTGGAAGATGTTTGTAAGCGCGGTTACGGCGATGTCATGTGTGTGGAATCGGGCGGTCCGGAGCCGGGCGTCGGTTGTGCCGGTCGTGGAGTTATCACCGCGATCAACTTCTTGGAAGAAGAGGGGGCCTACACTCCTGACCTCGATTACGTTTTCTATGACGTTCTCGGCGACGTTGTTTGCGGTGGCTTCGCAATGCCGATCCGCGAGAACAAGGCTCAGGAGATCTACATCGTGGTCTCC
>ASV_447  
TCGACCCGCCTGATCCTGCATGCTAAAGCCCAGACCACCGTCATGGACAAGGTCCGCGAGCTGGGTACCGTCGAGGACCTGGAGCTGGAAGATGTGTGTAAGCGCGGATACGGCGATGTCATGTGTGTTGAGTCGGGTGGTCCTGAGCCAGGTGTAGGTTGCGCCGGGCGTGGGGTTATTACCGCGATCAACTTCCTCGAGGAAGAGGGTGCTTACACCCCGGATCTCGATTATGTCTTCTATGATGTCTTGGGTGACGTTGTCTGTAGCGGTTTTGCCATGCCGATCCGTGAAAACAAGGCCCAAGAGATCTACATCGTGGTCTCC
>ASV_448  
TCCACAAGGCTTCTGCTGGGCGGTCTTTCCCAGAACACAGTCCTCGATACCCTGCGGGAAGAGGGAGAGGATGTTGAACTTAAAGATGTGCTGCTGGAAGGATTCGCGGGCATCAAGTGTACGGAATCGGGCGGTCCTGAACCCGGTGTAGGCTGTGCGGGAAGGGGCATTATTACTTCAATCAACCTTTTGGAGCAGCTGGGAGCCTACTCCGAGGACAAGGAGATCGATTTTGTTTTCTATGATGTATTGGGAGATGTTGTGTGCGGCGGTTTTGCCATGCCGATCCGTGAGGGAAAGGCGGAAGAGATCTATATCGTTGTATCC
>ASV_449  
TCCACACGTCTGCTCCTGGGCGGGCTGGCCCAGAAAAGCGTGCTGGATACATTGCGCGAAGAAGGGGAGGACGTTGAGCTGGACGATATCTGTTCCAACGGATTCTGTAAAACGCGCTGTGTGGAATCCGGCGGGCCCGAACCGGGCGTGGGCTGTGCCGGCCGCGGCATCATCACATCCATCAACCTGCTGGAGCAGTTGGGCGCCTACAAGGAGGATCAAGGTGTGGATTATGTCTTTTACGACGTGCTGGGTGACGTGGTCTGCGGCGGCTTCGCCATGCCGATTCGAGATGGCAAGGCGGAAGAGATCTATATTGTCTGTTCA
>ASV_450  
TCCACCCGTTTGATCCTGCACTCCAAGGCTCAGACTTCGGTGATGGAGATGGCAGCCGAGCTGGGCACCATTGAAGATCTTGAGTTGGAAGATGTGCTTCAGATTGGTTACAAAGACATCAAATGTGTCGAGTCTGGTGGTCCTGAGCCGGGTGTGGGTTGTGCCGGCCGTGGGGTAATCACCGCGATCAACTTCCTCGAAGAGGAAGGCGCGTACACCGACGATCTGGACTTTGTATTCTACGATGTGCTCGGGGATGTGGTCTGTGGTGGCTTCGCCATGCCGATCCGTGAGAACAAGGCTCAGGAGATCTACATCGTCTGCTCC
>ASV_451  
TCTACCCGTCTGATTCTGCACGCCAAGGCGCAGACCACGGTTATGGACAAGGTCCGCAAACTAGGTACCGTCGAGGACCTGGAGCTGGATGATGTCTGTAAGCGCGGTTATGGCGACGTCATGTGCGTCGAGTCGGGCGGTCCTGAGCCAGGCGTCGGTTGTGCCGGCCGTGGCGTTATCACCGCGATCAACTTCCTCGAAGAAGAAGGCGCCTACACTCCTGACCTTGATTACGTTTTCTATGACGTTCTTGGTGACGTTGTCTGCGGTGGCTTCGCCATGCCGATCCGCGAGAACAAAGCGCAAGAGATTTACATCGTGGTTTCT
>ASV_452  
TCCACCCGCCTGATCCTCCACAGCAAAGCCCAGACGACGGTCATGCACCTAGCTGCGGAAGCCGGTTCGGTCGAGGATCTGGAACTCGACGACGTGCTGCAGACCGGCTACGGCGACGTGAAATGCGTCGAGTCGGGTGGCCCGGAACCCGGTGTCGGCTGCGCTGGCCGTGGTGTGATCACCGCCATCAACTTCCTTGAAGAAGAAGGCGCCTACGACGAAGACCTGGACTTCGTGTTCTACGACGTGCTCGGCGACGTGGTGTGCGGCGGTTTCGCCATGCCCATCCGCGAGAACAAGGCCCAGGAAATCTACATCGTCTGCTCC
>ASV_453  
TCTACCCGTCTGATTCTGCATGCTAAAGCTCAGACCACTGTTATGGGCAAGGTTCGCGAGCTCGGAACCGTCGAAGACCTTGAGCTTGAAGATGTTATGGAAAAAGGTTACGGCGACGTCATGTGTGTTGAGTCGGGCGGTCCTGAGCCGGGTGTTGGTTGTGCCGGTCGTGGTGTTATTACCGCTATCAACTTCCTTGAAGAGGAGGGCGCATATACCCCTGATCTTGATTATGTTTTCTACGATGTTCTCGGCGACGTTGTCTGTGGTGGTTTTGCTATGCCGATCCGTGAGAACAAGGCCCAGGAGATCTATATCGTTGTCTCC
>ASV_454  
TCCACCCGCTAGATCCTGCATGCCAAAGCCCAGGACACGGTCATGGACAAGGTCCGTGAGCTCGGCACCGTTGAGGACCTGGAGCTGGAAGATGTCTGTAAGCGCGGTTACGGTGATGTCATGTGTGTTGAGTCTGGTGGTCCAGAGCCAGGCGTTGGCTGTGCTGGCCGTGGCGTCATTACCGCCATCAACTTCCTCGAAGAAGAAGGCGCATACACTCCCGATCTTGACTATGTGTTCTACGACGTTCTAGGTGACGTTGTCTGTGGCGGTTTCGCCATGCCAATTCGTGAGAACAAGGCTCAGGAAATCTACATAGTTGTATCA
>ASV_455  
TCTACCCGCCTGATTCTACATGCCAAGGCGCAGAATACCATCATGGAGATGGCGGCCGAGGCGGGGTCGGTTGAGGATCTGGAACTGGAAGATGTGTTGAAGACCGGCTACGCCGATATCAAGTGCGTCGAGTCCGGTGGCCCCGAGCCCGGTGTCGGTTGTGCCGGTCGCGGTGTGATTACCGCCATCAACTTCCTGGAAGGGGAGGGCGCCTACGAGGAAGACCTGGACTACGTTTTCTACGACGTACTGGGTGACGTGGTCTGTGGTGGCTACGCCATGCCGATCCGTGAGAACAAGGCACAGGAGATCTACATCGTTGTCTCT
>ASV_456  
TCCACCCGCCTGATCCTGCACGCCAAGGCCCAGACCACGGTTATGGACAAGGTCCGTGAGCTCGGTACCGTTGAGGACCTCGAGCTCGAAGATGTTTGTAAGCGCGGTTACGGCGATGTCATGTGCGTCGAGTCCGGCGGTCCTGAGCCGGGCGTCGGTTGTGCCGGTCGTGGCGTTATCACCGCCATCAACTTCTTGGAAGAAGAGGGCGCTTACACCCCCGACCTCGATTACGTTTTTTATGACGTCCTCGGTGACGTTGTTTGCGGTGGCTTCGCCATGCCGATCCGTGAGAACAAGGCTCAGGAGATCTACATCGTTGTCTCC
>ASV_457  
TCTACCCGTCTGATCCTGCACGCCAAGGCTCAGACCACCGTTATGGACAAGGTCCGTGAGCTCGGCACCGTTGAGGATCTGGAGCTTGAAGATGTTTGTAAGCGTGGGTACCGCGACGTCATGTGTGTTGAGTCTGGTGGCCCAGAGCCAGGCGTTGGCTGTGCTGGCCGTGGCGTCATTACCGCCATCAACTTCCTCGAAGAAGAAGGCGCATACACTCCCGATCTTGACTATGTGTTCTACGACGTTCTAGGTGACGTTGTCTGTGGCGGTTTCGCCATGCCAATTCGTGAGAACAAGGCTCAGGAAATCTACATAGTTGTATCA
>ASV_458  
TCCACCCGACTGATCCTGCACGCCAAGGCACAGACCACGGTGATGGACAAGGTTCGCGAGCTGGGCACGGTTGAGGATCTGGAGCTGGAAGACGTGATGAAGGTTGGTTACAGCGATGTTAAATGCGTCGAGTCGGGCGGTCCCGAGCCGGGCGTCGGCTGCGCCGGGCGGGGGGTTATCACCGCGATCAATTTCCTCGAAGAAGAGGGTGCATATACTCCCGACCTCGACTTTGTTTTCTACGACGTCCTCGGCGACGTCGTCTGCGGTGGCTTCGCTATGCCGATCCGTGAGAACAAGGCACAGGAGATCTACATCGTGGTCTCC
>ASV_459  
TCGACTCGCCTGATCCTCCACGCCAAGGCTCAGAACACGGTGCTGTCGCTGGCGGCCGAAGCGGGCTCGGTCGAAGATCTCGAACTCGAAGACGTGATGAAGCTTGGCTATCGCGACATCCGCTGCGTGGAGTCCGGTGGCCCGGAACCCGGTGTCGGTTGTGCCGGCCGGGGCGTGATCACTTCGATCAACTTTCTCGAAGAGAACGGGGCCTACGAGGGCGTCGATTACGTCTCCTACGACGTGCTCGGCGACGTGGCCTGCGGTGGGTTTGCAATGCCCATCCGTGAGAACAAGGCCCAGGAAATCTACATCGTGATGTCC
>ASV_460  
TCCACCCGCCTGATTCTACATGCCAAAGCCCAGGACACGGTTATGGACAAGGTCCGCGAGCTCGGCACAGTTGAGGATCTGGAGTTGGAAGATGTCATGAAAAAAGGCTACGGCGACGTTATGTGTGTCGAGTCAGGTGGTCCCGAGCCGGGTGTCGGTTGTGCCGGTCGTGGGGTTATCACCGCGATCAACTTCCTCGAAGAAGAGGGTGCCTACACCCCCGACCTCGACTATGTTTTCTACGACGTTCTCGGCGACGTGGTCTGTGGTGGCTTCGCCATGCCGATCCGCGAAAATAAGGCGCAGGAAATCTACATTGTCGTCTCC
>ASV_461  
TCAACTCGATTGATCCTGCATGCCAAGGCCCAGGCCACAnnnATGGACAAGGTTCGCGAACTTGGAACCGTTGAGGACCTGGAGTTGGATGATGTTTGTAAGCGCGGCTACGGCGAGGTTATGTGTGTCGAGTCGGGCGGTCCTGAGCCAGGCGTCGGTTGTGCCGGCCGTGGCGTTATCACCGCGATCAACTTCCTCGAAGAAGAAGGCGCCTACACTCCTGACCTTGATTACGTTTTCTATGACGTTCTTGGTGACGTTGTCTGCGGTGGCTTCGCCATGCCGATCCGCGAGAACAAGGCGCAAGAGATTTACATCGTGGTTTCT
>ASV_462  
TCTACCCGTCTGATCCTGCACGCCAAGGCTCAGACCACGGTCATGGACAAGGTTCGTGAGCTCGGCACCGTTGAGGATCTGGAGCTTGAAGATGTTTGTAAGCGTGGGTACGGCGAGGTCATGTGTGTTGAGTCTGGTGGCCCTGAGCCGGGTGTTGGTTGTGCCGGTCGTGGTGTTATTACCGCTATCAACTTCCTTGAGGAAGAGGGCGCCTATACCCCTGACCTCGATTATGTTTTCTACGATGTTCTCGGTGACGTTGTCTGCGGTGGTTTTGCTATGCCGATCCGTGAGAACAAGGCCCAGGAGATCTATATCGTTGTCTCC
>ASV_463  
CCCACCCGTCTTATCCTTCACGCTAAAGCTCAGACCACCGTTATGGACAAGGTTCGCGAGCTCGGAACCGTCGAAGACCTTGAGCTTGTAGATGTAATGAAAAAAGGCTACGGCGACGTCATGTGTGTTGAGACTGGTGGCCCTGAGCCGGGTGTTGGTTGTGCCGGTCGTGGTGTTATTACCGCTATCAACTTCCTTGAGGAAGAGGGCGCCTATACCCCTGACCTCGATTATGTTTTCTACGATGTTCTCGGTGACGTTGTCTGCGGTGGTTTTGCTATGCCGATCCGTGAGAACAAGGCCCAGGAGATCTATATCGTTGTCTCC
>ASV_464  
TCCACCCGTCTTATCCTTCACGCTAAAGCTCAGACCACCGTTATGGACAAGGTCCGTGAGCTCGGTACCGTCGAGGACCTGGAGCTCGAAGATGTCTGTAAGCGCGGTTACGGCGATGTCATGTGCGTTGAGTCTGGTGGTCCTGAGCCAGGTGTTGGCTGTGCAGGTCGTGGTGTTATCACCGCGATCAACTTCCTCGAAGAAGAGGGCGCATACACTCCTGACCTCGATTACGTTTTTTATGACGTTCTTGGTGACGTCGTCTGCGGTGGCTTCGCTATGCCGATCCGCGAGAACAAGGCGCAAGAGATCTACATCGTTGTCTCT
>ASV_465  
TCCACCCGCTTGATTCTGCATGCCAAAGCCCAGGACACGGTCATGGACAAGGTCCGTGAGCTCGGCACCGTTGAGGACTTGGAGCTGGAAGATGTCTGTAGGCGCGGTTACGGTGATGTCATGTGTGTTGAGTCTGGTGGTCCTGAGCCAGGTGTCGGTTGTGCCGGTCGGGGCGTTATCACCGCGATCAACTTCCTTGAGGAAGAGGGCGCATACACTCCTGACCTCGATTACGTCTTCTATGACGTCCTCGGTGACGTTGTCTGTGGTGGCTTCGCCATGCCGATCCGCGAGAACAAGGCCCAGGAAATCTACATCGTGGTTTCC
>ASV_466  
TCCACCCGCCTGATCCTGCACGCCAAGGCCCAGACCACGGTTATGGACAAGGTCCGTGAGCTCGGTACCGTTGAGGACCAGGAGCTTGAAGATGTCTGTAAGCGTGGTTACGGTGATGTCATGTGTGTTGAGTCTGGTGGTCCTGAGCCAGGTGTCGGCTGTGCAGGTCGTGGTGTTATCACAGCGATCAACTTCCTCGAAGAAGAGGGCGCATACACCCCGGATCTCGATTACGTTTTTTATGACGTTCTCGGTGACGTCGTCTGCGGTGGCTTTGCTATGCCGATCCGCGAGAACAAGGCCCAGGAGATCTACATCGTGGTTTCC
>ASV_467  
TCCACTCGCCTGATCCTGCACGCCAAAGCCCAGGACACGGTTATGGACAAAGTCCGCGAGCTCGGTACCGTTGAGGACCTGGAGCTCGAAGACGTATGCAAGCGCGGCTACGGCGAAGTCATGTGCGTCGAGTCGGGTGGTCCGGAGCCAGGTGTCGGCTGTGCCGGTCGCGGTGTTATCACCGCTATCAACTTCCTCGAAGAAGAAGGCGCTTACACCCCCGATCTCGATTACGTCTTCTACGATGTTCTCGGTGACGTCGTCTGTGGTGGCTTCGCCATGCCGATCCGCGAGAACAAGGCGCAGGAGATCTATATCGTTGTATCC
>ASV_468  
TCTACCCGTTTGATCCTGCACGCCAAGGCTCAGACCACGGTCATGGACAAGGTTCGTGAGCTCGGCACCGTTGAAGATCTGGAGCTGGAGGATGTTTGTAAGCGTGGCTACGGTGAGGTCATGTGTGTTGAGTCGGGTGGTCCTGAGCCCGGTGTTGGTTGTGCCGGTCGTGGTGTTATTACCGCCATCAACTTCCTCGAAGAAGAGGGCGCTTACACCCCTGACCTCGATTTTGTTTTCTACGATGTTCTCGGCGACGTTGTCTGCGGTGGTTTTGCTATGCCGATCCGTGAGAACAAGGCCCAGGAGATCTATATCGTTGTCTCC
>ASV_469  
TCCACTCGCCTGATTCTACATGCCAAAGCCCAGGACACGGTTATGGACAAGGTCCGCGAGCTCGGCACCGTTGAGGACCTGGAGCTGGATGATGTTTGTAAGCGCGGCTACGGCGATGTCATGTGTGTTGAGTCGGGCGGCCCCGAGCCAGGTGTCGGTTGTGCCGGTCGGGGCGTTATCACCGCGATCAACTTCCTTGAGGAAGAGGGCGCATACACTCCTGACCTCGATTACGTCTTCTATGACGTCCTCGGTGACGTTGTCTGTGGTGGCTTCGCCATGCCGATCCGCGAGAACAAGGCCCAGGAGATCTACATCGTGGTTTCC
>ASV_470  
TCCACCCGCCTGATTCTGCATGCCAGAGCCCAGGACACGGTTATGGACAAGGTCCGCGAACTTGGAACCGTTGAGGACCTGGAGTTGGATGATGTTTGTAAGCGCGGCTACGGCGAGGTTATGTGTGTCGAGTCGGGCGGTCCTGAGCCAGGCGTTGGCTGTGCTGGCCGTGGCGTCATTACCGCCATCAACTTCCTCGAAGAAGAAGGCGCATACACTCCCGATCTTGACTATGTGTTCTACGACGTTCTAGGTGACGTTGTCTGTGGCGGTTTCGCCATGCCAATTCGTGAGAACAAGGCTCAGGAAATCTACATAGTTGTATCA
>ASV_471  
TCAACGCGACTGGTTTTGGGAGGGTTAGCACAGCAAACTGTTCTTGATACCTTGCGTGAAGCTGGTGACGATGTTGAACTCGATCTTGTACTGAAAGAAGGCTACGGCGGTATCAAATGTGTGGAATCAGGCGGACCTGAACCAGGTGTTGGCTGCGCTGGCCGCGGTATCATCACATCCATAAGCTTGCTGGAAAGATTAGGCGCTTATGAGAATGATCTGGACTATGTCTTCTACGATGTACTGGGTGACGTTGTTTGCGGTGGGTTCGCAATGCCAATACGCGAGGGAAAAGCGAAAGAAATTTATATTGTTTGTTCC
>ASV_472  
TCCACTCGCCTCATCCTGCATGGCTTTCCTGCCAATACAGTTCTCGATGCCATGCGTGAAACTGACGAAGACGAGCTTGAACTTGAACAATTTTTGTTCACTGGCTATTTGGGTATCAAGGCAGTCGAGTCCGGTGGGCCTGAACCTGGCGTGGGCTGTGCGGGGCGCGGCATCGTGACCGCCATCAACCAATTGGAAGAAAAAGGGGCGTATACAGCCGAACTGGATTATGTATTCTATGATGTATTGGGCGATGTGGTTTGCGGCGGTTTTGCCATGCCCATACGTGAAGGCAAGGCTCAGGAAATATATATCGTTTGCTCT
>ASV_473  
TCAACGCGTCTAATCCTCCACTCTAAAATGCAAAACACGATTATGGAAATGGCTGCTGAAGCTGGCTCTGTTGAAGATCTTGAGTTAGAAGATGTATTACTGACTGGTTACGGCAACGTGAAATGTGTTGAATCAGGTGGTCCTGAGCCAGGTGTAGGGTGTGCCGGTCGTGGTGTAATCACTGCCATTAACTTCCTAGAAGAAGAAGGCGCGTACACAGAAGATTTAGATTTTGTATTCTATGACGTACTAGGTGATGTTGTATGTGGTGGTTTTGCGATGCCTATTCGTGAAAACAAAGCGCAAGAAATCTACATCGTTTGTTCT
>ASV_474  
TCGACTCGCCTGATCCTGCATGCCAAGGCGCAGGACACTGTTATGGACAAGGTTCGCGAGCTCGGTACTGTTGAGGACCTCGAGCTGAAAGATGTCTGTAAACGCGGTTACGGCGAGGTTATGTGTGTTGAGTCTGGTGGTCCCGAGCCGGGTGTTGGTTGTGCCGGTCGTGGGGTTATCACCGCGATCAACTTTCTCGAAGAAGAAGGCGCTTACACCCCGGACCTCGACTACGTTTTCTACGATGTCTTGGGTGACGTTGTCTGTGGTGGTTTCGCCATGCCGATCCGTGAGAACAAGGCCCAGGAGATCTACATCGTCGTCTCC
>ASV_475  
TCGACCCGGCTGATCCTGCACGCCAAGGCCCAGACCTCAGTCATGGAGATGGCCGCCGAGCTGGGCAGTGTTGAAGATCTGGAGCTGGAGGATGTCCTGTCCGTCGGCTACAAAGATATCAAGTGCGTCGAATCCGGTGGTCCCGAGCCGGGTGTCGGCTGCGCCGGCCGCGGCGTAATCACTGCCATCAACTTCCTCGAAGAGGAAGGCGCCTACGAAGATGATCTCGATTTCGTCTTCTACGACGTGCTGGGGGATGTGGTCTGTGGTGGCTTCGCGATGCCGATCCGCGAAAACAAGGCGCAGGAGATCTACATCGTCTGCTCC
>ASV_476  
TCGACCCGTCTGATTCTGCATGCCAAGGCGCAGACCACGGTGATGGACAAGGTGCGTGAGCTGGGTACCGTCGAGGACCTGGAGCTGGAGGATGTCTGTAAGCGCGGTTACGGCGATGTCATGTGCGTCGAGTCGGGTGGTCCCGAGCCGGGCGTTGGTTGCGCCGGTCGTGGTGTTATCACCGCGATCAACTTCCTCGAGGAAGAGGGCGCTTACACCCCGGATCTCGATTATGTCTTCTATGATGTCTTGGGTGACGTTGTTTGTGGCGGTTTCGCCATGCCGATCCGCGAGAACAAGGCGCAGGAGATCTATATCGTGGTCTCT
>ASV_477  
TCAACCCGTCTAATCTTACACTCTAAAATGCAAAACACAATTATGGAAATGGCTGCTGAAGCTGGCTCTGTTGAAGATATAGAGTTAGAAGATGTATTACTTACCGGTTACGGTGACGTTAAACGTGTTGAATCAGGTGGTCCTGTGCCAGGTGTAGGTTGTGCCGGTCGTGGTGTAATCACAGCAATTAACTTCCTAGAAGAAGAAGGCGCATACACAGAAGATTTAGACTTCGTATTCTATGACGTACTAGGTGATGTTGTATGTGGTGGTTTTGCGATGCCTATTCGTGAAAACAAAGCGCAAGAAATCTACATCGTTTGTTCT
>ASV_478  
TCCACCCGTCTGATCCTGCACGCTAAAGCCCAGACCACGGTTATGGACAAGGTCCGCGAGCTCGGCACTGCTGAGGACCTGGAGTTGGATGATGTTTGTAAGCGCGGCTACGGCGAGGTTATGTGTGTCGAGTCGGGCGGTCCTGAGCCAGGCGTCGGTTGTGCCGGCCGTGGCGTTATCACCGCGATCAACTTCCTCGAAGAAGAAGGCGCCTACACTCCTGACCTTGATTACGTTTTCTATGACGTTCTTGGTGACGTTGTCTGCGGTGGCTTCGCCATGCCGATCCGCGAGAACAAAGCGCAAGAGATTTACATCGTGGTTTCT
>ASV_479  
TCCACCCGCCTGATCCTGCACGCCAAGGCCCAGACCACGGTTATGGACAAGGTCCGTGAGCTCGGTACCGTTGAGGACCTCGAGCTGGAAGATGTCTGTAAACGCGGTTACGGCGAAGTTATGTGCGTTGAGTCGGGTGGCCCTGAGCCAGGTGTTGGTTGTGCCGGTCGTGGCGTTATCACCGCGATCAACTTCCTTGAGGAAGAGGGCGCATACACTCCTGATCTTGATTATGTTTTTTATGACGTTCTCGGTGACGTCGTCTGCGGTGGCTTTGCTATGCCGATCCGCGAGAACAAGGCGCAAGAGATCTACATCGTGGTTTCT
>ASV_480  
TCCACCCGTCTTATCCTTCACGCTAAAGCTCAGACCACCGTTATGGACAAGGTTCGCGAGCTCGGAACCGTCGAAGACCTTGAGCTTGTAGATGTAATGAAAAAAGGCTACGGCGACGTCATGTGTGCTGAGTCCGGTGGTCCTGAGCCAGGTGTTGGCTGTGCAGGTCGTGGTGTTATCACCGCGATCAACTTCCTCGAAGAAGAGGGCGCATACACTCCTGACCTCGATTACGTTTTTTATGACGTTCTTGGTGACGTCGTCTGCGGTGGCTTCGCTATGCCGATCCGCGAGAACAAGGCGCAAGAGATCTACATCGTTGTCTCT
>ASV_481  
TCCACCCGCTTGATTCTGCATGCCAAAGCCCAGGACACGGTCATGGACAAGGTCCGTGAGCTCGGCACCGTTGAGGACCTGGAGCTGGAAGATGTCTGTAAGCGCGGTTACGGCGATGTCATGTGTGTTGAATCGGGCGGCCCGGAGCCGGGCGTTGGCTGCGCCGGTCGTGGAGTTATCACCGCCATCAACTTTCTCGAGGAAGAAGGCGCTTACACCCCTGACCTCGATTATGTTTTCTACGATGTTCTTGGTGACGTTGTTTGCGGTGGCTTCGCCATGCCGATCCGCGAGAACAAGGCCCAGGAGATCTACATTGTTGTCTCC
>ASV_482  
TCCACCCGCTTGATCCTGCATGCCAAGGCCCAGGACACAGTTATGGACAAGGTCCGCGAGCTTGGCACCGTAGAGGACCTGGAGTTGGAGGATGTCTGTAAGCGCGGCTACGGCGAGGTCATGTGCGTTGAGTCGGGCGGCCCGGAGCCGGGTGTCGGCTGCGCCGGTCGTGGAGTTATAACCGCCATCAACTTCCTCGAGGAAGAAGGCGCTTACACACCCGACCTCGATTATGTTTTCTACGATGTTCTTGGTGACGTTGTCTGTGGTGGCTTCGCCATGCCGATCCGCGAGAACAAGGCCCAGGAGATCTATATTGTTGTCTCC
>ASV_483  
TCAACTCGATTGATCCTGCATGCCAAGGCCCAGGCCACAGTTATGGACAAGGTTCGCGAGCTGGGCACGGTTGAGGATCTGGAGTTGGAAGATGTCATGGAAAAAGGCTACGGCGACGTTATGTGTGTTGAGTCCGGTGGTCCTGAGCCAGGTGTTGGCTGTGCAGGTCGTGGTGTTATCACCGCGATCAACTTCCTCGAAGAAGAGGGCGCATACACTCCTGACCTCGATTACGTTTTTTATGACGTTCTTGGTGACGTCGTCTGCGGTGGCTTCGCTATGCCGATCCGCGAGAACAAGGCGCAAGAGATCTACATCGTTGTCTCT
>ASV_484  
TCCACCCGCCTCATTCTTGGAGGCAAACCGCAGGAAACATTAATGGACGTGCTGCGCGAAGAAGGAACGGAGAAGGTCACCAACGACAAGGTTATCAAAGTTGGTTTCAAGGACATTCATTGCGTGGAATCTGGCGGCCCTGAACCGGGCGTTGGTTGCGCCGGTCGCGGCATCATTACCGCCATCAACCTGATGGAAGAAAACGGCGCCTACACCGAGGATCTTGATTTCGTCTTTTTCGATGTTCTTGGCGACGTTGTCTGCGGCGGGTTTGCCATGCCGCTCCGCGACGGCAAAGCCCAGGAAGTCTACATCGTCGCGTCC
>ASV_485  
TCGACCCGCCTGATCCTGCATGCCAAGGCGCAGACCACGGTGATGGACAAGGTCCGCGAGCTGGGGACCGTTGAGGACCTGGAGCTGGAAGATGTGTGTAAGCGCGGATACGGCGATGTCATGTGTGTTGAGTCGGGTGGTCCTGAGCCAGGTGTAGGTTGCGCCGGGCGCGGGGTTATCACCGCGATCAACTTCCTCGAGGAAGAGGGCGCTTACACCCCGGATCTCGATTATGTCTTCTATGATGTCTTGGGTGACGTTGTTTGTGGCGGTTTCGCCATGCCGATCCGCGAGAACAAGGCGCAGGAGATCTATATCGTGGTCTCC
>ASV_486  
TCTACTCGTCTGATCCTGCACGCCAAGGCTCAGACCACCGTTGTGGACAAGGTTCGTGAGCTCGGCACCGTTGAGGATCTGGAGCTTGAAGATGTCTGTAAGCGCGGTTACGGTGATGTCATGTGTGTTGAGTCTGGTGGTCCTGAGCCAGGTGTCGGCTGTGCAGGTCGTGGTGTTATCACAGCGATCAACTTCCTCGAAGAAGAGGGCGCATACACCCCGGATCTCGATTACGTTTTTTATGACGTTCTCGGTGACGTCGTCTGCGGTGGCTTTGCTATGCCGATCCGCGAGAACAAGGCCCAGGAGATCTACATCGTGGTTTCC
>ASV_487  
TCTACTCGTCTGATCCTTCACGCTAAGGCCCAGAATACCATCATGGAGATGGCGGCTGAAGCAGGTTCTGTTGAAGATCTGGAACTCGAAGATGTGCTGCAGATCGGTTACGGCGATGTGCGCTGTGCCGAATCAGGTGGTCCTGAGCCAGGAGTTGGTTGTGCCGGTCGTGGTGTTATCACCGCCATCAACTTCCTGGAAGAAGAAGGTGCCTACGAAGAAGATCTCGACTTCGTATTCTACGACGTACTGGGTGACGTAGTGTGTGGTGGTTTCGCCATGCCAATCCGTGAAAACAAGGCTCAGGAAATCTACATCGTTTGCTCT
>ASV_488  
AGTACACGAATGATACTTGGGGGAAAAATGCAGAAAACCATGATGGATACCCTGAGGGAAGAGGGAGAAGAAGCCTGTATGGATCTTGATAAAGTTATGTCCACCGGTTTTAAAGGAATAAAATGTGTAGAATCAGGTGGTCCTGAACCTGGTGTGGGATGTGCTGGCCGTGGTGTAATAACCGCTATCACCATAATGGAACAACAGAAGGTTTACGATGATAATGACTTCGTTTTCTTTGATGTACTGGGAGACGTTGTTTGTGGTGGATTTGCAATGCCTATCCGGGACGGTAAAGCTGAAGAGATATATGTGGTAGCATCT
>ASV_489  
TCCACTCGCCTGATTCTGTATGCCAAAGCCCAGGACACGGTCATGGACAAGGTCCGTGAGCTCGGCACCGTTGAGGACCTGGAGCTGGAAGATGTCTGTAAGTGCGGTTACGGTGATGTCATGTGTGTTGAGTCCGGTGGTCCTGAGCCAGGTGTTGGCTGTGCAGGTCGTGGTGTTATCACCGCGATCAACTTCCTCGAAGAAGAGGGCGCATACACTCCTGACCTCGATTACGTTTTTTATGACGTTCTTGGTGACGTCGTCTGCGGTGGCTTCGCTATGCCGATCCGCGAGAACAAGGCGCAAGAGATCTACATCGTTGTCTCT
>ASV_490  
TCAACCCGTTTGATCCTGCACGCCAAGGCACAGAATACTGTCATGGATCTCGTCCGTGAAAAGGGGACAGTTGAGGATCTTGATCTCTCTGATGTACTCAAGGTCGGTTACAACGGAGTTAAATGTGTCGAGTCCGGTGGACCCGAGCCCGGTGTCGGCTGTGCCGGCCGCGGTGTCATCACCGCCATCAACTTCCTCGAAGAAGAGGGCGCCTACACCGAAGATCTCGACTTCGTCTTCTACGACGTCCTCGGCGACGTTGTCTGTGGCGGTTTCGCCATGCCGATCCGTGAAGGCAAGGCTGAGGAGATCTATATCGTCTGCTCC
>ASV_491  
TCCACCCGTTTGATCCTGCACTCCAAGGCTCAGACTTCGGTGATGGAGATGGCTGCCGAGCTGGGCTCCGTTGAAGATCTGGAGTTGGAAGATGTGCTTCAGATTGGTTACAAAGACATCAAATGTGTCGAGTCTGGTGGTCCTGAGCCGGGTGTGGGTTGTGCCGGTCGTGGCGTAATCACCGCGATCAACTTCCTCGAAGAGGAAGGCGCGTACACCGACGATCTGGACTTCGTGTTCTACGACGTGCTGGGTGACGTGGTCTGCGGTGGCTTCGCCATGCCGATCCGTGAGAACAAGGCCCAGGAGATCTACATCGTCTGCTCC
>ASV_492  
TCCACCCGCCTGATCCTGCATGCCAAGGCGCAGGACACGGTTATGGACAAGGTCCGTGAGCTCGGCACCGTTGAGGACCTGGAGCTCGAAGATGTCTGTAAGCGCGGCTACGGCGAGGTCATGTGCGTCGAGTCGGGTGGTCCGGAGCCGGGTGTCGGCTGTGCCGGTCGTGGTGTTATCACCGCCATCAACTTCCTCGAGGAAGAAGGCGCTTACACCCCCGATCTCGATTACGTCTTCTACGACGTTCTCGGAGACGTCGTCTGTGGTGGCTTCGCCATGCCGATCCGCGAGAACAAGGCGCAGGAGATCTACATCGTTGTCTCC
>ASV_493  
TCCACCCGCTTGATCCTGCACGCCAAGGCCCAGGACACGGTTATGGACAAGGTCCGCGAGCTTGGCACCGTAGAGGACCTAGAGTTGGAAGATGTCTGTAAGCGCGGCTACGGCGAGGTCATGTGCGTTGAGTCGGGCGGCCCGGAGCCGGGGGTTGGTTGTGCCGGTCGTGGAGTTATCACCGCCATAAACTTCCTCGAGGAAGAAGGCGCTTACACCCCTGACCTCGATTATGTTTTCTACGATGTTCTTGGTGACGTTGTCTGTGGTGGCTTCGCCATGCCGATCCGCGAGAACAAGGCCCAGGAGATCTATATTGTTGTCTCC
>ASV_494  
TCCACCCGTCTGCTGCTGGGCGGCCTGGCCCAGAAATCGGTGCTCGACACCCTGCGTGAGGAAGGCGAGGACATGGAACTGGACGATCTCCGCGAACTCGGATACGGCGGCACCTGGTGCGTCGAGTCCGGCGGACCTGAGCCGGGCGTTGGCTGCGCCGGCCGCGGCATCATCACCTCGATCAACATGCTCGAGCAGTTGGGCGCCTATGCCCCCAGCGAAGGTCTGGACTACGCATTCTACGACGTTCTCGGCGACGTTGTCTGCGGCGGATTCGCCATGCCCATCCGCGACGGCAAGGCAGAGGAAATCTACATCGTCTGTTCC
>ASV_495  
TCCACACGCCTGATCCTGCACGCCAAGGCCCAGACCACGGTTATGGACAAGGTCCGTGAGCTCGGTACCGTTGAGGACCTGGAGCTGGAAGATGTCTGTAAACGCGGTTACGGCGAAGTTATGTGCGTTGAGTCGGGTGGTCCTGAGCCGGGTGTTGGTTGTGCCGGTCGTGGCGTTATCACCGCGATCAACTTCCTAGAGGAAGAGGGCGCATACACTCCTGATCTTGATTATGTTTTCTATGACGTCCTTGGTGACGTCGTCTGCGGTGGCTTCGCTATGCCGATCCGCGAGAACAAAGCCCAGGAAATCTACATCGTGGTCTCC
>ASV_496  
TCTACCCGTCTGATCCTGCACGCCAAGGCTCAGACCACCGTTATGGACAAGGTTCGTGAGCTCGGCACCGTTGAGGATCTGGAGCTTGAAGATGTTTGTAAGCGTGGGTACGGCGAGGTCATGTGTGTTGAGTCTGGTGGCCCTGAGCCGGGTGTTGGTTGTGCCGGTCGTGGTGTTATTACCGCTATCAACTTCCTTGAGGAAGAGGGCGCCTATACCCCTGACCTCGATTATGTTTTCTACGATGTTCTCGGTGACGTTGTTTGCGGTGGTTTTGCTATGCCGATCCGCGAGAACAAGGCCCAGGAGATCTATATCGTTGTCTCC
>ASV_497  
TCAACTCGGTTGATCCTGCATGCCAAGGCTCAGACCACAGTCGTGGACAAGGTTCGCGAGCTTGGCACCGTAGAGGATCTGGAGCTGGAGGATGTTTGTAAGTGCGGCTACGGCGAGGTTATGTGTGTCGAGTCGGGCGGTCCTGAGCCAGGCGTCGGTTGTGCCGGCCGTGGCGTTATCACCGCGATCAACTTCCTCGAAGAAGAAGGCGCCTACACTCCTGACCTTGATTACGTTTTCTATGACGTTCTTGGTGACGTTGTCTGCGGTGGCTTCGCCATGCCGATCCGCGAGAACAAAGCGCAAGAGATTTACATCGTGGTTTCT
>ASV_498  
TCCACCCGTCTTATCCTTCACGCTAAAGCTCAGACCACCGTTATGGACAAGGTTCGCGAGCTCGGAACCGTCGAAGACCTTGAGCTTGTAGATGTAATGAAAAAAGGCTACGGCGACGTCATGTGTGTTGAGTCTGGTGGCCCAGAGCCAGGCGTTGGCTGTGCTGGCCGTGGCGTCATTACCGCCATCAACTTCCTCGAAGAAGAGGGTGCCTACACCCCCGACCTCGACTATGTTTTCTACGACGTTCTCGGCGACGTGGTCTGTGGTGGCTTCGCCGTGCCGATCCGCGAAAATAAGGCGCAGGAAATCTACATTGTCGTCTCC
>ASV_499  
TCCACCCGTCTTATCCTTCACGCTAAAGCTCAGACCACCGTTATGGACAAGGTTCGCGAGCTCGGTACCGTCGAAGACCTTGAGCTTGTAGATGTAATGAAAAAAGGCTACGGCGACGTCATGTGTGTTGAGTCTGGTGGCCCCGAGCCCGGTGTCGGTTGTGCCGGTCGTGGTGTGATTACCGCCATCAACTTCCTGGAAGAGGAGGGCGCCTACGAGGAAGACCTGGACTTCGTTTTCTACGACGTACTGGGTGACGTGGTCTGTGGTGGCTTCGCCATGCCGATCCGTGAGAACAAGGCACAGGAGATCTACATCGTTGTCTCC
>ASV_500  
TCAACCCGTCTAATCTTACACTCTAAAATGCAAAACACAATTATGGAAATGGCTGCTGAAGCTGGCTCTGTTGAAGATATAGAGTTAGAAGATGTATTACCTACCGGTTACGGTGACGTTAAATGTGTTGAATCAGGGGGTCCAGAGCCAGGTGTTGGTTGTGCCGGTCGTGGTGTTATCACGGCAATTAACTTCTTAGAAGAAGAAGGCGCATACACTCCCGATCTTGACTATGTGTTCTACGACGTTCTAGGTGACGTTGTCTGTGGCGGTTTCGCCATGCCAATTCGTGAGAACAAGGCTCAGGAAATCTACATAGTTGTATCA
>ASV_501  
TCCACCCGCCTGATCCTGCATGCTAAAGCACAAGACACGGTTATGGACAAGGTCCGCGAGCTCGGTACCGTTGAGGACCTCGAGCTTGAAGATGTCTGTAAGCGCGGCTACGGCGATGTCATGTGTGTTGAGTCGGGTGGTCCTGAGCCGGGCGTCGGTTGTGCCGGTCGTGGGGTTATCACCGCGATCAACTTCCTCGAAGAAGAGGGCGCCTACACCCCCGACCTCGATTACGTTTTCTATGACGTCCTTGGTGACGTTGTCTGCGGTGGCTTCGCCATGCCGATCCGCGAGAACAAGGCCCAGGAGATCTACATCGTTGTCTCC
>ASV_502  
TCCACCCGCCTGATCCTGCACGCCAAGGCCCAGGACACCGTGCTCTCCCTGGCTGCCGAAGCCGGCTCGGTTGAGGATCTGGAGATCGAGGACGTCCTGAAGGTGGGTTATCGCGACATCCGTTGCGTCGAGTCCGGTGGCCCGGAACCCGGCGTCGGTTGTGCCGGCCGTGGCGTGATCACCTCGATCAACTTCCTCGAGGAAAACGGTGCCTACGACGGCGTCGATTACGTCTCCTACGACGTGCTCGGTGACGTGGTGTGCGGCGGTTTCGCCATGCCCATCCGCGAGAACAAGGCGCAGGAAATCTACATCGTCATGTCC
>ASV_503  
TCTACTCGCCTGATTCTGCACTCAAAAGCTCAGAACACCATTATGGAAGTGGCCGCCGAGAAGGGCTCTGTAGAAGATCTCGAACTCGAAGACGTACTGCAGATTGGTTACGGCGGTGTGCGCTGTGCCGAGTCTGGTGGTCCTGAGCCAGGAGTTGGTTGTGCCGGTCGTGGTGTTATCACCGCCATCAACTTCCTGGAAGAGGAAGGTGCCTACGAAGAAGATCTCGACTTCGTATTCTACGACGTACTGGGTGATGTGGTGTGTGGTGGTTTCGCCATGCCAATCCGTGAAAACAAGGCTCAGGAAATCTACATCGTCTGCTCT
>ASV_504  
TCCACCCGCCTGATCCTGCATGCCAAAGCGCAAGACACGGTTATGGACAAGGTCCGTGAGCTCGGTACCGTTGAGGACCTCGAGCTCGAAGATGTCTGTAAGCGCGGCTATGGCGATGTCATGTGTGTTGAGTCGGGTGGTCCTGAGCCAGGTGTCGGTTGTGCCGGTCGTGGTGTTATCACCGCTATCAACTTCCTCGAGGAAGAAGGCGCTTACACCCCCGATCTCGATTACGTCTTCTACGACGTTCTCGGTGACGTCGTCTGTGGTGGCTTCGCCATGCCGATCCGTGAGAACAAGGCGCAGGAGATCTATATCGTTGTCTCC
>ASV_505  
TCCACCCGCCTGATTCTACATGCCAAAGCCCAGGACACGGTTATGGACAAGGTCCGCGAGCTCGGCACCGTTGAGGACCTGGAGCTGGAGGATGTTTGTAAGCGCGGCTACGGCGAGGTCATGTGTGTTGAGTCGGGCGGCCCTGAGCCGGGTGTCGGTTGTGCCGGTCGTGGGGTTATCACCGCGATCAACTTCCTCGAAGAAGAGGGTGCATACACTCCTGACCTGGATTACGTTTTCTATGACGTTCTTGGTGACGTCGTCTGCGGTGGCTTCGCCATGCCGATCCGCGAGAACAAGGCCCAGGAAATCTACATCGTAGTCTCC
>ASV_506  
TCCACCCGTCTGATCTTGCACGCTAAAGCTCAGACCACGGTTATGGATAAGGTTCGTGAGCTCGGTACCGTTGAGGACCTGGAGCTGGAGGATGTTTGTAAGCGCGGCTACGGCGATGTCATGTGTGTTGAGTCGGGCGGTCCTGAGCCGGGTGTCGGCTGTGCTGGTCGTGGTGTTATTACCGCTATCAACTTCCTTGAAGAGGAGGGCGCATATACCCCTGATCTTGATTATGTTTTCTACGACGTTCTCGGCGACGTGGTCTATGGTGGCTTCGCCATGCCGATCCGCGAAAATAAGGCGCAGGAAATCTACATTGTCGTCTCC
>ASV_507  
TCTACTCGTTTGATTCTGCATGCGAAAGCGCAAAACTCCATCATGCAAATGGCAGCCGACGCCGGCAGCGTAGAAGACTTGGAACTGGAAGACGTATTGAAAGTGGGTTACCGCGACATTAAATGCGTTGAGTCAGGCGGTCCAGAGCCAGGCGTAGGTTGCGCCGGCCGTGGTGTTATCACCGCGATCAACTTCTTGGAAGAAGAAGGTGCTTACACCGACGACCTCGACTTCGTATTCTACGATGTATTGGGTGACGTTGTATGCGGCGGTTTCGCGATGCCCATTCGTGAAAACAAAGCGCAAGAAATTTACATCGTGTGCTCA
>ASV_508  
TCAACTCGATTGATCCTGCATGCCAAGGCCCAGACCACGGTTAAGGACAAGGTCCGTGAGCTCGGTACCGTTGAGGACCTGGAGCTGGAAGATGTTTGTAAGCGCGGTTACGGCGATGTCATGTGCGTTGAGTCCGGCGGTCCGGAGCCGGGCGTCGGTTGTGCCGGTCGTGGCGTTATCACCGCGATCAACTTTTTGGAAGAAGAGGGCGCTTACACCCCTGACCTCGATTACGTTTTTTATGACGTCCTCGGCGACGTTGTTTGCGGTGGCTTCGCTATGCCGATCCGCGAAAACAAGGCGCAGGAGATCTATATCGTGGTCTCC
>ASV_509  
TCCACCCGTCTTATCCTTCACGCTAAAGCTCAGACCACCGTTATGGACGAGGTTCGCGAGCTCGGAACCGTCGAAGACCTTGAGCTTGTAGATGTAATGAAAAAAGGCTACGGCGACGTCATGTGTGTTGAATCGGGCGGCCCGGAGCCGGGCGTTGGCTGCGCCGGTCGTGGAGTTATCACCGCCATCAACTTTCTCGAGGAAGAAGGCGCTTACACCCCTGACCTCGATTATGTTTTCTACGATGTTCTTGGTGACGTTGTTTGCGGTGGCTTCGCCATGCCGATCCGCGAGAACAAGGCCCAGGAGATCTACATTGTTGTCTCC
>ASV_510  
TCCACCCGCTCGATTCTGCATGCCAAAGCCCAGGACACGGTCATGGACAAGGTTCGTGAGCTCGGCACCGTTGAGGACCTGGAGCTGGAAGATGTCTGTAAGCGCGGTTACGGTGATGTCATGTGTGTCGAGTCGGGTGGTCCCGAGCCGGGTGTCGGTTGTGCCGGTCGTGGGGTTATCACCGCGATCAACTTCCTCGAAGAAGAGGGTGCCTACACCCCCGACCTCGACTATGTTTTCTACGACGTTCTCGGCGACGTGGTCTGTGGTGGCTTCGCCATGCCGATCCGCGAAAACAAGGCGCAGGAAATCTACATTGTCGTCTCC
>ASV_511  
TCTACCCGCCTGATTCTACATGCCAAGGCGCAGAATACCATCATGGAGATGGCGGCCGAGGCGGGGTCGGTTGAGGATCTGGAACTGGAAGATGTGTTGAAAACCGGCTACGCCGATATCAAGTGCGTCGAGTCCGGTGGCCCCGAGCCCGGTGTCGGTTGTGCCGGTCGTGGTGTGATTACCGCCATCAACTTCCTGGAAGAGGAGGGCGCATACACCCCGGATCTCGATTACGTTTTTTATGACGTTCTCGGTGACGTCGTCTGCGGTGGCTTTGCTATGCCGATCCGCGAGAACAAGGCCCAGGAGATCTACATCGTGGTTTCC
>ASV_512  
TCCACCCGCCTGATCCTGCACGCTAAAGCCCAGACCACGGTAATGGACAAAGTCCGCGAGCTCGGCACTGTTGAGGACCTCGAGCTGGATGATGTTTGTAAGCGCGGCTACGGCGAGGTCATGTGTGTTGAGTCGGGCGGTCCTGAGCCGGGCGTCGGTTGCGCCGGTCGTGGCGTTATCACCGCGATCAACTTCCTTGAGGAAGAGGGCGCATACACTCCTGACCTCGATTACGTCTTCTATGACGTCCTCGGTGGCGTTGTCTGTGGTGGCTTCGCCATGCCGATCCGCGAAAATAAGGCGCGGGAAATCTACATTGTCGTCTCC
>ASV_513  
TCTACCCGTTTGATCCTGCACGCAAAAGCGCAGAACACCATCATGGAAATGGCGGCGGAAGTAGGCTCAGTCGAAGATTTGGAGCTGGAAGATGTACTGCAGATCGGTTACGGCGGTGTGCGCTGTGCCGAGTCTGGTGGTCCTGAGCCAGGAGTTGGTTGTGCCGGTCGTGGTGTTATCACCGCCATCAACTTCCTGGAAGAGGAAGGTGCCTACGAAGAAGATCTCGACTTCGTATTCTACGACGTACTGGGTGATGTGGTGTGTGGTGGTTTCGCCATGCCAATCCGTGAAAACAAGGCTCAGGAAATCTACATCGTCTGCTCT
>ASV_514  
TCTACCCGTCTGATCCTGCACGCCAAGGCGCAGACCACGGTTATGGACAAGGTCCGCGAATTAGGTACCGTCGAGGACCTGGAGCTGGGTGATGTCTGTAAGCGCGGCTATGGCGACGTCATGTGTGTCGAGTCCGGTGGTCCCGAGCCAGGTGTAGGTTGTGCCGGTCGTGGGGATATCACCGCCATCAACTTCCTCGAAGAAGAGGGCGCTTACACCCCCGACCTCGACTATGTCTCCTACGATGTCTTGGGTGACGTTGTCTGTGGCGGTTTCGCTATGCCGATCCGCGAGAACAAGGCGCAGGAGATCTATATCGTGGTCTCC
>ASV_515  
TCAACTCGATTGATCCTGCATGCCAAGGCCCAGGCCACAGTTATGGACAAGGTTCGCGAGCTGGGCACGGTTGAGGATCTGGAGTTGGAAGATGTTATGAAAAAAGGCTACGGCGACGTTATGTGAGTTGAGTCTGGTGGCCCAGAGCCCGGTGTTGGTTGTGCCGGTCGTGGTGTTATTACCGCCATCAACTTCCTCGAAGAAGAAGGCGCATATACTCCCGATCTCGACTACGTGTTCTACGACGTTCTAGGTGACGTTGTCTGTGGTGGTTTCGCCATGCCTATTCGTGAGAACAAGGCTCAGGAAATCTACATAGTTGTTTCC
>ASV_516  
TCCACCCGCTTGATTCTGCATGCCAAAGCCCAGGACACGGTCATGGACAAGGTCCGTGAGCTCGGCACCGTTGAGGACCTGGAGCTGGAAGATGTCTGTAAGCGCGGTTACGGAGATGTCATGTGTGTTGAGTCTGGTGGTCATGAGCCAGGTGTTGGCTGTGCCGGTCGTGGTGTTATTACCGCGATTAATTTCCTCGAAGATGAAGGCGCGTACGAAGAAGATTTAGATTTTGTGTTTTACGACGTGTTGGGTGATGTGGTTTGTGGTGGTTTCGCCATGCCGATCCGTGAAAACAAGGCCCAGGAAATTTACATCGTTGTATCC
>ASV_517  
TCCACCCGCCTGATCCTGCATGCCAAGGCGCAGACCACGGTTATGGACAAGGTCCGTGAGCTCGGCACCGTTGAGGACCTGGAGCTGGAAGACGTATTGAAAGAGGGTTACGGCCAGGTTATGTGTGTTGAGTCCGGTGGCCCAGAGCCAGGTGTTGGTTGTGCCGGCCGTGGTGTCATCACCGCTATCAACTTCTTAGAAGAAGAGGGCGCTTACACACCCGATCTTGATTATGTTTTTTATGATGTTCTTGGTGACGTTGTCTGTGGTGGTTTCGCCATGCCTATCCGCGAGAACAAAGCACAGGAAATCTACATCGTCGTTTCA
>ASV_518  
TCTACCCGTCTGATTCTGCACGCCAAGGCGCAGACCACGGTCATGGACAAGGTTCGTGAGCTCGGCACCGTTGAGGACCTGGAGCTGGAAGACGTCTGTAAGCGCGGTTACGGTGATGTCATGTGTGTTGAGTCTGGTGGTCCTGAGCCAGGTGTCGGCTGTGCAGGTCGTGGTGTTATCACAGCGATCAACTTCCTCGAAGAAGAGGGCGCATACACCCCGGATCTCGATTACGTTTTTTATGACGTTCTCGGTGACGTCGTCTGCGGTGGCTTTGCTATGCCGATCCGCGAGAACAAGGCCCAGGAGATCTACATCGTGGTTTCC
>ASV_519  
TCCACCCGCTTGATTCTGCATGCCAAAGCCCAGGACACGGTCATGGACAAGGTCCGTGAGCTCGGCACCGTTGAGGACCTGGAGCTGGAAGATGTCTGTAAGCGCGGTTACGGTGATGTCATGTGTGTTGAGTCTGGTGGTCCTGAGCCAGGTGTCGGCTGTGCAGGTCGTGGTGTTATCACAGCGATCAACTTCCTCGAAGAAGAGGGCGTTTACACCCCGGATCTCGATTACGTTTTTTATGACGTTCTCGGTGACGTCGTCTGCGGTGGCTTTGCTATGCCGATCCGCGAGAACAAGGCCCAGGAGATCTACATCGTGGTTTCC
>ASV_520  
TCCACGCGACTGCTCCTCGGCGGTCTGCAACAGAAAACCGTCCTCGACACCCTGCGCGAGGAAGGCGAAGACGTCGACCTCGATGACATCCTCAAGGTCGGCTACAAGGACACCCGCTGCACCGAGTCCGGCGGCCCCGAACCCGGCGTCGGCTGCGCCGGCCGCGGCATCATCACCTCCATCAACCTGCTCGAACAGCTTGGGGCCTATCAGGCAGAGAAGAAACTCGACTACGTCTTCTACGATGTCCTCGGCGACGTCGTGTGCGGCGGTTTCGCCATGCCCATCCGCGACGGCAAGGCCGAGGAAATCTACATCGTCTGTTCC
>ASV_521  
TCCACCCGTTTGATCCTGCATGCCAAGGCGCAGACCACGGTGATGGACAAGGTTCGCGAGCTGGGCACGGTCGAGGATCTGGAGTTGGAAGACGTGATGAAAAAAGGCTACGCCGACGTTATGTGTGTCGAGTCGGGTGGTCCCGAGCCGGGTGTCGGTTGTGCCGGTCGTGGGGTTATCACCGCGATCAACTTCCTCGAAGAAGAGGGTGCCTACACCCCCGACCTCGACTATGTTTTCTACGACGTTCTCGGCGACGTGGTCTGTGGTGGCTTCGCCATGCCGATCCGCGAAAATAAGGCGCAGGAAATCTACATTGTCGTCTCC
>ASV_522  
TCCACCCGCTTGATTCTGCATGCCAAAGCCCAGGACACGGTCATGGACAAGGTCCGTGGGCTCGGCACCGTTGAGGACCTGGAGCTGGAAGATGTCTGTAAGCGCGGTTACGGTGATGTCATGTGTGTTGAGTCGGGTGGCCCTGAGCCTGGTGTTGGTTGTGCCGGTCGTGGTGTTATTACCGCCATCAACTTTCTGGAAGAGGAGGGTGCTTATACCCCTGACCTCGATTTCGTTTTCTACGATGTTCTCGGTGACGTTGTCTGCGGTGGTTTTGCTATGCCGATCCGTGAGAACAAAGCCCAGGAGATCTACATCGTGGTCTCC
>ASV_523  
TCCACCCGTCTGATCTTGCACGCTAAAGCTCAGACCACGGTTATGGATAAGGTTCGTGAGCTAGGTACCGTCGAGGACCTGGAGCTGGAGGATGTTTGTAAGCGCGGCTACGGCGATGTCATGTGTGTTGAGTCTGGTGGCCCAGAGCCAGGCGTTGGCTGTGCTGGCCGTGGCGTCATTACCGCCATCAACTTCCTCGAAGAAGAAGGCGCATACACTCCCGATCTTGACTATGTGTTCTACGACGTTCTAGGTGACGTTGTCTGTGGCGGTTTCGCCATGCCAATTCGTGAGAACAAGGCTCAGGAAATCTACATAGTTGTATCA
>ASV_524  
TCCACCCGCTTGATTCTGCATGCCAAAGCCCAGGACACGGTCATGGACAAGGTCCGTGAGCTCGGCACCGTTGAGGACCTCGAGTTGGAAGATGTTTGTAAGCGCGGCTACGCCGATATCATGTGCGCTGAGTCGGGTGGTCCTGAGCCGGGCGTCGGTTGTGCCGGTCGTGGTGTTATCACTGCGATCAACTTCCTGGAAGAAGAGGGCGCCTACACCCCTGACCTCGATTACGTTTTCTATGACGTCCTCGGCGACGTTGTTTGCGGTGGCTTCGCCATGCCGATCCGCGAGAACAAGGCGCAGGAGATCTACATCGTGGTCTCC
>ASV_525  
TCCACCCGCCTGATCCTGCATGCTAAAGCCCAGACCACGGTAATGGACAAGGTCCGTGAACTCGGCACGGTTGAGGACCTGGAGCTGGAAGATGTGTGTAAGCGCGGTTATGGCGATGTCATGTGTGTTGAGTCGGGCGGTCCTGAGCCGGGCGTTGGTTGTGCCGGTCGTGGGGTTATCACCGCGATTAACTTCCTCGAAGAAGAAGGTGCGTATACCCCTGACCTCGATTATGTTTTCTACGACGTTCTCGGCGACGTGGTCTGTGGTGGCTTCGCCATGCCGATCCGCGAAAATAAGGCGCAGGAGATCTACATCGTGGTTTCC
>ASV_526  
TCAACCCGCCTTATTCTGCATGCCAAAGCCCAGGACACGGTTATGGACAAGGTCCGCGAGCTCGGCACCGTTGAGGACCTGGAGCTGGAAGATGTCTGTAAGCGTGGTTACGGTGAGGTCATGTGTGTTGAGTCTGGTGGTCCTGAGCCGGGTGTCGGTTGTGCCGGTCGTGGGGTTATCACCGCGATCAACTTCCTCGAAGAAGAGGGTGCATACACTCCTGACCTCGATTACGTCTTCTATGACGTCCTCGGTGATGTTGTCTGCGGTGGCTTCGCCATGCCGATCCGCGAGAACAAGGCCCAGGAAATCTACATCGTAGTCTCC
>ASV_527  
TCCACCCGCTTGATTCAGCATGCCAAAGCCCAGGACACGGTCATGGACAAGGTCCGTGAGCTCGGCACCGTTGAGGACCTGGAGCTGGAAGATGTCTGTAAGCGCGGCTACGGCGAGGTCATGTGCGTTGAATCGGGCGGCCCGGAGCCGGGCGTTGGCTGCGCCGGTCGTGGAGTTATCACCGCCATCAACTTTCTCGAGGAAGAAGGCGCTTACACCCCTGACCTCGATTATGTTTTCTACGATGTTCTTGGTGACGTTGTTTGCGGTGGCTTCGCCATGCCGATCCGCGAGAACAAGGCCCAGGAGATCTACATTGTTGTCTCC
>ASV_528  
TCAACCCGTCTAATCTTACACTCTAAAATGCAAAACACAAATATGGAAATGGCTGCTGAAGCTGGCTCTGTTGAAGATATAGAGTTAGAAGATGTCTTACTTACCGGTTACGGTGACGTTAAATGCGTTGAATCCGGGGGTCCAGAGCCAGGTGTTGGTTGTGCCGGTCGTGGTGTTATCACTGCAATTAACTTCTTAGAAGAAGAAGGCGCCTACGAAGAAGATTTAGATTTCGTCTTTTACGACGTACTCGGTGACGTTGTTTGTGGCGGCTTTGCTATGCCGATCCGTGAAAACAAAGCGCAAGAAATCTACATCGTTTGTTCT
>ASV_529  
TCAACTCGATTGATCCAGCATGCCAAGGCCCAGGCCGCAGTTATGGACAAGGTTCGCGAGCTGGGCACGATTGAGGATCTGGAGTTGGAAGATGTAATGAAAAAAGGCTACGGCGACGTTATGTGTGTCGAGTCGGGCGGTCCTGAGCCAGGCGTCGGTTGTGCCGGCCGTGGCGTTATCACCGCGATCAACTTCCTCGAAGAAGAAGGCGCCTACACTCCTGACCTTGATTACGTTTTCTATGACGTTCTTGGTGACGTTGTCTGCGGTGGCTTCGCCATGCCGATCCGCGAGAACAAGGCGCAAGAGATTTACATCGTGGTTTCT
>ASV_530  
TCTACCCGTCTGATCCTGCACGCCAAGGCGCAGACCACGGTGATGGACAAGGTGCGTGAGCTGGGTACCGTCGAGGACCTGGAGCTGGAGGATGTCTGTAAGCGCGGTTACGGCGATGTCATGTGCGTCGAGTCGGGTGGTCCCGAGCCGGGCGTTGGTTGCGCCGGTCGTGGTGTTATCACCGCGATCAACTTCCTCGAGGAAGAGGGCGCTTACACCCCGGATCTCGATTATGTCTTCTATGATGTCTTGGGTGACGTTGTTTGTGGCGGTTTCGCCATGCCGATCCGCGAGAACAAGGCCCAGGAGATCTATATCGTGGTCTCT
>ASV_531  
TCGACCCGCCTTCTCCTCAACGGCCTGGCACAGAAGACCGTGCTCGACACTCTTCGCGAGGAAGGCGAGGATGTCGAACTCGACGACATCCTCAAGCCCGGTTACAGGGGTTCCCTCTGCACCGAGTCGGGCGGTCCGGAGCCGGGCGTGGGCTGCGCCGGTCGCGGCATCATCACGAGCATCAACATGCTCGAGCAGTTGGGCGCCTACGAGAAGGAGCTCGACTACACCTTCTACGACGTGCTCGGCGACGTGGTGTGCGGTGGCTTCGCCATGCCCATCCGCGAAGGCAAGGCGCAGGAGATCTACATCGTGGTGTCC
>ASV_532  
TCCACCCGTTTGTTGCTGCATGGTTTGGCTCAAAAAACAGTCTTGGATACCCTTCGTGACGAAGGCGAAGACGTGGAGCTGGACGATGTGATGAAGGAGGGTTTCAAAAACACAAGCTGTGTGGAATCGGGTGGTCCTGAGCCTGGAGTGGGTTGTGCCGGCCGCGGTATCATCACTTCCATCAACTTGTTGGAACAGCTTGGTGCTTATGACGATGACAAACATTTGGACTATGTGTTCTACGATGTGTTGGGTGACGTTGTGTGCGGAGGTTTCGCCATGCCTATCCGTGACGGAAAAGCGCAGGAGGTTTACATCGTTTGCTCG
>ASV_533  
TCTACCCGTCTGATCCTGCACGCTAAAGCTCAGACCACGGTTATGGATAAGGTTCGTGAGCTCGGTACCGTTGAGGACCTGGAGCTGGAGGATGTTTGTAAGCGCGGCTACGGCGATGTCATGTGTGTTGAGTCGGGCGGTCCTGAGCCGGGTGTTGGTTGTGCCGGTCGTGGTGTTATTACCGCTATCAACTTCCTTGAAGAGGAGGGCGCATATACCCCTGATCTTGATTATGTTTTCTACGATGTTCTCGGCGACGTTGTCTGTGGTGGTTTTGCTATGCCGATCCGTGAGAACAAAGCCCAGGAGATCTATATCGTTGTCTCC
>ASV_534  
TCAACTCGATTGATCCTGCATGCCAAGGCTCAGACCACAGTTATGGACAAGGTTCGCGAGCTGGGCACGGTTGAGGACCTGGAGCTGGAAGATGTCTGTAAGCGCGGTTACGGTGATGTCATGTGTGTTGAGTCTGGTGGTCCTGAGCCAGGTGTCGGCTGTGCAGGTCGTGGTGTTATCACAGCGATCAACTTCCTCGAAGAAGAGGGCGCATACACCCCGGATCTCGATTACGTTTTTTATGACGTTCTCGGTGACGTCGTCTGCGGTGGCTTTGCTATGCCGATCCGCGAGAACAAGGCCCAGGAGATCTACATCGTGGTTTCC
>ASV_535  
TCCACCCGTCTGATCTTGCACGCTAAAGCTCAGACCACGGTTATGGATAAGGTTCGTGAGCTCGGTACCGTTGAGGACCTGGAGCTGGAGGATGTTTGTAAGCGCGGCTACGGCGATGTCATGTGTGTTGAGTCGGGCGGTCCTGAGCCGGGTGTCGGCTGTGCTGGTCGTGGTGTTATTACCGCTATCAACTTCCTTGAAGAGGAGGGCGCATATACCCCTGATCTTGATTATGTTTTCTACGACGTTCTAGGTGACGTTGTCTGTGGCGGTTTCGCCAAGCCAATTCGTGAGAACAGGGCTCAGGAAATCTACATAGTTGTATCA
>ASV_536  
TCCACCCGCTTGATTCTGCATGCCAAAGCCCAGGACACGGTCATGGACAAGGTCCGTGAGCTCGGCACCGTTGAGGACCTGGAGCCGGAAGATGTGTTGAAGACCGGCTACGCCGATATCAAGCGCGTCGAGTCCGGTGGCCCCGAGCCCGGTGTCGGTTGTGCCGGTCGTGGTGTGATTACCGCCATCAACTTCCTGGAAGAGGAGGGCGCCTACGAGGAAGACCTGGACTTCGTTTTCTACGACGTACTGGGTGACGTGGTCTGTGGTGGCTTCGCCATGCCGATCCGTGAGAACAAGGCACAGGAGATCTACATCGTTGTCTCC
>ASV_537  
TCCACCCGTCTGATCTTGCACGCTAAAGCTCAGACCACGGTTATGGATAAGGTTCGTGAGCTGGGCACGGTTGAGGATCTGGAGTCGGAAGATGTCATGAAAAAAGGCTACGGCGACGTTATGTGTGTCGAGTCGGGTGGTCCCGAGCCGGGTGTCGGTTGTGCCGGTCGTGGGGTTATCACCGCGATCAACTTCCTCGAAGAAGAGGGTGCCTACACCCCCGACCTCGACTATGTTTTCTACGACGTTCTCGGCGACGTGGTCTGTGGTGGCTTCGCCATGCCGATCCGCGAAAACAAGGCGCAGGAAATCTACATTGTCGTCTCC
>ASV_538  
TCTACCCGTCTGGTTCTGCACGCCAAGGCGCAGACCACGGTTATGGATAAGGCCCGCGAACTAGGTACCGTCGAGGACCTGGAGCTGGATGATGTCTGTAAGCGCGGTTATGGCGACGTCATGTGTGTCGAGTCCGGTGGTCCCGAGCCCGGTGTCGGTTGTGCCGGTCGTGGTGTGATTACCGCCATCAACTTCCTGGAAGAGGAGGGCGCCTACGAGGAAGACCTGGACTTCGTTTTCTACGACGTACTGGGTGACGTGGTCTGTGGTGGCTTCGCCATGCCGATCCGTGAGAACAAGGCACAGGAGATCTACATCGTTGTCTCC
>ASV_539  
TCTACCCGTTTGATCCTGCACGCAAAAGCGCAGAACACCATCATGGAAATGGCGGCGGAAGTAGGCTCAGTCGAAGATTTGGAACGGGAAGATGTACTGCAGATCGGTTACGGCGGAGTGCGTTGTGCTGAGTCTGGTGGTCCAGAGCCAGGAGTTGGTTGTGCAGGTCGTGGTGTTATCACAGCGATTAACTTCCTTGAGGAAGAGGGTGCATACGATGAAGACTTGGATTTTGTCTCTTACGACGTTCTTGGCGACGTTGTTTGTGGTGGATTTGCGATGCCAATTCGTGAAGGTAAAGCACAAGAAATCTACATCGTTATGTCA
>ASV_540  
TCAACACGTTTGCTACTTCACGGACTAGCGCAAAAAACTGTTTTGGATACGTAGCGTGACGAAGGGGAGGATGTTGATCTGTCCGATATCCGCAAGCCCGGTTTCAAGGGCACATGGTGTGTTGAGTCCGGCGGACCGGAACCAGGCGTTGGTTGTGCAGGTCGTGGTATCATTACCTCCATCAACATGCTGGAATCACTGGGGGCATATCACGAATCCGAAAAGCTTGATTACGCTTTCTACGATGTTCTGGGTGACGTTGTGTGCGGCGGATTCGCAATGCCCATCCGCGATGGCAAGGCCGAAGAAATTTATATCGTCTGTTCC
>ASV_541  
TCAACCCGCCTTATTCTCCACGCTAAAGCCCAGTGCACGGTTATGGACCTGGTTCGTGAACTCGGCACGGTTGAGGACCTGGAGCTGGAAGATGTTATGAAAGTTGGATTCGGCAACGTCAAGTGCGTCGAGTCCGGTGGCCCTGAGCCTGGCGTCGGCTGTGCCGGCCGCGGCGTTATTACTGCCATTAACTTCCTTGAAGAGAATGGTGCTTACACTCCTGATCTTGACTTCGTCTTTTATGACGTTCTCGGCGACGTCGTTTGCGGCGGGTTCGCCATGCCGATCCGCGAGAACAAGGCCGAAGAGATCTACGTCGTTTGCTCG
>ASV_542  
TCCACCCGCCTGATTCTACATGCCAAAGCCCAGGACACCGTTATGGACAAGGTCCGCGAGCTCGGAACCGTCGAAGACCTAGAGCTTGTAGATGTAATGAAAAAAGGCTACGGCGACGTCATGTGTGTTGAGTCTGGTGGCCCAGAGCCAGGCGTTGGCTGTGCTGGCCGTGGCGTCATTACCGCCATCAACTTCCTCGAAGAAGAAGGCGCATACACTCCCGATCTTGACTATGTGTTCTACGACGTTCTAGGTGACGTTGTCTGTGGCGGTTTCGCCATGCCAATTCGTGAGAACAAGGCTCAGGAAATCTACATAGTTGTATCA
>ASV_543  
TCCACCCGTTTGATTCTGCACTCCAAGGCACAAACTACCGTCATGAACATGnnnGCCGAGCACGGCAGTGTTGAAGATATTGAATTGGATGATGTGCTCAAGGTCGGTTACGGCGACGTGAAATGCGTCGAGTCTGGTGGTCCTGAGCCCGGTGTCGGTTGTGCCGGGCGTGGTGTGATCACCGCCATTAATTTTTTGGAAGAGGAAGGCGCCTACACCGAGGATCTGGACTTCGTTTTTTACGATGTGTTGGGTGACGTGGTCTGTGGTGGATTCGCCATGCCGATTCGGGAGAACAAGGCGCAGGAGATCTATATTGTGGTCTCC
>ASV_544  
TCCACCCGCTTGATTCTGCATGCCAAAGCCCAGGACACGGTCATGGACAAGGTCCGTGAGCTCGGCACCGTTGAGGGCCTGGAGCTGGAGGATGTCTGTAAACGCGGCTACGGCGATGTCATGTGCGTCGAGTCGGGTGGCCCCGAGCCGGGTGTCGGTTGTGCCGGTCGTGGGGTTATCACCGCCATCAACTTCCTCGAAGAAGAGGGCGCTTACACCCCCGACCTCGACTATGTTTTCTACGATGTCTTGGGTGACGTTGTCTGTGGCGGTTTCGCTATGCCGATCCGCGAGAACAAGGCGCAGGAGATCTACATCGTTGTCTCC
>ASV_545  
TCAACCCGTCTGATCCTGCACTCCAAGGCTCAGACTTCGGTGATGGAGATGGCAGCCGAGTTGGGCTCCGTCGAAGATCTGGAATTGGAAGATGTGCTTCAGATTGGTTACAAAGACATCAAATGTGTCGAGTCTGGTGGACCTGAGCCGGGTGTGGGTTGTGCCGGTCGCGGGGTGATCACCGCGATCAACTTCCTGGAAGAGGAAGGCGCTAACACCGAAGATCTGGACTTCGTGTTCTACGTCGTGCTCGGGGATGTGGTCTGTGGCGGCTTCGCCTTGCCGATCCGTGAAAACAAGGCTCAAGAGATCTACATCGTCCGCTCC
>ASV_546  
TCCACCCGTTTGATCCTGCACTCCAAGGCTCAGACTTCGGTGATGGAGATGGCAGCCGAGCTGGGATCCGTCGAAGATCTGGAGTTGGAAGACGTGCTTCAGGTTGGATACAAAGATATCAAATGCGTCGAGTCGGGCGGTCCTGAGCCGGGGGTCGGTTGTGCCGGTCGTGGCGTAATCACCGCGATCAATTTCCTGGAAGAGGAAGGCGCCTATACCGACGATCTGGACTTCGTGTTCTACGATGTGCTCGGAGATGTGGTCTGTGGTGGTTTCGCCATGCCGATCCGCGAGAACAAGGCGCAAGAGATCTACATCGTATGCTCC
>ASV_547  
TCGACCCGGCTGATCCTGCACGCCAAGGCCCAGACCTCAGTCATGGAGATGGCCGCCGAGCTGGGCAGTGTCGAAGATCTGGAGCTGGAGGATGTCCTGTCCGTCGGCTACAAAGATATCAAGTGCGTCGAATCCGGTGGTCCCGAGCCGGGTGTCGGCTGCGCCGGCCGCGGCGTAATCACTGCCATCAACTTCCTCGAAGAGGAAGGTGCCTACGATGACGAACTCGACTTCGTCTTCTACGACGTGCTGGGGGATGTGGTCTGTGGTGGCTTCGCGATGCCGATCCGCGAAAACAAGGCCCAGGAGATCTATATTGTCTGCTCC
>ASV_548  
TCCACCCGTCTTATCCTTCGCGCTAAAGCTCAGACCACCGTTATGGACAAGGTTCGCGAGCTCGGAACCGTTGAGGACCTGGAGCTTGAAGATGTCTGTAAGCGCGGTTACGGTGATGTCATGTGCGTTGAGTCCGGTGGTCCTGAGCCAGGTGTTGGCTGTGCAGGTCGTGGCGTTATCACCGCGATCAACTTCCTCGAAGAAGAGGGCGCATACACTCCTGACCTCGATTACGTTTTTTATGACGTTCTTGGTGACGTCGTCTGCGGTGGCTTCGCTATGCCGATCCGCGAGAACAAGGCGCAAGAGATCTACATCGTTGTCTCT
>ASV_549  
TCCACCCGTCTGATCCTGCACGCCAAGGCGCAGACCACCGTCATGGATAAGGTACGTGAGTTGGGGACGGTCGAGGATCTGGAGCTGGAGGATGTGCTTAAGAAGGGCTACGGCGATGTCATGTGCGTCGAGTCGGGTGGTCCCGAGCCGGGTGTCGGTTGTGCCGGGCGTGGTGTCATCACCGCGATCAACTTCCTTGAGGAGGAGGGCGCCTACACCCCGGACCTCGACTATGTCTTCTACGATGTCCTGGGTGACGTGGTCTGCGGCGGTTTCGCCATGCCGATCCGCGAGAACAAGGCGCAGGAGATCTACATCGTCGTCTCG
>ASV_550  
TCAACTCGATTGATCCTGCATGCCAAGGCCCAGGCCACAGTTATGGACAAGGTTCGCGAGCTGGGCACGGTTGAGGATCAGGAGTTGGAAGATGTCATGAAAAAAGGCTACGGCGACGTTATGTGTGTCGAGTCGGGTGGTCCCGAGCCGGGTGTCGGTTGTGCCGGTCGTGGGGTTATCACCGCGATCAACTTCCTCGAAGAAGAGGGTGCCTACACCCCCGACCTCGACTATGTTTTCTACGACGTTCTCGGCGACGTGGTCTGTGGTGGCTTCGCCATGCCGATCCGCGAAAACAAGGCGCAGGAAATCTACATTGTCGTCTCC
>ASV_551  
TCCACCCGTTTGATCCTGCACGCCAAGGCCCAGGATACCGTTATGGACAAAGTCCGTGAGCTCGGGACCGTTGAGGATTTGGAGTTGGAGGATGTCTGTAAGCGTGGCTACGGTGATGTCATGTGTGTCGAGTTGGGTGGCCCGGAGCCGGGTGTCGGTTGTGCCGGTCGTGGTGTTATCACCGCGATCAACTTCCTTGAGGAAGAGGGTGCTTACACCCCTGACCTCGATTATGTTTTCTACGATGTTCTCGGTGACGTTGTCTGCGGCGGTTTCGCCATGCCGATTCGCGAGAACAAAGCTCAGGAGATCTACATCGTTGTCTCC
>ASV_552  
TCCACCCGCCTGATCCTGCACGCCAAGGCCCAGACCACGGTTATGGACAAGGTCCGTGAGCTCGGTACCGTTGAGGACCTGGAGCTCGAAGATGTCTGTAAGCGCGGTTACGGCGATGTCATGTGCGTTGAGTCCGGTGGTCCTGAGCCAGGTGTTGGCTGTGCAGGTCGTGGTGTTATCACCGCGATCAACTTCCTCGAAGAAGAGGGCGCATACACTCCTGACCTCGATTACGTTTTTTATGACGTTCTAGGTGACGTTGTCTGTGGCGGTTTCGCCATGCCAATTCGTGAGACCAAGGCTCAGGAAATCTACATAGTTGTATCA
>ASV_553  
TCCACCCGCCTGATCCTGCACGCTAAAGCCCAGACCACGGTAATGGACAAGGTCCGCGAGCTCGGCACCGTTGAGGACCTGGAGTTGGATGATGTCTGTAAACGCGGTTACGGTGATGTCATGTGTGTTGAGTCGGGCGGTCCTGAGCCGGGTGTCGGTTGTGCCGGTCGCGGCGTTATCACCGCCATCAACTTTTTGGAAGAAGAGGGCGCATACACTCCTGACCTCGATTACGTCTTCTATGATGTCCTCGGTGATGTCGTCTGCGGTGGCTTCGCCATGCCGATCCGCGAGAACAAGGCCCAGGAAATCTACATCGTGGTCTCC
>ASV_554  
TCCACCCGTCTGATCCTGCACGCTAAGGCTCAGGACACCGTTATGGACAAGGTTCGTGAGCTCGGTACCGTTGAGGACCTGGAGCTAGCGGATGTTTGTGAGCGCTGGTACGGCGATGTCATGTGTGTTGAGTCGGGCGGTCCTGAGCCGGGTGTTGGTTGTGCCGGTCGTGGTGTTATTACCGCCATCAACTTCTTAGAGGAGGAGGGCGCCTATACCCCTGATCTCGATTATGTTTTCTACGATGTTCTCGGCGACGTTGTCTGCGGTGGTTTTGCAATGCCAATACGTGAGAACAAGGCCCAGGAGATCTATATCGTTGTCTCC
>ASV_555  
TCGACCCGCCTGATCCTGCATGCTAAAGCCCAGACCACCGTCATGGACAAGGTCCGCGAACTAGGTACCGTCGAGGACCTGGATCTGGATGATGTATGTAAGCGCGGTTATGGCGACGTCATGTGTGTCGAGTCCGGTGGTCCCGAGCCAGGTGTAGGTTGTGCCGGTCGTGGGGTTATCACCGCCATCAACTTCCTCGAAGAAGAGGGCGCTTACACCCCCGACCTCGACTATGTTTTCTACGATGTCTTGGGTGACGTTGTCTGTGGCGGTTTCGCTATGCCGATCCGCGAGAACAAGGCGCAGGAGATCTATATCGTGGTCTCC
>ASV_556  
TCCACCCGCCTGATCCTGCACGCCAAGGCTCAGACCACGGTTATGGACAAGGTCCGCGAACTCGGCACCGTTGAGGACCTGGAGCTGGAGGATGTGCTCAGGAAGGGCTACGGCGACGTCATGTGCGTCGTGTCCGGCGGCCCGGAGCCGGGTGTCGGTTGCGCCGGTCGTGGGGTTATCACCGCCATCAACTTTTCGGAAGAAGAGGGCGCTTACACCCCGGGCCTCGATTACGTCTTCTACGACGTCCTCGGTGACGTGGTCTGCGGCGGCTTCGCCATGCCGATCCGCGAAAACAAGGCCCAGGAAATCGACATCGTCGTCTCC
>ASV_557  
TCCACCCGTTTGATTCTCCACTCCAAGGCGCAGACCACGGTGATGCACATGGCCGCCGAGCACGGCAGCGTCGAAGACATTGAGTTGGATGACGTGCTCAAGGTCGGTTACGGCGACGTGAAATGCGTCGAGTCCGGTGGTCCTGAGCCCGGTGTGGGGTGTGCCGGTCGTGGTGTTATCACCGCCATCAACTTCCTTGAGGAAGAAGGTGCCTACACCGAGGAGCTGGACTTCGTTTTCTACGATGTATTGGGTGATGTGGTCTGTGGTGGTTTCGCCATGCCGACTCGTGAAAACAAGGCGCAGGAAATTTACATTGTCTGTTCC
>ASV_558  
TCAACAAGATTATTACTTGGAGGATTAGCTCAAAAAACTGTTCTTGATACATTAAGAGATGAGGGGGAAGATGTAGAACTAGACAAAATACTAAAACCTGGTTTTGGGGATACTAAATGTGTTGAATCAGGGGGACCTGAACCCGGTGTTGGATGTGCAGGTAGAGGAATAATTACATCAATAAACATGTTAGAAAGTCTTGGTGCTTATACTGATGATTTAGACTATGTATTTTATGATGTATTAGGAGGCGTTGTATGTGGAGGATTTGCAATGCCTATCAGAGAAGGAAAAGCAAAAGAAATCTATATAGTTGCTTCT
>ASV_559  
TCGACCCGCCTGATCCTGCATGCCAAGGCGCAGGACACCATCCTCTCGCTCGCCGCCGAAGCCGGCTCGGTGGAGGATCTCGAGATCGAGGACGTGATGAAGATCGGCTACAAGGACATCCGCTGCGTCGAGTCCGGCGGCCCTGAGCCGGGCGTCGGCTGCGCCGGCCGCGGCGTGATCACCTCGATCAACTTCCTTGAAGAAAACGGTGCGTACGACGGCGTGGACTATGTCTCCTACGACGTGCTGGGCGACGTGGTCTGCGGCGGCTTCGCGATGCCCATTCGTGAGAACAAGGCGCAGGAGATCTACATCGTGATGTCG
>ASV_560  
TCCACCCGTCTTATCCTTCACGCTGAGGCTCAGACAACAGTTATGGATAAGGTTCGCGAACTGGGAACAGCTGAAGACCTTGAGCTTGAAGACGTATTGAAAGAGGGTTACGGCCAGGTTATGTGTGTTGAGTCCGGTnnnCCCGAGCCGGGTGTAGGTTGTGCCGGTCGTGGGGTTATCACCGCCATCAACTTCCTCGAAGAAGAGGGCGCTTACACCCCCGACCTCGACTATGTTTTCTACGATGTCTTGGGTGACGTTGTCTGTGGCGGTTTCGCTATGCCGATCCGCGAGAACAAGGCGCAGGAGATCTATATCGTGGTCTCC
>ASV_561  
TCGACTCGTCTGATCCTGCATGCCAAGGCGCAGACCACAGTGATGGACAAGGTGCGTGAGCTGGGTACCGTCGAGGACCTGGAGCTGGAGGATGTCTGTAAGCGCGGTTACGCCGATGTCATGTGCGTCGAGTCGGGTGGTCCCGAGCCGGGCGTTGGTTGCGCCGGTCGTGGGGTTATCACCGCGATCAACTTCCTCGAGGAAGAGGGCGCTTACACCCCGGATCTCGATTATGTCTTCTATGATGTCTTGGGTGACGTTGTTTGTGGCGGTTTCGCCATGCCGATCCGCGAGAACAAGGCGCAGGAGATCTATATCGTGGTCTCT
>ASV_562  
TCTACGCGTCTGATTCTGAACGCCAAGGCGCAGGATACGGTTCTCAGCCTTGCTGCTGAAGCGGGTTCGGTAGAGGATCTCGAACTCGAAGATGTTCACAAAGTTGGTTATAACGGTATCAAATGTGTTGAATCCGGTGGTCCGGAGCCCGGCGTAGGTTGCGCAGGGCGTGGGGTTATTACCTCCATCAACTTTCTGGAAGAAAACGGCGCTTATGATGATGTAGACTATGTCTCCTACGACGTGCTGGGAGACGTGGTGTGCGGCGGGTTTGCCATGCCAATCCGTGAAAACAAGGCGCAGGAAATCTATATCGTCATGTCC
>ASV_563  
TCCACCCGCCTGCTTCTGGGCGGCCTGCAGCAGAAGACCGTGCTCGACACCCTGCGCGAAGAAGGCGAGGACGTCGAACTCGACGACATTCTCAAGGAAGGCTTCATGGGCACCATGTGCACCGAGTCCGGCGGCCCCGAGCCTGGCGTCGGTTGCGCCGGTCGCGGCATCATCACCTCGATCAACCTGCTCGAGCAGCTGGGCGCCTACAAGGAAGACAAGAAGCTCGACTACGCCTTCTACGACGTTCTCGGCGACGTTGTGTGCGGCGGGTTCGCCATGCCCATTCGCGAAGGCAAGGCCCAGGAAATCTACATCGTCGTTTCC
>ASV_564  
TCCACCCGCCTGATCCTTCACGCCAAGGCACAGAACACGGTCATGGACCTGGTGCGGGAACTGGGGACCGTCGAAGACCTGGAGCTGGATGATGTCATGAAGGTCGGCTACGGCAACGTAAAGTGCGTCGAGTCCGGCGGTCCGGAGCCGGGTGTCGGCTGCGCCGGCCGGGGCGTCATCACCGCCATCAACTTCCTCGAAGAGAACGGCGCCTACACCCCGGACCTGGATTTCGTCTTTTACGACGTCCTCGGCGACGTTGTCTGCGGTGGCTTTGCCATGCCGATCCGCGAAGGGAAAGCAGAAGAGATCTACATCGTCTGCTCC
>ASV_565  
TCCACCCGTCTGATCCTGCACGCTAAAGCCCAGACCACGGTTATGGATAAGGTCCGCGAGCCCGGCACCGTTGAGGATTTGGAGCTGGATGATGTCTGTAAGCGCGGCTACGGCGATGTCATGTGCGTTGAGTCCGGTGGTCCTGAGCCAGGTGTTGGCTGTGCAGGTCGTGGTGTTATCACCGCGATCAACTTCCTCGAAGAAGAGGGCGCATACACTCCTGACCTCGATTACGTTTTTTATGACGTTCTTGGTGACGTCGTCTGCGGTGGCTTCGCTATGCCGATCCGCGAGAACAAGGCGCAAGAGATCTACATCGTTGTCTCT
>ASV_566  
TCCACCCGCCAGATCCTGCACGCCAAGGCCCAGACCACGGTTATGGACAAGGTCCGTGAGCTCGGTACCGTTGAGGATCTGGAGCTGGAGGATGTTTGTAAACGCGGCTACGGCGATGTCATGTGTGTTGAGTCCGGCGGTCCTGAGCCAGGTGTCGGTTGTGCCGGTCGTGGCGTTATCACCGCGATCAACTTCCTCGAAGAAGAGGGCGCATATACTCCTGACCTCGATTACGTTTTCTATGACGTCCTCGGTGACGTCGTCTGCGGTGGCTTCGCCATGCCGATCCGCGAGAACAAGGCGCAAGAGATCTACATCGTGGTTTCC
>ASV_567  
TCCACCCGCTTGATTCTGCATGCCAAAGCCCAGGACACGGTCATGGACAAGGTCCGTGAGCTCGGCACCGTTGAGAACCTGGAGCTGGAAGATGTCACGAAAAAAGGCTACGGCGACGTCATGTGTGTTGAGTCTGGTGGCCCAGAGCCAGGCGTTGGCTGTGCTGGCCGTGGCGTCATTACCGCCATCAACTTCCTCGAAGAAGAAGGCGCATACACTCCCGATCTTGACTATGTGTTCTACGACGTTCTAGGTGACGTTGTCTGTGGCGGTTTCGCCATGCCAATTCGTGAGAACAAGGCTCAGGAAATCTACATAGTTGTATCA
>ASV_568  
TCAACACGTTTGCTACTTCACGGACTAGCGCAAAAAACTGTTTTGGATACGTTGCGTGACGAAGGGGAGGATGTTGATCTAGACGATGTTATGAAAACCGGCTTTGACAATACAAGCTGTGTAGAATCAGGCGGACCCGAACCAGGCGTTGGTTGTGCAGGTCGTGGTATCATTACCTCCATCAACATGCTGGAATCACTGGGGGCATATCACGAATCCGAAAAGCTTGATTACGCTTTCTACGATGTTCTGGGTGACGTTGTGTGCGGCGGATTCGCAATGCCCATCCGCGATGGCAAGGCCGAAGAAATTTATATCGTCTGTTCC
>ASV_569  
TCTACCCGTTTGATCCTGCACGCAAAAGCGCAGAACACCATCATGGAAATGGCGGCGGAAGTAGGCTCAGTCGAAGATTTGGAACTGGAAGATGTACTGCAGATCGGTTACGGCGGAGAGCGTTGTGCTGAGTCTGGTGGTCCAGAGCCGGGAGTAGGCTGTGCTGGTCGTGGTGTTATCACTGCTATCAACTTCCTGGAAGAAGAAGGCGCGTACGAAGACGACCTCGACTTTGTTTTTTACGACGTACTCGGTGACGTTGTGTGCGGTGGCTTCGCTATGCCTATCCGCGAAAACAAAGCTCAAGAAATCTACATCGTTTGCTCT
>ASV_570  
TCTACCCGTCTGATCCTGCACGCTAAAGCCCAGACCACGGTCATGGACTAGGTCCGCGAGCTCGGCACCGTTGAGGATTTGGAGCTGGATGATGTCTGTAAGCGCGGCTACGGCGATGTCATGTGCGTTGCGACGGGCGGTCCTGAGCCAGGCGTCGGTTGTGCCGGCCGTGGCGTTATCACCGCGATCAACTTCCTCGAAGAAGAAGGCGCCTACACTCCTGACCTTGATTACGTTTTCTATGACGTTCTTGGTGACGTTGTCTGCGGTGGCTTCGCCATGCCGATCCGCGAGAACAAAGCGCAAGAGATTTACATCGTGGTTTCT
>ASV_571  
TCCACCCGTCTGATCCTGCACGCTAAAGCCCAGACCACGGTTATGGATAGGGTCCGCGAGCTCGGCACCGTTGAGGATTTGGAGCTGGATGATGTCTGTAAGCGCGGCTACAGCGATGTCATGTGCGTTGAGTCCGGTGGCCCAGAGCCAGGTGTTGGTTGTGCCGGCCGTGGTGTCATCACCGCTATCAACTTCTTAGAAGAAGAGGGCGCTTACACACCCGATCTTGATTATGTTTTTTATGATGTTCTTGGTGACGTTGTCTGTGGTGGTTTCGCCATGCCTATCCGCGAGAACAAAGCACAGGAAATCTACATCGTCGTTTCA
>ASV_572  
TCCACCCGTCTTATCCTTCACGCTAAAGCTCAGACCACCGTTATGGACAAGGTTCGCGAGCTCGGAACCGTCGAAGACCTTGAGCTTGTAGATGTAATGAAAAAAGGTTACGGCGGCGTGAAGTGCGTCGAGTCCGGTGGTCCTGAGCCCGGTGTGGGGTGTGCCGGTCGTGGTGTTATCACCGCCATCAACTTCCTTGAGGAAGAAGGTGCCTACACCGAGGAGCTGGACTTCGTTTTCTACGATGTATTGGGTGATGTGGTCTGTGGTGGTTTCGCCATGCCGATTCGTGAAAACAAGGCGCAGGAAATTTACATTGTCTGTTCC
>ASV_573  
TCTACCCGCCTGATTCTACATGCCAAGGCGCAGAATACCATCATGGAGATGGCGGCCGAGGCGGGGTCGGTTGAGGATCTGGAACTGGAAGATGTGTTGAAGACCGGCTACGCCGATATCAAGTGCGTCGAGTCCGGTGGCCCCGAGCCCGGTGTCGGTTGTGCCGGTCGTGGTGTGATTACCGCCATCAACTTCCTGGAAGAGGAGGGCGCCTACGAGGAAGACCTGGACTTCGTTTTCTACGATGTATTGGGTGATGTGGTCTGTGGTGGTTTCGCCATGCCGATTCGTGAAAACGAGGCGCAGGAAATTTACATTGTCTGTTCC
>ASV_574  
TCGACCAGATTGATTTTAGGCGGACTTGCCCAGCAAACAGTTTTGGATACATTAAGAGAAGAGGGCGAGGATATTGACCTTGATTTAGTATTGAAAAATGGTTTTGCAAATATAAAATGCGTTGAATCCGGCGGGCCGGAACCTGGCGTAGGCTGCGCCGGGCGTGGAATTATAACTTCAATTGGTCTTTTGGAAAGACTGGGCGCCTATACCAGTGACCTTGATTATGTATTTTACGATGTTTTGGGCGACGTTGTATGCGGCGGTTTTGCAATGCCTATCCGCGAGGGGAAAGCACAGGAGATATATATTGTCGCCTCG
>ASV_575  
TCAACCCGCCTGATGCTCCACGCCAAGGCCCAGGCCACGGTCATGGACCTGGTAAGGGAGCTGGGCACCGTGGAAGACCTGGAACTGGAAGACGTGCTCAAGGTCGGGTACGGGGACGTGAAGTGCGTCGAATCGGGCGGTCCGGAGCCCGGCGTAGGCTGCGCGGGCCGCGGCGTCATCACCGCCATCAACTTCCTGGAGGAGAACGGCGCCTATACCCCGGACCTGGATTTCGTCTTCTATGACGTGCTGGGTGACGTTGTCTGCGGAGGGTTCGCCATGCCCATCCGCGAGAACAAGGCGGAAGAGATCTATATCGTCTGTTCG
>ASV_576  
TCGACCCGTCTGATCCTCAATGCGAAGATGCAGGACACCGTTCTGCACCTCGCCGCGGAAAAAGGCTCGGTTGAAGACCTCGAACTCGAGGACGTGGTCAAACTGGGCTACAGGGACATCAAATGCACCGAAGCCGGGGGTCCTGAGCCTGGCGTTGGCTGCGCCGGCCGCGGCGTCATCACCGCGATCAACTTCCTCGAAGAAAACGGTGCCTATGACGATGTCGATTACGTCTCCTACGACGTGCTCGGCGACGTGGTCTGCGGTGGCTTTGCAATGCCGATTCGCGAGAACAAGGCCCAGGAAATCTACATCGTGATGTCC
>ASV_577  
TCCACCCGCCTGATTCTGCATGCCAAAGCCCAGGACACGGTTATGGACAAGGTTCGCGAGCTGGGCACGGTTAAGGATCTGGAGTTGGAAGATGTCATGAAAAAAGGCTACGGAGACGTTATGTGTGTCGAGTCGGGTGGTCCCGAGCCGGGTGTCGGTTGTGCCGGTCGTGGGGTTATCACCGCGATCAACTTCCTCGAAGAAGAGGGTGCCTACACCCCCGACCTCGACTATGTTTTCTACGACGTTCTCGGCGACGTGGTCTGTGGTGGCTTCGCCATGCCGATCCGCGAAAACAAGGCGCAGGAAATCTACATTGTCGTCTCC
>ASV_578  
TCCACCCGTCTTATCCTTCACGCTAAGGCTCAGACAACAGTTAAGGATAAGGTTCGCGAACTGGGAACAGTTGAAGACCTTGAGCTTGAAGGCGTATTGAAAGAGGGTTACGGCCAGGTTATATGTGTTGAGTCCGGTGGCCCAGAGCCAGGTGTTGGTTGTGCCGGCCGTGGTGTCATCACCGCTATCAACTTCCTTGAGGAAGAAGGTGCCTACACCGAGGAGCTGGACTTCGTTTTCTGCGATGTATTGGGTGATGTGGTCTGTGGTGGTTTCGCCATGCCGATTCGTGAAAACAAGGCGCAGGAAATTTACATTGTCTGTTCC
>ASV_579  
TCTACCCGTCTGATTCTGCACGCCAAGGCGCAGACCACGGTTATGGACAAGGTACGCGAACTAGGTACCGTCGAGGACCTGGAGCTGGATGATGTCTGTAAGCGCGGTTACGGTGATGTCATGTGCGTTGAGTCCGGTGGTCCTGAGCCAGGTGTTGGCTGTGCAGGTCGTGGCGTTATCACCGCGATCAACTTCCTCGAAGAAGAGGGCGCATACACTCCTGACCTCGATTACGTTTTTTATGACGTTCTTGGTGACGTCGTCTGCGGTGGCTTCGCTATGCCGATCCGCGAGAACAAGGCGCAAGAGATCTACATCGTTGTCTCT
>ASV_580  
TCCACCCGTCTGATCCTGCACGCTAAAGCCCAGACCACGGTTATGGATAAGGTCCGCGAACTAGGTACCGTCGAGGACCTGGAGCTGGATGATGTCTGTAAGCGCGGTTATGGCGACGTCATGTGTGTCGAGTCCGGTGGACCCGAGCCCGGTGTGGGGTGTGCCGGTCGTGGTGTTATCACCGCCATCAACTTCCTTGAGGAAGAAGGTGCCTACACCGAGGAGCTGGACTTCGTTTTCTACGATGTATTGGGTGATGTGGTCTGTGGTGGTTTCGCCATGCCGATTCGTGAAAACAAGGCGCAGGAAATTTACATTGTCTGTTCC
>ASV_581  
TCCACCCGCCCGATCCTGCATGCTAAAGCACAAGACACGGTTATGGACAAGGTCCGCGAGCTCGGTACCGTTGAGGACCTCGAGCTTGAGGATGTCTGTAAGCGCGGCTACGGCGATGTCATGTGTGTTGAGTCGGGTGGTCCTGAGCCGGGCGTCGGTTGTGCCGGTCGTGGGGTTATCACCGCGATCAACTTCCTCGAAGAAGAGGGCGCCTACACCCCCGACCTCGATTACGTTTTCTATGACGTCCTTGGTGACGTTGTCTGCGGTGGCTTCGCCGTGCCGATCCGCGAGAACAAGGCCCAGGAGATCTACATCGTTGTCTCC
>ASV_582  
TCCACCATCAATCTTCTTGGTGGAGAACCCCTCCGGCCGGTGATGAATTATATGAGGGAAGAAGATGAGGAACCGGAGAAACTGGAAGATATATCGAAGGAGGGTTTTGGCGGTGTTCTCTGTATTGAGACAGGAGGCCCGACGCCGGGACTTGGATGTGCGGGACGAGGGATTATCGCCACATTTCAGCTTCTGGAGGATCTGAAACTTTTTGAAACCTGGAAGCCGGATGTGGTACTTTACGATGTGCTTGGTGATGTGGTGTGCGGTGGTTTTGCGGCGCCGATCCGGGAGGGCTATGCGGAAAAAGTCCTCATTGTCACATCC
>ASV_583  
TCAACCAGACTTCTACTTGGCGGTTTAGCACAAAAAACGGTTCTGGATACACTTAGAGAAGAAGGTGAAGATGTAGAACTTGATGATATATTAAAAGAAGGTTTTGCAAAAACAGCTTGTGTTGAATCAGGCGGACCTGAACCAGGAGTAGGCTGTGCCAGTAGAGGTATTATTACTTCAATTAATATGTTAGAACAATTAGGTGCATATGAAGAGGACAAGGCATTAGACTATGCATTCTACGATGTTCTTGGTGATGTTGTATGTGGTGGAATTGCTATGCCAATTAAAGATGGAAAAGCTCAAGAAATTTACATTGTAGTGTCA
>ASV_584  
TCAACAAGGCTCATTCTTGGTGGTCTGGCACAAAAGACAGTACTTGATACACTTCGTGAAGAAGGAGAAGATATTGATCTGGAATATATACTGAAAAATGGATTTTCTGATATAAGATGTGTGGAATCCGGCGGACCGGAACCGGGTGTCGGCTGTGCCGGCCGTGGTATTATTACATCAATTAATCTGTTGGAACAGCTTGGTGCTTATACGGATGATCTGGATTATGTATTCTACGATGTATTAGGAGACGTTGTTTGCGGTGGTTTTGCGATGCCGATCCGTGAAGGCAAAGCACAGGAAATTTATATCGTTGCCTCC
>ASV_585  
TCCACCCGTTTGATCCTTCACGCCAAGGCGCAGGCCACGGTCATGGATAAGGTCCGAGAACTGGGCACCGTCGAGGACCTGGAACTGGTCGATGTGATGAAAAAAGGTTATGGAGACGTTATGTGCGTCGAGTCGGGTGGTCCCGAGCCGGGCGTCGGCTGTGCCGGTCGTGGGGTTATCACCGCGATCAACTTCCTCGAAGAAGAAGGTGCCTACACCCCGGACCTCGACTATGTTTTTTACGGCGTCCTCGGTGACGTGGTCTGCGACGGCTTCGCCATGCCGATCCGCGTGAACAAGGCACAGGAGATCTACATCGTCGTCTCC
>ASV_586  
TCCACCCGCCTGATCCTGCACGCCAAGGCCCAGACCACGGTTATGGACAAGGTCCGTGAGCTCGGTACCGTCGAGGACCTGGAGCTCGAAGATGCCTGTAAGCGCGGTTACGGCGATGTCATGTGCGTTGAGTCCGGTGGTCCTGAGCCAGGTGTTGGCTGTGCAGGTCGTGGTGTTATCACCGCGATCAACTTCCTCGAAGAAGAGGGCGCATACACTCCTGACCTCGATTACGTTTTTTATGACGTTCTTGGTGACGTCGTCTGCGGTGGCTTCGCTATGCCGATCCGCGAGAACAAGGCGCAAGAGATCTACATCGTTGTCTCT
>ASV_587  
TCTACTCGTCTGATCCTGCACGCCAAGGCTCAGACCACCGTTATGGACAAGGTTCGTGAGCTCGGCACCGTTGAGGATCTGGAGCTCGAAGATGTTTGTAAGCGTGGGTACGGCGAGGTCATGTGTGTTGAGTCTGGTGGCCCTGAGCCAGGTGTAGGTTGTGCCGGTCGTGGGGTTATCACCGCCATCAACTTCCTCGAAGAAGAGGGCGCTTACACCCCCGACCTCGACTATGTCTTCTACGATGTCTTGGGTGACGTTGTCTGTGGCGGTTTCGCTATGCCGATCCGCGAGAACAAGGCGCAGGAGATCTATATCGTGGTCTCC
>ASV_588  
TCGACCCGCCTGATGCTCCACGCGAAAGCCCAGGCAACGGTCATGGACCTGGTGCGCGAACTGGGGACGGTGGAAGACCTGGAACTGGAAGACGTCCTCAAGGTAGGGTACGGTGACGTGAAATGCGTCGAATCAGGCGGACCGGAACCTGGTGTGGGCTGCGCCGGCCGCGGGGTAATCACCGCCATCAACTTCCTGGAAGAGAACGGCGCCTACACACCGGACCTGGACTTCGTCTTCTACGACGTCCTGGGCGACGTGGTCTGCGGCGGATTCGCCATGCCTATACGCGAAGGCAAAGCGGAAGAGATCTATATCGTCTGCTCC
>ASV_589  
TCCACACGTTTGGTTTTGGGAGGCTTGGCACAGCAAACTGTTCTTGACACTTTGCGTGAAGCCGGTGATGATGTTGAACTCGATCTGGTATTGAAAGAGGGCTTTGGCGGTATCAAATGCGTTGAGTCAGGCGGTCCTGAACCAGGTGTTGGCTGTGCAGGCCGCGGTATTATCACTTCCATAAGCTTGCTGGAAAGATTAGGTGCTTATGAGAATGATCTGGATTATGTCTTCTACGATGTTCTGGGCGACGTTGTTTGCGGCGGTTTCGCAATGCCGATTCGTGAAGGTAAAGCACAAGAAATCTACATCGTTATGTCA
>ASV_590  
TCCACCCGTCTGATCCTGCACGCTAAAGCCCAGACCACGGTCATGGATAAGGTCCGCGAGTTCGGCACCGTTGAGGATTTGGAGCTTGATGATGTCTGCAAACGCGGCTACGGCGAGGTTATGTGTGTCGAATCGGGCGGTCCTGAGCCAGGCGTCGGTTGTGCCGGCCGTGGCGTTATCACCGCAATCAACTTCCTCGAAGAAGAAGGCGCCTACACTCCTGACCTTGATTACGTTTTCTATGACGTTCTTGGTGACGTTGTCTGCGGTGGCTTCGCCATGCCGATCCGCGAGAACAAGGCGCAAGAGATCTACATCGTGGTTTCT
>ASV_591  
TCCACCCGTTTGATCCTGCACTCCAAGGCTCAGACTTCGGTAATGTAGATGGCAGCCTAGCTGGGATCCGTCGAAGATCTGGAGTTGGAAGATGTGCTTCAGGTTGGATACAAAGATATCAAATGCGTCGAGTCGGGCGGTCCTGAGCCGGGGGTCGGTTGTGCCGGTCGTGGCGTAATCACCGCGATCAATTTCCTGGAAGAGGAAGGCGCCTATACCGACGATCTGGACTTCGTGTTCTACGATGTGCTCGGAGATGTGGTCTGTGGTGGTTTCGCCATGCCGATCCGCGAGAACAAGGCCCAGGAGATCTACATCGTGGTTTCC
>ASV_592  
CCTACTCGATTGATCCTGCATGCCAAGGCCCAGGCCACAGTTATGGACAAGGTTCGCGAGCTGGGCACGGTTGAGGATCTGGAGTTGGAAGATGTTTGTAAGCGCGGCTACGGCGATGTCATGTGTGTTGAGTCGGGCGGTCCTGAGCCGGGTGTTGGTTGTGCCGGTCGTGGTGTTATTACCGCTATCAACTTCTTAGAGGAGGAGGGCGCATATACCCCTGACCTCGATTATGTTTTCTACGATGTTCTCGGTGACGTTGTCTGCGGTGGTTTTGCTATGCCGATCCGTGAGAACAAAGCCCAGGAGATCTATATCGTTGTCTCC
>ASV_593  
TCTACCTGTCTGATTCTGCACGCCAAGGCGCAGACCACGGTTATGGACAAGGTCCGCGAACTAGGTACCGTCGAGGACCTGGAGCTGGAGGATGTCTGTAAACTCGGCTACGGCGATGTCATGTGCGTCGAGTCGGGTGGCCCCGAGCCGGGTGTCGGTTGTGCCGGTCGTGGGGTTATCACCGCCATCAACTTCCTCGAAGAAGAGGGCGCTTACACCCCCGACCTCGACTATGTTTTCTACGATGTCTTGGGTGACGTTGTCTGTGGCGGTTTCGCTATGCCGATCCGCGAGAACAAGGCGCAGGAGATCTACATCGTTGTCTCC
>ASV_594  
TCCACCCGTTTGATTCTTCATTCCAAGGCGCAAACAACCGTCATGCACATGGCCGCCGAGCATGGCAGTGTAGCAGATATCGAGCTGGATGATGTGCTCAAGGTCGGTTATGGCGATGTGAAGTGCGTCGAGTCCGGTGGTCCCGAGCCCGGTGTGGGGTGTGCCGGTCGTGGTGTTATCACCGCCATCAACTTCCTTGAGGAAGAAGGTGCCTACACCGAGGAGCTGGACTTCGTTTTCTACGATGTATTGGGTGATGTGGTCTGTGGTGGTTTCGCCATGCCGATTCGTGAAAACAAGGCGCAGGAAATTTACATTGTCTGTTCC
>ASV_595  
TCCACACGCCTGATTCTACATGCCAAAGCCCAGGACACGGTTATGGACAAGGTCCGCGAGCTCGGCACCGTTGAGGACCTGGAGCTGGAGGATGTTTGTAAACGCGGCTACGGCGATGTCATCTGTGTTGAGTCGGGTGGTCCTGAGCCAGGTGTAGGTTGCGCCGGGCGCGGGGTTATCACCGCGATCAACTTCCTCGAGGAAGAGGGCGCTTACACCCCGGATCTTGATTATGTCTTCTATGATGTCTTGGGTGACGTTGTTTGTGGCGGTTTCGCTATGCCGATCCGCGAGAACAAGGCGCAGGAGATCTATATCGTGGTCTCC
>ASV_596  
TCCACCCGTCTGATCTTGCACGCTAAAGCTCAGACCACCGTTATGGACAAGGTTCGTGAGCTCGGTACTGTTGAGGATCTGGAGTTGGAAGATGTCATGAAAAAAGGCTACGGCGACGTTATGTGTGTCGAGTCAGGTGGTCCCGAGCCGGGTGTCGGTTGTGCCGGTCGTGGGGTTATCACCGCGATCAACTTCCTCGAAGAAGAGGGTGCCTACACCCCCGACCTCGACTATGTTTTCTACGACGTTCTCGGCGACGTGGTCTGTGGTGGCTTCGCCATGCCGATCCGCGAAAATAAGGCGCAGGAAATCTACATTGTCGTCTCC
>ASV_597  
TCCACCCGTTTGATTCTCCACTCCAAGGCGCAGACCACGGTGATGCACATGGCCGCCGAGCACGGCAGCGTCGAAGACATTGAGTTGGATGACGTGCTCTAGGTCGGTTACGGCGACGTGAAATGCGTCGAGTCCGGTGGTCCTGAACCCGGTGTGGGGTGTGCCGGTCGTGGTGTTATCACCGCCATCAACTTCCTTGAGGAAGAAGGCGCCTACACTCCTGACCTTGATTACGTTTTCTATGTCGTTCTTGGTGACGTTGTCTGCGGTGGCTTCGCCATGCTGATCCGCGAGAACAAAGCGCAAGAGATTTACATCGTGGTTTCT
>ASV_598  
TCTACTCACCTTATCCTTCATTCGAAGGCACAGAACACTATCATGGAAATGGCTGCAGAAGCAGGCACAGTTGAAGATATAGAACTGGGAGATGTATTAAAAACCGGTTACGGAAATATCAAGTGTGTTGAATCAGGTGGTCCTGAGCCTGGTGTTGGTTGTGCAGGTCGTGGTGTTATCACTGCAATTAACTTTCTTGATGAAGAAGGCGCTTATACTCCCGATCTCGACTACGTGTTCTACGACGTTCTAGGTGACGTTGTCTGTGGTGGTTTCGCCATGCCTATTCGTGAGAACAAGGCTCAGGAAATCTACATAGTTGTTTCC
>ASV_599  
TCTACCCGTATGATCTTAGGCGGAATGAACCAAAAAACAATCATGGACACTTTACGTGACGATGGTGCCGAACTGGTCACTGTCGACAAGGTAGTCTCTACAGGATTCGGCGGCATTCGTTGTTGCGAATCAGGTGGTCCCGAACCGGGAGTCGGATGTGCCGGACGTGGTGTAATTACGGCTATTGATCTGATGGAAGCTCAGGGAGCCTACACCGATGAGTTGAATTATGTTTTCTACGATGTATTGGGCGACGTGGTGTGTGGCGGTTTCGCCATGCCGATCCGTGACGGTAAAGCGCAGGAGGTGTACATTGTTTGCTCG
>ASV_600  
TCAACACGTTTGCTACTTCACGGACTAGCGCAAAAAACTGTTTTGGATACGTTGCGTGACGAAGGGGAGGATGTTGATCTAGATGATGTTATGAAAACCGGCTTTGACAATACAAGCTGTGTAGAATCAGGCGGACCCGAACCAGGAGTGGGATGCGCAGGTAGGGGAATCATCACATCAATCAACCTACTTGAACAGCTGGGAGCATACGACGATGACAAACACTTGGATTATGTATTCTACGATGTTCTGGGTGACGTAGTGTGCGGCGGATTCGCAATGCCCATCCGCGATGGCAAGGCCGAAGAAATTTATATCGTCTGTTCC
>ASV_601  
TCTACCCGTTTGATCCTGCACGCAAAAGCGCAGAACACCATCATGGAAATGGCGGCGGAAGTAGGCTCAGTCGAAGATTTGGAACTGGAAGATGTACTGCAGATCGGTTACGGCGGAGTGCGTTGTGCTGAGTCTGGTGGTCCAGAGCCAGGAGTAGGCTGTGCTGGTCGTGGTGTTATCACTGCTATCAACTTCCTGGAAGAAGAAGGCGCGTACGAAGAAGATCTGGACTTCGTATTCTACGACGTACTGGGTGACGTAGTTTGCGGTGGTTTCGCTATGCCAATCCGCGAAAACAAAGCGCAGGAAATCTACATCGTTTGCTCC
>ASV_602  
TCTACTCGCCTTATCCTTCATTCGAAGGCACAGAACACTATCATGGAAATGGCTGCAGAAGCAGGCACAGTTGAAGATATAGAACTGGAAGTTGTATTAAAAACCGGTTACGGAAATATCAAGTGTGTTGAATCAGGTGGTCCTGAGCCTGGTGTTGGTTGTGCAGGTCGTGGTGTTATCACTGCAATTAACTTTCTCGAAGAAGAAGGCGCATACACTCCCGATCTTGACTATGTGTTCTACGACGTTCTAGGTGACGTTGTCTGTGGCGGTTTTGCCATGCCCATTCGTGAGAACAAGGCTCAGGAAATCTACATAGTTGTATCA
>ASV_603  
TCTACCCGCCTGATTCTACATGCCAAGGCGCAGAATACCATCATGGAGATAGCGGCCGAGGCGGGGTCGGTTGAGGATCTGGAACTGGAAGATGTGTTGAAGACCGGCTACGCCGATATCAAGTGCGTCGAGTCCGGTGGCCCCGAGCCCGGTGTCGGTTGTGCCGGTCGTGGTGTGATTACCGCCATCAACTTCCTGGAAGAGGAGGGCGCCTACGAGGAAGACCTGGACTTCGTTTTCTACGACGTACTGGGTGACGTGGTCTGTGGTGGCTTCGCCATGCCGATCCGTGAGAACAAGGCACAGGAGATCTACATCGTTGTCTCC
>ASV_604  
TCCACCCGCTTGATTCTGCATGCCAAAGCACAAACTACCGTCATGAACATGGCCGCCGAGCACGGCAGTGTTGAAGATATTGAATTGGATGATGTGCTCAAGGTCGGTTACGGCGACGTGAAATGCGTCGAGTCTGGTGGTCCTGAGCCCGGTGTCGGTTGTGCCGGGCGTGGTGTGATCACCGCCATTAATTTTTTGGAAGAGGAAGGCGCCTACACCGAGGATCTGGACTTCGTTTTTTACGATGTGTTGGGTGACGTGGTCTGTGGTGGATTCGCCATGCCGATTCGGGAGAACAAGGCGCAGGAGATCTATATTGTGGTCTCC
>ASV_605  
TCGACCCGGCTGATCCTGCACGCCAAGGCCCAGACCTCAGTCATGGAGATGGCCGCCGAGCTGGGCAGTGTTGAAGATCTGGAGCTGGAGGATGTCCTGTCCGTCGGCTACAAAGATATCAAGTGCGTCGAATCCGGTGGTCCCGAGCCGGGTGTCGGTTGCGCCGGCCGTGGCGTAATCACTGCCATTAACTTCCTGGAGGAGGAAGGCGCCTACGAAGATGATCTCGATTTTGTCTTCTACGTCGTACTGGGGGACGTGGTCTGCGGTGGCTTCGCGATGCCGATCCGCGAAAACAAGGCCCAGGAGATCTATATCGTCTGCTCC
>ASV_606  
TCAACTCGATTGATCCTGCATGCCAAGGCCCAGGCCACAGTTATGGACAAGGTTCGCGAGCTGGGCACGGTTGAGGATCTGGAGTTGGAAGATGTCATGAAAAAAGGCTACGGCAATGTCATGTGTGTTGAGTCGGGCGGTCCTGAGCCGGGTGTTGGCTGTGCCGGTCGTGGTGTTATTACCGCTATCAACTTCCTAGAGGAGGAGGGCGCATATACCCCTGATCTTGATTATGTTTTCTACGATGTTCTCGGCGACGTTGTCTGTGGTGGTTTTGCTATGCCGATCCGTGAGAACAAGGCCCAGGAGATCTATATCGTTGTCTCC
>ASV_607  
TCCACCCGTTTGATCCTGCACTCCAAGGCTCAGACTTCTGTAATGGAGATGGCAGCAGAGCTGGGCTCCGTTGAAGATCTGGAGTTGGAAGATGTGCTTCAGGTTGGTTACAAAGACATCAAATGTGTCGAGTCTGGTGGTCCTGAGCCGGGTGTGGGTTGTGCCGGTCGTGGCGTAATCACCGCGATCAATTACCTCGAAGAGGAAGGCGCGTACACCGACGACATGGACTTCGTGTTCTACGATGTGCTCGGGGATGTGGTCTGTGGTGGTTTCGCCATGCCGATCCGTGAAAACAAGGCCCAGGAGATCTACATCGTCTGCTCC
>ASV_608  
TCAACGAGGCTTTTATTAAACGGACTGGCGCAGAAGACAGTACTGGATACATTGAGGGAAGAAGGCGATGTAGAAGACCTGAATCTGATATTAAAAACAGGTTTTGAAGGCATAAAATGCGTTGAATCAGGCGGTCCGGAGCCAGGTGTAGGATGCGCAGGGCGCGGGATAATAACTGCTATCGGTATGCTTGAAGATCTGGGAGCCTAAACGCCGGATCTTGATTATGTATTTTACGATGTACTCGGTGATGTGGTCTGCGGAGGCTTCGCAATGCCTATCCGTGAGGGTAAGGCAAAAGAAATATATATAGTTGCATCG
>ASV_609  
TTAACTCGATTGATCCTGCATGCCAAGGCCCAGnnnACAGTTATGGACAAGGTTCGCGAGCTGGGCACGGTTGAGGATCTGGAGTTGGAAGATGTCATGAAAAAAGGCTACGGCGACGTTACGTGTGTTGAGTCTGGTGGTCCTGAGCCAGGTGTCGGCTGTGCAGGTCGTGGTGTTATCACAGCGATCAACTTCCTCGAAGAAGAGGGCGCATACACCCCGGATCTCGATTACGTTTTTTATGACGTTCTCGGTGACGTCGTCTGCGGTGGCTTTGCTATGCCGATCCGCGAGAACAAGGCCCAGGAGATCTACATCGTGGTTTCC
>ASV_610  
TCAACTCGATTGATCCTGCATGCCAAGGCCCAGGCCACAGTTATGGACAAGGTTCGCGAGCTGGGCACGGTTGAGGATCTGGAGTTGGAAGATGTGTTGAAGACCGGCTACGCCGATATCAAGCGCGTCGAGTCCGGTGGCCCCGAGCCCGGTGTCGGTTGTGCCGGTCGTGGTGTGATTACCGCCATCAACTTCCTGGAAGAGGAGGGCGCCTACGAGGAAGACCTGGACTTCGTTTTCTACGACGTACTGGGTGACGTGGTCTGTGGTGGCTTCGCCATGCCGATCCGTGAGAACAAGGCACAGGAGATCTACATCGTTGTCTCC
>ASV_611  
TCGACCCGCCTGATCCTGCATGCTAAAGCCCAGACCACCGTCATGGACAAGGTCCGCGAGCTCGGTACCGTCGAGGACCTGGAGCTGGAAGATGTGTGTAAGCGCGGATACGGCGATGTCATGTGTGTTGAGTCGGGTGGTCCTGAGCCAGGTGTAGGTTGCGCCGGGCGCGGGGTTATCACCGCGATCAACTTCCTCGAGGAAGAGGGCGCTTACACCCCGGATCTTGATTATGTCTTCTACGACGTTCTAGGTGACGTTGTCTGTGGCGGTTTCGCCGTGCCAATTCGTGAGAACAAGGCTCAGGAAATCTACATAGTTGTATCA
>ASV_612  
TCCACCCGCTTGCTCCTCGGCGGTCTGGCCCAGCGCAGCGTGCTCGACACCCTCCGCGAAGAGGGCGAGGACGTCGAGCTGGCGGACATCCGTTCAAAGGGCTTCTGCTCCAGCCTGTGCGTGGAGTCCGGTGGCCCGGAGCCGGGGGTTGGCTGTGCCGGCCGCGGCATCATCACCTCGATCAACATGCTCGAACAGCTCGGCGCCTACGACGAGGACGAGAAGCTCGACTATGTGTTCTATGACGTGCTCGGCGACGTTGTGTGTGGCGGTTTCGCCATGCCGATCCGCGAGGGCAAGGCCGAGGAAATCTACATCGTCTGCTCC
>ASV_613  
TCCACCCGCCTGATCCTGCATGCCAAGGCGCAGACCACGGATATGGACAAGGTCCGCGAGCTGGGCACCGTTGAGGATCTAGAGCTGGATGATGTCTGTAAGCGCGGTTATGGCGACGTTATGTGCGTCGAGTCCGGTGGTCCCGAGCCAGGTGTCGGTTGTGCCGGTCGTGGGGTTATCACCGCCATCAACTTCCTCGAAGAAGAGGGCGCTTACACCCCCGACCTCGACTATGTTTTCTACGATGTCTTGGGTGACGTTGTCTGTGGCGGTTTCGCTATGCCGATCCGCGAGAACAAGGCGCAGGAGATCTATATCGTGGTCTCC
>ASV_614  
TCCACTCGCCTGATCCTGCACGCCAAGACGCAGGACACCATTCTGTCGTTGGCGGCCGAGGCCGGGACGGTCGAGGATCTCGAACTCGATGATGTGATGAAAATCGGCTACAAAGGGATTCGCTGCGTCGAGTCGGGTGGTCCCGAGCCAGGGGTCGGCTGCGCCGGACGCGGTGTGATCACTTCGATCAACTTTCTCGAGGAAGAAGGGGCTTATGAGGGCATCGACTATGTTTCCTACGATGTGCTCGGTGATGTGGTCTGCGGCGGTTTCGCCATGCCGATTCGGGAGAACAAGGCACAGGAGATCTACATCGTCATGTCC
>ASV_615  
TCAACTCGATTGATTTTACACGCAAAAGCACAAACAACTGTGATGCAGCTAGCTGCTGAGCATGGATCTGTCGAAGATATCGAATTGGAAGATGTTCTGCGAACTGGCTATGCCGGGATCAAGTGTGTGGAAGCTGGTGGGCCTGAGCCAGGAGTTGGTTGTGCAGGACGTGGAGTGATTACAGCGATTAATTTCCTGGAAGAGGAAGGTGCTTACGAAGAAGATCTCGACTTCGTTTTTTATGACGTACTGGGTGATGTTGTTTGTGGTGGATTTGCCATGCCTATTCGAGAGAATAAAGCGCAAGAAATCTATATTGTCGTTTCC
>ASV_616  
TCCACACGCCTAATACTCCATGCCAAGGCCCAGGAGACCGTCATGGACCTGGTGAGGGAGAGGGGTACCGTCGAGGACCTGGAGCTGGAAGACGTGCTCAAGGTTGGGTACGGTGGTGTGAAGTGCGTTGAGTCTGGGGGGCCGGAACCCGGTGTCGGCTGCGCCGGCCGCGGAGTAATTACTGCAATAAACTTCCTGGAGGAAAACGGTGCATACACCGACGACCTGGACTTCGTCTTCTACGACGTTCTGGGCGACGTGGTCTGCGGAGGCTTCGCAATGCCTATCCGTGAGGGTAAGACAAAAGAAATATATATAGTTGCGTCG
>ASV_617  
TCTACCCGCCTGATTCTACATGCCAAGGCGCAGAGTACCATCATGGAGATGGCGGCCGAGGCGGGGTCGGTTGAGGATCTGGAGTTGGAAGATGTCATGAAAAAAGGCTACGGCGACGTTACGTGTGTCGAGTCGGGTGGTCCCGAGCCGGGTGTCGGTTGTGCCGGTCGTGGGGTTATCACCGCGATCAACTTCCTCGAAGAAGAGGGTGCCTACACCCCCGACCTCGACTATGTTTTCTACGACGTTCTCGGCGACGTGGTCTGTGGTGGCTTCGCCATGCCGATCCGCGAAAACAAGGCGCAGGAAATCTACATTGTCGTCTCC
>ASV_618  
TCAACCCGACTGATTCTTCACGCCAAGGCACAAAACACCGTTATGGAAATGGCAGCCGAAGAAGGTACCGTCGAAGATCTGGAATTGGAAGATGTACTGAAAGTCGGTTACGCAGGTATTCGCTGTGTTGAATCCGGTGGCCCAGAACCAGGCGTTGGTTGTGCTGGTCGTGGTGTTATAACCGCTATTAACTTTCTGGAAGAAGAAGGTGCTTACGAAGAAGACCTGGATTTCGTATTTTACGACGTACTGGGAGACGTAGTTTGTGGTGGTTTCGCCATGCCAATTCGCGAAAACAAAGCTCAGGAAATCTATATCGTCGTTACG
>ASV_619  
TCCACTCGCCTGTTGCTCGGTGGCCTGGCACAGAACACGGTACTCGATACCCTTCGCGAAGAGGGTGAAGACGTGGAAATCGATGACGTCATCAAAGATGGTTACGGTGGAACACGCTGCGTTGAGTCCGGTGGACCTGAACCGGGTGTTGGTTGCGCCGGACGCGGTATCATCACTTCCATCAACCTGCTCGAACAGCTCGGCGCCTATGAGCCCGATCAGAAACTCGACTACGTCTTCTACGACGTACTGGGTGACGTGGTTTGCGGTGGATTCGCAATGCCGATCCGTGAAGGTAAAGCCGAAGAAATCTACATCGTGGTTTCC
>ASV_620  
TCCACCCGCTTGATTCTGCATGCCAAAGCCCAGGACACGGTCACGGACAAGGTCCGCGAACTAGGTACCGTCGAGGACCTGGAGCTGGGTGATGTCTGTAAGCGCGGTTATGGCGACGTCATGTGTGTCGAGTCCGGTGGTCCCGAGCCAGGCGTCGGCTGCGCTGGCCGCGGTGTCATTACCGCGATCAACTTCCTGGAAGAAAACGGCGCTTACGACAACGCTGACTACGTCTCTTACGACGTGCTGGGCGACGTGGTGTGCGGTGGCTTTGCCATGCCGATCCGTGAGAACAAGGCGCAGGAAATCTACATCGTCATGTCT
>ASV_621  
TCCACCCGTCTGCTGCTCGGCGGCTTGGCCCAGAAGTCAGTACTCGACACCCTGAGAGAAGAAGGCGAAGACGTTGAACTCGATGATATCAGAAAAGCAGCTTATAACGGTACCTGGGCAGTTGAATCAGGTGGCCCGGAGCCAGGTGTTGGCTGTGCAGGCAGAGGTATCATAACCGCGATTAACATGCTTGAATCTCTTGGCGCCTATGAGGAAAGTGAAAATCTTGACTATGCCTTCTATGACGTTCTCGGTGATGTTGTCTGTGGTGGTTTTGCCATGCCAATCAGAGACGGTAAAGCGGAAGAGATATATATCGTTGTCTCC
>ASV_622  
TCTACCCGTCTGATTCTGCACGCCAAGGCGTAGACCACGGTTATGGACAAGGTCCGCGAACTAGGTACCGTCGAGGACCTGGAGCTGGATGATGTCTGTAAGCGCGGTTATGGCGACGTCATGTGTGTCGAGTCCGGTGGTCCCGAGCCGGGTGTAGGTTGTGCCGGTCGTGGGGTTATCACCGCCATCAACTTCCTCGAAGAAGAGGGCGCATACACCCCCGACCTCGACTATGTTTTCTACGATGTCTTGTGTGACGTTGTCTGTGGCGGTTTCGCTATGCCGATCCGCGAGAACAAGGCGCAGGAGATCTATATCGTGGTCTCC
>ASV_623  
TCCACCCGTCTTATCCTTCACGCTAAAGCTCAGACCACCGTTATGGACAAGGTTCGCGAGCTCGGAACCGTCGAAGACCTTGAGCCTGTAGATGTAATGAAAAAAGGTTACGGCGACGTCATGTGTGTTGAGTCTGGTGGCCCAGAGCCAGGCGTTGGCTGTGCTGGCCGTGGCGTCATTACCGCCATCAACTTCCTGGAAGAGGAGGGCGCCTACGAGGAAGACCTGGACTTCGTTTTCTACGACGTACTGGGTGACGTGGTCTGTGGTGGCTTCGCCATGCCGATCCGTGAGAACAAGGCACAGGAGATCTACATCGTTGTCTCC
>ASV_624  
TCTACAAGACTAGTATTAAATTCAAAAATGCAGGCAACAGTTCTTTCATTAGCTGCTGAAAGAGGAACAGTTGAAGATTTAGAGCTAGAAGAAGTAGTCCAAAAAGGTTACGCGGGAATTGAATGTGTCGAGTCTGGCGGACCTGAGCCAGGTGAAGGCTGTGCTGGTCGAGGAATTATTACTTCTATTnnnTTCCTTGAAGATCAGGGAGCTTATGAAGGAAAAGATTTTATTTCTTACGACGTATTAGGGGATGTTGTTTGTGGTGGATTTGCAATGCCGATTCGTGAAAATAAAGCACAAGAAATTTATATCGTTTGTTCA
>ASV_625  
TCGACGATGAACCTGCTCGGTGGGGAACCGTTAAGACCGGTCATGAATTATATGAGAGAGGAAGATGAAGAACCGGAGAAACTGGAAGACATTGCAAGAGAAGGATTTGGAAATGTCTTATGTATCGAGACGGGCGGACCGACACCGGGACTGGGCTGTGCGGGAAGAGGAATCATTGCCACATTCCAGTTATTAGAAGATTTGAAATTATTCGAGACCTATAAGCCCGATGTGGTTCTGTACGATGTACTTGGTGACGTAGTCTGCGGCGGATTCGCAGCGCCGATCCGGGAAGACTATGCAGAGAAGGTCCTGATCGTGACATCC
>ASV_626  
TCCACCAGACTTCTGCTCCACGGACTCTGTCAGAAGACAGTGCTGGACACCCTGCGGGACGAAGGGGATGACATCGAACTGGACGAGATCCTCAAACCGGGATATAGGGACACCCTCTGTGTTGAATCAGGAGGCCCGGAGCCTGGCGTTGGATGTGCCGGCCGTGGGATCATAACGTCCATCAACCTGCTGGAGTCACTCGGGGCTTATACCGACGATCTGGACTATGTCTTCTACGATGTGCTCGGTGATGTCGTCTGTGGTGGATTCGCGATGCCAATCAGGGAAGGAAAGGCAGAGGAGATCTATATCGTCGCCTCC
>ASV_627  
TCAACTCGATTGATTTTACACGCAAAAGCACAACCAACCGTGATGCAGCTATCTGCTGAGCATGGATCTGTCGAAGATATTGAATTGGAAGATGTTCTGCGAACTGGTTATGCCGGGATCAAGTGTGTGGAAGCTGGTGGGCTTGAGCCAGGAGTTGGTTGTGCAGGACGTGGAGTGATTACAGCGATTAATTTCCTGGAAGAAGAAGGTGCTTACGAAGAAGATCTCGACTTCGTTTTTTATGACGTACTGGGTGATGTTGTTTGTGGTGGATTTGCCATGCCTATTCGAGAGAATAAAGCGCAAGAAATCTATATTGTCGTTTCC
>ASV_628  
TCAACACGTTTGCTACTTCACGGACTAGCGCAAAAAACTGTTTTGGATACGTTGCGTGACGAAGGGGAGGATGTTGATCTAGATGATGTTATGAAAACCGGCTTTGACAATACAAGCTGTGTAGAATCAGGCGGACCAGAGCCAGGAGTTGGTTGTGCAGGTCGTGGTGTTATTACAGCGATTAACTTCCTTGAGGAAGAGGGTGCATACGATGAAGACTTGGATTTTGTCTCTTACGACGTTCTTGGCGACGTTGTTTGTGGTGGATTTGCGATGCCAATTCGTGAAGGTAAAGCACAAGAGATTTACATCGTTATGTCA
>ASV_629  
TCCACAAGGCTTCTGCTTGGCGGACTTGTCCAGCAGACGGTCCTTGATACACTTCGCACCGAGGGTGAGGACCTCGTGCTTGAGGATGTAGTCAAGACCGGGTTTCGTGAAACAAGATGTGTGGAGTCCGGAGGTCCGGAACCCGGTGTAGGGTGCGCAGGAAGAGGGATCATTACATCTATAAATCTTCTTGAGCAGCTTGGAGCTTATTCTGATTCACACCAGCTTGATTACGTATTTTACGATGTTCTCGGGGACGTTGTATGCGGAGGGTTTGCCATGCCTATACGTGACGGCAAGGCTGAGGAGATATACATTGTTGTCTCA
>ASV_630  
TCCACCCGTCTGATCTTGCACGCTAAAGCTCAGACCACGGTTATGGATAGGGTTCGTGAGCTCGGTACCGTTGAGGACCTGGAGCTGGAGGATGTTTGTAAGCGCGGCTACGGCGATGTCATGTGTGTTGAGTCGGGCGGTCCTGAGCCGGGTGTCGGCTGTGCTGGTCGTGGTGTTATTACCGCTATCAACTTCCTAGAAGAAGAAGGCGCATACACAGAAGATTTAGACTTCGTATCCTATGACGTACTAGGTGATGTTGTATGTGGTGGTTATGCGATGCCTATTCGTGAAAACAAAGCGCAAGGAATCTACATCGTTTGTTCT
>ASV_631  
TCCACCCGTTTGATTCTCCACTCCAAGGCGCAGACCACGGTGATGCACATGGCCGCCGAGCACGGCAGCGTCGAAGACATTGAGTTGGATGACGTGCTCAAGGTCGGTTACGGAGATGTGAAATGTGTCGAGCCTGGTGGTCCTGAGCCCGGTGTCGGCTGTGCCGGTCGTGGTGTTATCACCGCCATCAACTTTTTGGAGGAAGAGGGCGCCTATACCGAAGATCTAGACTTCGTCTTCTACGACGTGCTGGGCGATGTTGTGTGTGGTGGTTTCGCCATGCCGATTCGTGAGAACAAGGCGCAGGAAATCTACATTGTTTGCTCC
>ASV_632  
TTAACTCGCTTGATTCTCCATTCCAAGGCTCAAACCACGGTCATGGACAAGGTCCGTGAGCTCGGCACCGTTGAGGACCTGGAGCTGGAAGATGTCTGTAAGCGCGGTTACGGTGATGTCATGTGTGTTGAGTCTGGTGGTCCTGAGCCAGGTGTCGGCTGTGCAGGTCGTGGTGTTATCACAGCGATCAACTTCCTCGAAGAAGAGGGCGCATACACCCCGGATCTCGATTACGTTTTTTATGACGTTCTCGGTGACGTCGTCTGCGGTGGCTTTGCTATGCCGATCCGCGAGAACAAGGCCCAGGAGATCTACATCGTGGTTTCC
>ASV_633  
TCCACCCGATTGATCCTGCACGCCAAGGCCCAAGACACGGTTATGGACAAGGTCCGCGAGCTTGGCACCGTAGAGGATCTGGAGCTGGAGGATGTCTGTAAGCGCGGCTACGGCGAAGTCATGTGCGTTGAGTCAGGCGGCCCGGAGCCGGGTGTTGGTTGTGCCGGTCGTGGAGTTATCACAGCCATAAACTTCCTCGAGGAAGAAGGCGCTTACACCCCTGACCTCGATTATGTTTTCTACGATGTTCTTGGTGACGTTGTCTGTGGTGGGTTCGCCATGCCGATCCGCGAGAACAAGGCTCAGGAGATCTGCATTGTTGTCTCC
>ASV_634  
TCTACGCGTCTGATCCTGCACGCCAAGGCGCAGACCACGGTGATGGACAAGGTGCGCGAGCTGGGTACCATTGAGGACCTGGAGCTGGAGGATGTCTGTAAGCGCGGATACGGCGATGTAATGTGTGATGAGTCGGGTGGTCCCGAGCCGGGTGTCGGTTGTGCCGGTCGTGGGGTTATCACCGCCATCAACTTCCTCGAGGAAGAGGGTGCATACACCCCCGACCTCGTCTATGTCTTCTACGATGTCTTGGGTGACGTTGTTTGTGGCGGTTTCGCCATGCCGATCCGCGAGAACAAGGCGCAGGAGATCTATATCGTGGTCTCT
>ASV_635  
TCCACCCGTCTGATCTTGCACGCTAAAGCTCAGACCACCGTTATGGACAAGGGTCGTGAGCTCGGTACAGTTGAGGACCTGGAGCTGGAGGATGTTTGTAAGCGCGGCTACGGCGATGTCATGTGTATTGAGTCGGGCGGTCCTGAGCCGGGTGTTGGTTGTGCCGGTCGTGGTGTTATTACCGCTATCAACTTCCTTGAAGAGGAGGGCGCATATACCCCTGATCTTGATTATGTTTTCTACGATGTTCACGGCGACGTTGTCTGTGGTGGTTTTGCTATGCCGATCCGTGAGAACAAAGCCCAGGAGATCTATATCGTTGTCTCC
>ASV_636  
TCTACCCGCCTGATTCTACATGCCAAGGCGCAGAATACCATCATGGAGATGGCGGCCGAGGCGGGGTCGGTTGAGGATCTGGAACTGGAAGATGTGTTGAAGACCGGCTACGCCGATATCAAGTGCGTCGAGTCCGGTGGCCCCGAGCCCGGTGTCGGTTGTGCCGGTCGTGGTGTGATTACCGCCATCAACTTCCTGGAAGAGGAGGGCGCCTACGAGGAAGACCTGGACTTCGTTTTCTACGATGTTCTTGGTGACGTTGTTTGCGGTGGCTTCGCCATGCCGATCCGCGAGAACAAGGCCCAGGAGTTCTACATTGTTGTCTCC
>ASV_637  
TCCACCCGTTTGATCCTGCACCCCAAGGCGCAAACCTCGGTGATGGAGATGGCTGCCGAGTTGGGCACTGTTGAAGATCTCGAGTTGGAAGATGTACTTCAGATTGGCTACAAAGACATCAAATGTGTCGAGTCGGGTGGTCCTGAGCCGGGTGTGGGTTGTGCCGGTCGTGGGGTTATCACCGCGATCAACTTCCTCGAAGAGGAAGGCGCTTACACCGACGATCTGGACTTTGTGTACTATGACGTGCTCGGGGATGTTGTCTGTGGTGGCTTCGCCATGCCGATCCGTGAAAACAAGGCGCAGGAGATCTACATCGTCTGTTCC
>ASV_638  
TTCACCCGTTTGATTCTCCACTCCAAGGCGCAGACCACGGTGGTGCACATGGCCGCAGAGCACGGCAGCGTCGAAGACATTGAGTTGGATGACGTGCTCAAGGTCGGTTACGGCGACGTGAAGTGCGTCGAGTCAGGTGGTCCCGAGCCGGGTGTCGGTTGTGCCGGTCGTGGGGTTATCACCGCGATCAACTTCCTCGAAGAAGAGGGTGCCTACACCCCCGACCTCGACTATGTTTTCTACGACGTTCTCGGCGACGTGGTCTGTGGTGGCTTCGCCATGCCGATCCGCGAAAATAAGGCGCAGGAAATCTACATTGTCGTCTCC
>ASV_639  
TCCACCCGTTTGATGCTACACAGTAAGGCCCAAACAACCGTTCTTCACTTGGCTGCTGAACGTGGTGCAGTAGAAGATATCGAAATCGAAGAAGTAATGCTGACCGGTTTCCGTAACGTTCGTTGCGTAGAATCTGGTGGTCCAGAACCCGGTGTAGGTTGTGCTGGTCGTGGTATTATCACCGCCATCAACTTCTTAGAAGAAAATGGTGCTTACCAAGACTTAGATTTCGTACCTTACGACGTATTAGGTGACGTTGTATGTGGTAGTTTTGCTATGCCTATCCGTGAAGGTAAAGCACAGGAAATTTACATCGTGACATCA
>ASV_640  
TCGACCCGCCTGATCCTGCACAGCAAGGCCCAGACGACGGTCATGCATCTGGCGGCGGAAGCCGGCTCGGTCGAGGATCTGGAACTCGAGGACGTGATGGCCGTGGGATACGGCGGCGTCAAGTGCGTCGAGTCCGGCGGACCGGAGCCGGGTGTCGGCTGCGCCGGCCGTGGGGTCATTACCGCCATCAACTTCCTCGAGGAAGAAGGCGCCTACGACGAAGACCTCAACTTCGTTTTCTACGACGTGCTCGGGGACGTGGTGTGCGGTGGTTTCGCCATGCCGATCCGCGAGAACAAGGCACAGGAAATCTACATCGTCGTTTCC
>ASV_641  
TCAACTAGATTACTTCTGGGAGGTCTTGCACAAAAAACAGTTCTGGATACTCTTAGAGAAGAGGGAGAAGATGTTGAGTTAGATAAAATCCTAAAACCAGGGTATGGGAATACACAATGTGTAGAATCGGGTGGACCAGAACCAGGAGTTGGATGTGCAGGTAGAGGAATCATTACTTCAATCAATATGCTTGAAAGCTTAGGAGCTTATACTGTTGACCTTGGTTGTGTATTCTATGATGTATTAGGAGACGTTGTTTGTGGAGGATTTGCTATGCCGATTAGAGAAGGTAAAGCAGAAGAAATATATATAGTTGCTTCA
>ASV_642  
TCCACCCGCTTGCTCCTCGGCGGTCTGGCCCAGCGCAGCGTGCTCGACACCCTCCGCGAAGAGGGCGAGGACGTCGAGCTGGCGGACATCCGTTCAAAGGGCTTCTGCTCCAGCCTGTGCGTGGAGTCCGGTGGCCCGGAGCCGGGGGTTGGCTGTGCCGGCCGCGGCATCATCACCTCGATCAACATGCTCGAACAGCTCGGCGCCTACGACGAGGACGAGAAGCTCGACTATGTGTTCTATGACGTGCTCGGCGACGTTGTGTGTGGCGGTTTCGCCATGCCGATCCGCGAGGGCCAGGCCGAGGAAATCTACATCGTCTGCTCC
>ASV_643  
TCCACCCGCCTGATCCTGGGGGGCAAGCCCCAGGAAACCCTGATGGACCTGTTGCGGGACCAGGGGGCGGAAAAAATCACCAACGACATGGTGACCAAGGTGGGTTACGAAAACATCCAATGCGTGGAATCCGGCGGTCCGGAACCCGGGGTGGGCTGCGCTGGCCGGGGGGTGATTACGGCCATTGACCTGATGGAAGCCAACGGGGCCTACACGGACGACCTGGACTTCATTTTCTTCGACGTGCTGGGGGACGTGGTCTGCGGCGGTTTCGCCATGCCGATCCGGGACGGCAAGGCCCAGGAAGTCTATATCGTGGCCTCC
>ASV_644  
TCAACTCGTTTACTTCTGGGTGGTTTGGCCCAGAAGTCAGTTCTCGACAGCCTGCGGGAAGAGGGGGAAGACGTCGAACTTGATGACATCCGCAAACTTGGTTACGGCGGCACCTGGTGTGTTGAGTCAGGCGGACCTGAACCAGGTGTTGGTTGCGCTGGTCGAGGTATTATTACTTCAATCAATATGTTGGAATCTTTGGGGGCCTATGAAGAGTCCGAAGGGCTTGATTATGCCTTTTATGATGTTCTTGGCGATGTGGTCTGCGGTGGTTTTGCCATGCCCATCCGAGATGGCAAGGCAGAGGAGATCTATATTGTTGTCTCA
>ASV_645  
TCCACCCGCCTGATCCTGCACGCCTAGGCTCAGGACACTGTTATGGACAAGGTCCGCGAACTGGGTACCGTCGAGGACCTGGAGCTGGAGGATGTCTGTAAACGTGGCTACGGCGATGTCATGTGCGTCGAGTCGGGTGGCCCCGAGCCGGGTGTCGGTTGTGCCGGTCGTGGGGTTATCACCGCCATCAACTTCCTCGAAGAAGAGGGCGCTTACACCCCCGACCTCGACTATGTTTTCTACGATGTCTTGGGTGACGTTGTCCGTGGCGGTTTCGCTATGCCGATCCGCGGGAACTAGGCGCAGGAGATCTACATCGTTGTCTCC
>ASV_646  
TCTACCCGCCTGATTCTACATGCCAAGGCGCAGAACACCATCATGGAGATGGCGGCCGAGGCGGGGTCGGTTGAGGATCTGGAGTTGGAAGATGTCATGAAAAAAGGCTACGGCGACGTTATGTGTGTCGAGTCGGGTGGTCCCGAGCCGGGTGTCGGTTGTGCCGGTCGTGGGGTTATCACCGCGATCAACTTCCTCGAAGAAGAGGGTGCCTACACCCCCGACCTCGACTATGTTTTCTACGACGTTCTCGGCGACGTGGTCTGTGGTGGCTTCGCCATGCCGATCCGCGAAAACAAGGCGCAGGAAATCTACATTGTCGTCTCC
>ASV_647  
TCCACCCGTTTGATCCTGCACTCCAAGGCGCAAACCTCGGTGATGGAGATGGCTGTCGAGCTGCGCACTGTTGAAGATCTCGAGTTGGCAGATGTACTTCAGATTGGCTACAAAGACATCAAATGTGTCGAGTCGGGTGGTCCTGAGCCGGGTGTGGGTTGTGCCGGTCGTGGGGTTATCACCGCGATCAACTTCCTCGAAGAGGAAGGCGCTTACACCGACGATCTGGACTTTGTGTTCTATGACGTGCTCGGGGATGTTGTCTGTGGTGGCTTCGCCATGCCGATCCGTGAAAACAAGGCGCAGGAGATCTACATCGTCTGTTCC
>ASV_648  
TCCACTCGTTTAATGTTGCACTGTAAAGCACAAACCACTGTTTTACACTTAGCTGCAGAAAGAGGAACTGTAGAAGACATCGAACTTGATGAAGTAGTAATTCCTGGTTACAACAACGTTTTATGTGTTGAATCTGGTGGTCCTGAGCCTGGAGTTGGATGTGCTGGTCGTGGTATTATTACTGCTATCAACTTCCTTGAAGAAGAAGGTGCTTACGAAAACCTAGATTTCGTATCTTACGACGTATTAGGAGACGTTGTTTGTGGTGGTTTCGCTATGCCTATCCGTGAAGGAAAAGCACAAGGAATCTACATCGTTACTTCT
>ASV_649  
TCAACTCGATTGATCCTGCATGCCAAGGCCCAGGCCACAGTTATGGACAAGGTTCGTGAGCTCGGCACCGTTGAGGACCTGGAGCTGGAAGATGTCTGTAAGCGCGGTTACGGCGACGTGAAGTGCGTCGAGTCCGGTGGTCCTGAGCCCGGTGTGGGGTGTGCCGGTCGTGGTGTTATCACCGCCATCAACTTCCTTGAGGAAGAAGGTGCCTACACCGAGGAGCTGGACTTCGTTTTCTACGATGTATTGGGTGATGTGGTCTGTGGTGGTTTCGCCATGCCGATTCGTGAAAACAAGGCGCAGGAAATTTACATTGTCTGTTCC
>ASV_650  
TCCACCCGCTTGATTCTGCATGCCAAAGCCCAGGACACGGTCATGGACAAGGTCCGTGAGCTCGGCACCGTTGAGGACCTGGAGCTGGAAGATGTCTGTAAGCGCGGTTACGGTGATGTCATGTGTGTTGAGTCTGGTGGTCCTGAGCCAGGTGTCGGCTGTGCAGGTCGTGGTGTTATCACAGCGATCAACTTCCTCGAAGAAGAGGGCGCATACACCCCGGATCTCGATTACGTTTTCTACGACGTACTGGGTGACGTGGTCTGTGGTGGCTTCGCCATGCCGATCCGTGAGAACAAGGCACAGGAGATCTACATCGTTGTCCCC
>ASV_651  
TCCACCCGTCTGATTCTGCATGCCAAGGCACAGGATACGGTTATGGGCAAAGTCCGCGAGCTCGGCACCGTTGAGGATCTCGAGTTGGAAGATGTTTGTAAGCGCGGCTACGCCGATATCATGTGCGTTGAGTCTGGTGGTCCTGAGCCAGGTGTCGGCTGTGCAGGTCGTGGTGTTATCACAGCGATCAACTTCCTCGAAGAAGAGGGCGCATACACCCCGGATCTCGATTACGTTTTTTATGACGTTCTCGGTGACGTCGTCTGCGGTGGCTTTGCTATGCCGATCCGCGAGAACAAGGCCCAGGAGATCTACATCGTGGTTTCC
>ASV_652  
TCCACCCGTCTGATTCTGCATGCCAAAGCCCAGGACACGGTTATGGACAAGGTCCGCGAGCTCGGTACCGTTGAGGATCTTGAGTTAGAGGATGTCTGTAAGCGCGGTTACGGCGATGTCATGTGTGTTGAGTCGGGCGGTCCTGAGCCGGGCGTCGGTTGCGCCGGTCGTGGGGTTATTACCGCCATCAACTTTTTAGAAGAAGAGGGCGCATATACATCCGACCTTGATTACGTTTTCTATGACGTCCTAGGCGACGTTGTTTGTGGTGGCTTCGCCATGCCGATCCGCGAAAACAAGGCCCAGGAGATTTACATCGTTGTCTCC
>ASV_653  
TCAACCCGTCTTATCCAGCATGCCAAAGCCCAGGACACCATCCTCAGCCTGGCCGCAGAGGCCGGCTCAGTGGAGGACCTGGAGCTCGAAGACGTCATGAAGGTCGGCTACAAGGACATCCGCTGCGTTGAAGCCTGTGGTCCTGAGCCCGGTGTCGGCTGTGCCGGTCGTGGTGTTATCACCGCCATCAACTTTTTGGAGGAAGAGGGCGCCTATACCGAAGATCTAGACTTCGTCTTCTACGACGTGCTGGGCGATGTTGTGTGTGGTGGTTTCGCCATGCCGATTCGTGAGAACAAGGCGCAGGAAATCTACATTGTTTGCTCC
>ASV_654  
TCCACCCGCCTGATTCTGCATGCCAAAGCCCAGGACACGGTTATGGACAAGGTCCGCGAACTTGGAACCGTTGAGGACCTGGAGTTGGATGATGTTTGTAAGCGCGGCTACGGCGAGGTTATGTGTGTCGAGTCGGGCGGTCTTGAGCCAGGCGTCGGTTGTGCCGGCCGTGGCGTTATCACCGCGATCAACTTCCTCGAAGAAGAAGGCGCCTACACTCCTGACCTTGATTACGTTTTCTATGACGTTCTTGGTGTCGTTGTCTGCGGTGGCTTCGCCATGCCGATCCGCGAGAACAAAGCGCAAGAGATTTACATCGTGGTTTCT
>ASV_655  
TCAACTCGATTGATCCTGCATGCCAAGGCTCAGACCACAGTCATAGACAAGGTTCGCGAGCTTGGCACCGTAGAGGATCTGGAGCTTGAAGATGTCTGTAAGCGCGGTTACGGTGATGTCATGTGCGTTGAGTCCGGTGGTCCTGAGCCAGGTGTTGGCTGTGCAGGTCGTGGCGTTATCACCGCGATCAACTTCCTCGAAGAAGAGGGCGCATACACTCCTGACCTCGATTACGTTTTTTATGACGTTCTTGGTGACGTCGTCTGCGGTGGCTTCGCTATGCCGATCCGCGAGAACAAGGCGCAAGAGATCTACATCGTTGTCTCT
>ASV_656  
TCAACTCGATTGATCCTGCACGCCAAAGCCCAGACCACGGTGATGGACAAGGTGCGTGAGCTGGGTACCGTCGAGGACCTGGAGCTGGAGGATGTCTGTAAGCGCGGTTACGGCGATGTCATGTGCGTCGAGTCGGGTGGTCCCGAGCCGGGCGTTGGTTGCGCCGGTCGTGGGGTTATCACCGCGATCAACTTCCTCGAGGAAGAGGGCGCTTACACCCCGGATCTCGATTATGTCTTCTATGATGTCTTGGGTGACGTTGTTTGTGGCGGTTTCGCCATGCCGATCCGCGAGAACAAGGCGCAGGAGATCTATATCGTGGTCTCT
>ASV_657  
TCCACCCGCCTCATCCTGCACCCCAAGGCCCAGGACACCATCCTGAGCCTCGCCGCCGAACAAGGTAGCGTCGAGGACCTCGAACTCGAAGACGTGATGAAGATTGGCTACAAGGACATCCGTTGCGTGGAGTCCGGCGGTCCGGAGCCGGGCGTCGGCTGCGCCGGCCGCGGGGTGATCACCTCGATCAACTTCCTCGAGGAAAACGGCGCCTACGAGGACATCGACTACGTCTCCTACGACGTGCTGGGCGACGTGGTTTGCGGCGGTTTCGCCATGCCGATCCGCGAGAACAAGGCCCAGGAAATCTACATCGTCATGTCC
>ASV_658  
TCCACTCGTTTGTTAATGGGCGGTTTGGCTCAGAAAACTGTTCTCGACACTCTTCGCGAAGAAGGTGAAGATGTTGAGCTCGACGATGTAATCAAATTGGGTTACGGCGGTGCCCGTTGTGTTGAATCAGGTGGTCCGGAACCAGGCGTAGGTTGTGCCGGTCGTGGTATCATCACTTCTATCAACTTGCTTGAGCAGTTAGGCGCATGGGACGAAAAATTCGAAACCGACTATACTTTCTACGATGTACTTGGAGACGTGGTTTGTGGTGGTTTTGCAATGCCAATTCGCGACGGAAAAGCCGAAGAAATCTACATTGTTGTTTCG
>ASV_659  
TCAACCCGATTGATCCTCGGAGGACTGGCACAGCAGACTGTGCTCGATACCCTCAGAGAAGAAGGGGAAGACATTGAACTGGATCTGGTATTGAAAAAAGGATTCGCGGATATCAAGTGCGTGGAATCCGGCGGACCGGAACCCGGGGTGGAATGCGCAGGGCGCGGTATCATCACAGCCAACGGGCTTTTGGAAAAACTCGGTGCGTATGAAGCAGATTTGGACTATGTATTTTACGATGTACTCGGTGACGTTGTATGCGGGGGATTTGCAATGCCGATCCGTGAAGGAAAAGCACAGGAAATCTACATCGTAGCCAGC
>ASV_660  
TCCACTCGCCTGTTGCTCGGTGGCCTGGCACAGAACACGGTACTCGATACCCTTCGTGGAGAGGGTGAAGACGTGGAAATCGAAGACGTGCTCAAGGTTGGGTACGGTGGTGTGAAGTGCGTTGAGTCTGGGGGGCCGGAACCCGGTGTCGGCTGCGCCGGCCGCGGAGTAATTACTGCAATAAACTTCCTGGAGGAAAACGGTGCATACACCGACGACCTGGACTTCGTCTTCTATGACGTTCTGGGCGACGTGGTCTGCGGCGGGTTCGCCATGCCGATCCGGGAGAACAAGGCCGAGGAGATCTACATAGTCGTCTCG
>ASV_661  
TCCACCCGTCTGATCCTGCACGCTAAAGCTCAGACCACGGTTATGGACAAGGTCCGCGAGCTCGGCACCGTTGAGGATTTGGAGCTGGATGATGTCTGTAAGCGCGGTTACGGCGATGTCATGTGTGTTGAGTCGGGTGGTCCTGGGCCAGGTGTAGGTTGCGCCGGGCGCGGGGTTATCACCGCGATCAACTTCCTCGAGGAAGAGGGCGCTTACACCCCGGATCTTGATTATGTCTTCTATGATGTCTTGGGTGACGTTGTTTGTGGCGGTTTCGCTATGCCGATCCGCGAGAACAAGGCGCAGGAGATCTATATCGTGGTCTCC
>ASV_662  
TCTACCCGTCTGATCCTGCACGCCAAGGCGCAGACCACGGTTATGGACAAGGTCCGCGAACTAGGTACCGTCGAGGACCTGGAGCTGGATGATGTCTGTAAACGCGGTTATGGCAACGTCATGTGTGTCGAGTCGGGTGGTCACGAGCCCGGTGTCGGTTGTGCCGGTCGTGGTGTGATTACCGCCATCAACTTCCTGGAAGAGGAGGGCGCCTACGAGGAAGACCTGGACTTCGTTTTCTACGACGTACTGGGTGACGTGGTCTGTGGTGGCTTCGCCATGCCGATCCGTGAGAACAAGGCACAGGAGATCTACATCGTTGTCTCC
>ASV_663  
TCTACAAGACTAGTATTAAATTCAAAAATGCAGGCAACAGTTCTTTCATTAGCTGCTGAAAGAGGAACAGTTGAAGATTTAGAACTAGAAGAAGTAATCCAAAAAGGTTACGCGGGAATTGAATGTGTCGAGTCTGGTGGACCTGAGCCAGGTGTAGGCTGTGCTGGTCGAGGAATTATTACTTCTGTTAATTTCCTTGAAGATCAGGGAGCTTATGAAGGAAAAGATTTTATTTCTTACGACGTATTAGGGGATGTTGTTTGTGGTGGATTTGCAATGCCGATCCGAGAAAATAAAGCACAAGAAATTTATATCGTTTGTTCA
>ASV_664  
TCCACCCGCCTGATCCTGCACGCTAACGCCCAGACCACGGTAATGGACAAAGTCCGCGAGCTCGGCACTGTTGAGGACCTCGAGCTGGATGATGTTTGTAAGCGCGGCTACGGCGAGGTCATGTGTGTTGAGTCGGGCGGTCCTGAGCCGGGCGTCGGTTGCGCCGGTCGTGGCGTTATCACCGCGATCAACTTCCTTGAGGAAGAGGGCGCATACACTCCTGACCTCGATTACGTCTTCTATGACGTCCTCGGTGACGTTGTCTGCGGTGGCTTCGCCATGCCGATCCGCGAGAACAAGGCCCAGGAGATCTACATCGTGGTTTCC
>ASV_665  
TCTACCCGTCTGATCCTGCACGCCAAGGCACAGACCACGGTTATGGGCAAGGTCCGCGAACTCGGAACCGTCGAAGACCTTGAGCTTGTAGATGTAATGAAAAAAGGCTACGGCGACGTCATGTGTGTTGAGTCTGGTGGCCCAGAGCCAGGCGTTGGCTGTGCTGGCCGTGGCGTCATTACCGCCATCAACTTCCTCGAAGAAGAAGGCGCATACACTCCCGATCTTGACTATGTGTTCTACGACGTTCTAGGTGACGTTGTCTGTGGCGGTTTCGCCATGCCAATTCGTGAGAACAAGGCTCAGGAAATCTACATAGTTGTATCA
>ASV_666  
TCCACCCGTCTTATCCTTCACGCTAAAGCTCAGACCACCGTTATGGACAGGGTTCGCGAGCTCGGAACCGTCGAAGACCTTGAGCTTGTAGATGCAATGAAAAAAGGCTACGGCGATGTCATGTGTGTTGAGTCGGGTGGCCCTGAGCCTGGTGTTGGTTGTGCCGGTCGTGGTGTTATTACCGCCATCAACTTTCTGGAAGAGGAGGGTGCTTATACCCCTGACCTCGATTTCGTTTTCTACGATGTTCTCGGTGACGTTGTCTGCGGTGGTTTTGCTATGCCGATCCGTGAGAACAAAGCCCAGGAGATCTACATCGTGGTCTCC
>ASV_667  
TCTACTCGCCTTATCCTTCATTCGAAGGCACAGAACACTATCATGGAAATGGCTGCAGAAGCAGGCACAGTTGAAGATATAGAACTGGAAGATGTATTAAAAACCGGTTACGGAAATATCAAGTGTGTTGAATCAGGTGGTCCTGAGCCTGGTGTTGGTTGTGCAGGTCGTGGTGTTATCACTGCAATTAACTTTCTTGAAGAAGAAGGTGCATACGAAGATGACCTAGATTTCGTTTTTTACGAAGTATTAGGTGACGTTGTCTGTGGCGGTTTCGCCATGCCAATTCGTGAGAACAAGGCTCAGGAAATCTACATAGTTGTATCA
>ASV_668  
TCAACTCGATTGATCCTGCATGCCAAGGCCCAGGCCACGGTCATGGACAAGGTCCGTGAGCTCGGCACCGTTGAGGACCTGGAGCTAGAAGATGTCTGTAAGCGCGGTTACGGTGATGTCATGTGTGTTGAGTCTGGTGGTCCTGAGCCAGGTGTTGGCTGTGCAGGTCGTGGTGTTATCACCGCGATCAACTTCCTCGAAGAAGAGGGCGCATACACTCCTGACCTCGATTACGTTTTTTATGACGTTCTTGGTGACGTCGTCTGCGGTGGCTTCGCTATGCCGATCCGCGAGAACAAGGCGCAAGAGATCTACATCGTTGTCTCT
>ASV_669  
TCCACCCGCCTGATCCTGCATGCTAAGGCCCAGACCACGGTAATGGACAAGGTCCGTGAACTCGGCACGGTTGAGGACCTGGAGCTGGAAGATGTGTGTAAGCGCGGTTATGGCGATGTCATGTGTGTTGAGTCGGGCGGTCCTGAGCCGGGCGTTGGTTGTGCCGGTCGTGGGGTTATCACCGCGATTAACTTCCTCGAAGAAGAAGGTGCGTATACCCCTGACCTCGATTATGTTTTCTATGACGTCCTCGGTGACGTTGTTTGCGGTGGCTTCGCTATGCCGATCCGCGAGAACAAAGCCCAGGAGATCTACATCGTAGTCTCC
>ASV_670  
TCCATCCGTCTTATCCTTCACGCTAAGGCTCAGACAACAGTTATGGATAAGGTTCGCGAACTGGGAACAGTTGAAGACCTTGAGCTTGAAGACGTATTGAAAGAGGGTTACGGCCACGTCATGTGCGTTGAGTCGGGCGGTCCTGAGCCAGGTGTCGGTTGTGCCGGTCGGGGCGTTATCACCGCGATCAACTTCCTTGAGGAAGAGGGCGCATACACTCCTGACCTCGATTACGTCTTCTATGACGTCCTCGGTGACGTTGTCTGTGGTGGCTTCGCCATGCCGATCCGCGAGAACAAGGCCCAGGAAATCTACATCGTGGTTTCC
>ASV_671  
TCTACCCGTTTAATTATGCACACTAAAGCCCAAGCAACGGTTATGGACTTAGCCCGCGACAGAGGGACTGTCGAAGATGTAGAACTGGATGAGGTTTTGATGCAAGGGTATTTGGGGGTTAAATGTGCGGAATCAGGGGGTCCAGAACCAGGGGTGGGCTGTGCAGGTCGAGGAGTCATCACCGCCATTAACTTTCTAGAAGAAAACGGTGCTTATGGTACTGATACGGATTATGTCTTTTACGATGTTCTAGGTGACGTGGTTTGTGGGGGCTTTGCAATGCCAATACGTGAGAATAAGGCCAAAGAAATCTATATTGTCACC
>ASV_672  
TCCACCCGCCTGATTCTGCATGCCAAGnnnCAGGACGCGGTTATGGACAAGGTCCGCGAACTTGGAACCGTTGAGGACCTGGAGTTGGATGATGTTTGTAAGCGTGGCTACGGCGACGTCATGTGTGTTGAGTCTGGTGGCCCAGAGCCAGGCGTTGGCTGTGCTGGCCGTGGCGTCATTACCGCCGTCAACTTCCTCGAAGAAGAAGGCGCATACACTCCCGATCTTGACTATGTGTTCTACGACGTTCTAGGTGACGTTGTCTGTGGCGGTTTCGCCATGCCAATTCGTGAGAACAAGGCTCAGGAAATCTACATAGTTGTATCA
>ASV_673  
TCTACCCGCCTGATTCTACATGCCAAGGCGCAGAATACCATCATGGAGACGGCGGCCGAGGCGGGGTCGGTTGAGGATCTGGAACCGGAAGATGTGTTGAAGACCGGCTACGCCGATATCAAGTGCGTCGAGTCCGGTGGCCCTGAGCCAGGTGTCGGCTGTGCAGGTCGTGGTGTTATCACAGCGATCAACTTCCTCGAAGAAGAGGGCGCATACACCCCGGATCTCGATTACGTTTTTTATGACGTTCTCGGTGACGTCGTCTGCGGTGGCTTTGCTATGCCGATCCGCGAGAACAAGGCCCAGGAGATCTACATCGTGGTTTCC
>ASV_674  
TCGACCCGCCTGATCCTGCATGCTAAAGCCCAGACCACCGTCATGGACAAGGTCCGCGAGCTCGGTACCGTCGAGGACCTGGAGTTGGAAGATGTGTGTAAGCGCGGATACGGCGATGTCATGTGTGTTGAGTCGGGTGGTCCTGAGCCTGGTGTTGGTTGTGCCGGTCGTGGTGTTATTACCGCCATCAACTTTCTGGAAGAGGAGGGTGCTTATACCCCTGACCTCGATTTCGTTTTCTACGATGTTCTCGGTGACGTTGTCTGCGGTGGTTTTGCTATGCCGATCCGTGAGAACAAAGCCCAGGAGATCTACATCGTGGTCTCC
>ASV_675  
TCCACCCGGTTGCTGTTGGGCGGTCTGGCCCAGAAGTCAGTCCTCGATACCCTGCGCGAGGAAGGCGAGGATGTGGAACTCGATGATATCCGCAAAAAAGGATACGGCGGAACCTGGTGCGTTGAGTCCGGCGGACCGGAACCGGGCGTCGGCTGCGCTGGCCGCGGCATCATCACCTCAATCAACATGCTCGAACAGTTGGGTGCCTATGATGAAAGCGAGGGCTTGGACTATGCCTTCTATGACGTTCTTGGCGACGTTGTTTGCGGTGGATTTGCGATGCCCATTCGTGACGGCAAGGCCGGGGAAATTTATATCGTCTGTTCC
>ASV_676  
AGTACCAGGATGATCCTGGGAGGAAAAATGCAAAGAACAATGATGGATACCCTCAGAGAAGAGGGAGAAGAAGCCTGTATGGACCTGGATAAAATAATGTCCACAGGTTTCGGTGGAATAAAATGTGTAGAATCCGGAGGACCAGAACCCGGTGTCGGATGTGCAGGTAGAGGAGTTATAACAGCCATAACCCTAATGGAGCATCAAAAAGTGTACGAAGACAACCCAGATTGCGTATTCTTCGATGTATTAGGTGACGTTGTATGTGGAGGTTTTGCCATGCCAGTAAGAGATGGAAAAGCCGAAGAAATTTACATAGTAGCATCA
>ASV_677  
TCTACCCGTTTGATGCTCCACGCCTAAGCTCAAACCACCGTACTTCACTTGGCTGCTGAACGCGGTGCAGTAGAAGACTTAGAACTCCACGAAGTTATGTTGACCGGTTTCCGTGGTGTTCGTTGCGTAGAATCTGGTGGTCCAGAACCCGGTGTAGGTTGCGCTGGTCGTGGTATCATCACCGCTATTAACTTCCTCGAAGAAAACGGTGCTTACCAAGACTTAGACTTCGTATCTTACGACGTATTAGGTGACGTTGTATGTGGTGGTTTCGCTATGCCTATCCGTGAAGGTAAAGCACAAGAAATCTACATCGTTACCTCT
>ASV_678  
TCGACAAGGCTCCTCCTCGGCGGCCTCAGCCAGAAAACAGTTCTGGATACCTTAAGAGAAGAAGGTGAGGATGTCGAACTCGACGATATCATTCTGGAAGGTTACGGATGCGCGAAATGCGTGGAGTCGGGCGGCCCCGAACCGGGAGTTGGCTGCGCCGGAAGAGGAATCATCACTTCCATAAATCTTCTCGAACAGCTCGGCGCATATGAAGAGGAAAAAGAACTCGATTATGCATTTTACGACGTGCTTGGTGACGTTGTTTGTGGTGGATTTGCGATGCCAATTCGTGAAGGTAAAGCACAAGAAATCTACATCGTTATGTCA
>ASV_679  
TCAACTCGTTTGATCCTTCACTCTAAAGCCCAAAACACCATCATGCAGATGGCTGCTGACGCCGGTTCCGTTGAAGATTTGGAACTGGAAGATGTATTGAAAGTCGGTTACGGCGACATCAAATGTACTGAATCAGGTGGTCCTGAGCCAGGGGTTGGTTGTGCAGGTCGTGGTGTTATCACGGCGATCAACTTCCTTGAGGAAGAAGGCGCTTATGATGAAGATCTAGACTTCGTATTTTATGACGTACTTGGTGACGCTGTTTGCGGTGGTTTCGCTATGCCGATCCGTGAAAACAAAGCCCAAGAAATCTACATCGTTTGTTCA
>ASV_680  
TCAACCCGTCTGATCCTGCACGCCAAGGCCCAGAACACCATCATGGAAATGGCCGCCGAGAAGGGCTCTGTAGAAGATCTCGAACTCGAAGACGTACTGCAGATTGGTTGCGGCGGTGTGCGCTGTGCCGAATCTGGTGGTCCAGAGCCCGGTGTTGGCTGTGCCGGTCGCGGTGTTATTACCGCCATTAATTTCCTCGAAGAAGAAGGTGCGTACGAAGACGACCTCGACTTTGTTTTCTACGACGTACTCGGTGACGTTGTGTGCGGTGGCTTCGCTATGCCTATCCGCGAAAACAAAGCTCAAGAAATCTACATCGTTTGCTCT
>ASV_681  
TCCACTCGTCTGATTCTTCACTCCAAAGTACAGAACACCATCATGGAAATGGCTGCTGAAGCCGGCACCGTGGAGGGTCTGGAACTGGAAGATGTATTAAAAGCCGGTTACGGCGACATCCGCTGCGTTGAATCCGGTGGCCCAGAGCCAGGTGTTGGATGTGCCGGTCGCGGTGTAATCACTGCAATCAACTTCCTGGAAGAGGAAGGTGCATATGAAGATGACCTGGACTTCGTATTCTACGATGTACTGGGCGATGTTGTATGCGGTGGCTTTGCTATGCCGATCCGTGAAAACAAAGCGCAGGAAATCTACATTGTGGTATCC
>ASV_682  
TCGACAAGGCTCCTCCTCGGCGGCCTCAGCCAGAAAACAGTTCTGGATACCTTAAGAGAGGGAGGTGAGGATGTCGAACTCGACGATATCATTCTGGAAGGTTACGGATGCGCGAAATGCGTGGAGTCGGGCGGCCCCGAACCGGGAGTTGCCTGCGCCGGAAGAGGAATCATCACTTCCATAAATCTTCTCGAGCAGCTTGGCGCATATGAAGAGGAAAAAGAACTCGATTATGCATTTTACGACGTGCTTGGTGACGTTGTGTGCGGAGGCTTCGCGATGCCCATCCGCGAAGGCAAAGCACAGGAGATATATATCGTTTGCTCC
>ASV_683  
TCCACCCGTTTGATCCTGCACTCCAAGGCTCAGACTTCTGTGATGGAGATGGCTGCCGAGCTGGGCACCGTCGAAGATCTCGAGTTGGAAGATGTACTCCAGATTGGCTACAAGGACATCAAATGTGTCGAGTCTGGTGGTCCTGAGCCGGGTGTAGGTTGTGCCGGTCGGGGGGTAATCACTGCGATCAACTTCCTCGAAGAGGAAGGCGCTTACACCGACGATCTGGACTTCGTGTTCTACGACGTGCTGGGTGATGTTGTGTGTGGTGGCTTCGCCATGCCGATCCGTGAGAACAAGGCGCAGGAGATCTACATCGTCTGCTCC
>ASV_684  
CCAACTCGATTGACCCTGCATGCCAAGGCCCAGGCCACAGTTATGGACAAGGTTCGCGAGCTGGGCACGGTTGAGGATCCGGAGTTGGAAGATGTCATGAAAAAAGGCTACGGTGATGTCATGTGTGTTGAGTCTGGTGGTCCTGAGCCAGGTGTCGGCTGTGCAGGTCGTGGTGTTATCACAGCGATCAACTTCCTCGAAGAAGAGGGCGCATACACCCCGGATCTCGATTACGTTTTTTATGACGTTCTCGGTGACGTCGTCTGCGGTGGCTTTGCTATGCCGATCCGCGAGAACAAGGCCCAGGAGATCTACATCGTGGTTTCC
>ASV_685  
TCCACCCGTTTGATCCTGCACTCCAAGGCGCAAACCTCGGTGATGGAGATGGCTGCCGAGTTGGGCACTGTTGAAGATCTCGAGTTGGAAGATGTACTTCAGATTGGCTACAAAGACATCAAATGTGTCGAGTCGGGTGGTCCTGAGCCGGGTGTGGGTTGTGCCGGTCGTGGGGTTATCACCGCGATCAACTTCCTCGAAGAGGAAGGCGCTTACACCGACGATCTGGACTTTGTGTTCTATGACGTGCTCGGGGATGCTGTCTGTGGTGGCTTCGCCATGCCGATCCGTGAAAACAAGGCGCAGGAGATCTACATCGTCTGTTCC
>ASV_686  
TCTACTCGTCTGATCCTGCACGCCAAGGCTCAGACCACCGTTATGGACAAGGTTCGTGAGCTCGGCACCGTTGAGGATCTGGAGCTGGAAGATGTCTGTAAGCGCGGTTACGGCGATGTCATGTGTGTTGAGTCTGGGGGTCCTGAGCCAGGTGTCGGCTGTGCAGGTCGTGGTGTTATCACAGCGATCAACTTCCTCGAAGAAGAGGGCGCATACACCCCGGATCTCGATTACGTTTTTTATGACGTTCTCGGTGACGTCGTCTGCGGTGGCTTTGCTATGCCGATCCGCGAGAACAAGGCCCAGGAGATCTACATCGTGGTTTCC
>ASV_687  
TCAACTCGATTGATCCCGCATGCCAAGGCTCAGACCACAGTCATGGACAAGGTTCGCGAGCTTGGCACCGTAGAGGATCTGTAGCTGGAGGATGTTTGTAAGCGCGGCTACGGCGAGGTTATGTGTGTCGAGTCGGGCGGTCCTGAGCCAGGCGTCGGTTGTGCCGGCCGTGGCGTTATCACCGCGATCAACTTCCTCGAAGAAGAAGGCGCCTACACTCCTGACCTTGATTACGTTTTCTATGACGTTCTTGGTGACGTTGTCTGCGGTGGCTTCGCCATGCCGATCCGCGAGAACAAAGCGCAAGAGATTTACATCGTGGTTTCT
>ASV_688  
TCCACCCGCTTGATTCTGCATGCCAAAGCCCAGGACACGGTCATGGACTAGGTCCGTGAGCTCGGCACCGTTGAGGACCTGGAGCTGGAAGATGTCTGTAAGCGCGGTAACGGTGATGTCATGTGTGTTGAGTCTGGTGGTCCTGAGCCCGGTGTGGGGTGTGCCGGTCGTGGTGTTATCACCGCCATCAACTTCCTTGAGGAAGAAGGTGCCTACACCGAGGAGCTGGACTTCGTTTTCTACGATGTATTGGGTGATGTGGTCTGTGGTGGTTTCGCCATGCCGATTCGTGAAAACAAGGCGCAGGAAATTTACATTGTCTGTTCC
>ASV_689  
TCTACTCGTCTGATCCTGCACGCCAAGGCTCAGACCACCGTTATGGACAAGGTTCGTGAGCTCGGCACCGTTGAGGATCTGGAGCTGGAAGATGTCTGTAAGCGCGGTTACGGCGATGTCATGTGTGTTGAGTCTGGGGGTCCTGAGCCAGGTGTCGGCTGTGCAGGTCGTGGTGTTATCACAGCGATCAACTTCCTCGAAGAAGAGGGCGCATACACCCCGGATCTCGATTACGTTTTTTATGACGTTCTGGGTGACGTCGTCTGCGGTGGCTTTGCTATGCCGATCCGCGAGAACAAGGCCCAGGAGATCTACATCGTGGTTTCC
>ASV_690  
TCCACCCGCCTGATCCTGCACGCCAAGGCTCAGACCACGGTTATGGACAAGGTCCGCGAACTCGGCACCGTTGAGGACCTGGAGCTGGAGGATGTGCTCAGGAAGGGCTACGGCGACGTCATGTGCGACGGGTCCGGCGGCCCGGAGCCGGGTGTCGGATGCGCCGGTCGTGGGGTTATCACCGACATCAACTTTTTGGAAGAAGAGGGCGCTTACACCCCGGACCTCGATTACGTCTTCTACGACGTCCTCGGTGACGTGGTCTGCGGCGGCTTCGCCATGCCGATCCGCGAGAACAAGGCCCAGGAAATCTACATCGTCGTCTCC
>ASV_691  
TCCACCCGTCTGATCCTGCATGCCAAGGCACAGGATACGGTTATGGACAAAGTCCGCGAGCTCGGCACCGTTGAGGATCTCGAGTTGGAAGATGTTTGTAAGCGCGGCTACGCCGATATCATGTGCGTTGAGTCGGGTGGTCCTGAGCCGGGCGTCGGTTGTGCCGGTCGTGGTGTTATCACTGCGATCAACTTCCTGGAAGAAGAGGGCGCCTACACCCCTGACCTCGATTACGTTTTCTATGACGTCCTCGGCGACGTTGTTTGCGGTGGCTTCGCCATGCCGATCCGCGAGGACAAGGCGCAGGAGATCTACATTGTTGTTTCC
>ASV_692  
TCCTCCCGTTTGATTCTCCACTCCAAGGCGCAGACCACGGTGATGCACATGGCCGCCGAGCACGGCAGCGTCGAAGGCATTGAGTTGGATGACGTGCTCAAGGTCGGTTACGGCGACGTGAAATGCATCGAGTCCGGTGGTCCCGAGCCCGGTGTGGGGTGTGCCGGTCGTGGTGTTATCACCGCCATCAACTTCCTTGAGGAAGAAGGTGCCTACACCGAGGAGCTGGACTTCGTTTTCTACGATGTATTGGGTGATGTGGTCTGTGGTGGTTTCGCCATGCCGATTCGTGAAAACAAGGCGCAGGAAATTTACATTGTCTGTTCC
>ASV_693  
TCAACTCGATTGATCCTGCATGCCAAGGCTCAGACCACAGTCATGGACAAGGTTCGCGAGCTTGGCACCGTAGAGGATCCGGAGCTGGAGGATGTCTGTCGCGGTTACGGTGATGTCATGTGTGTTGAGTCTGGTGGTCCTGAGCCAGGTGTCGGCTGTGCAGGTCGTGGTGTTATCACAGCGATCAACTTCCTCGAAGAAGAGGGCGCATACACCCCGGATCTCGATTACGTTTTTTATGACGTTCTGGGTGACGTCGTCTGCGGTGGCTTTGCTATGCCGATCCGCGAGAACAAGGCCCAGGAGATCTACATCGTGGTTTCC
>ASV_694  
TCGACCCGCCTGATCCTGCATGCTAAAGCCCAGACCACCGTCATGGACAAGGTCCGCGAGCTGGGGTCCGTTGTGGACCTGGAGCTGGAAGATGTGTGTAAGCGCGGATACGGCGATGTCATGTGTGTCGAGTCGGGCGGTCCTGAGCCAGGCGTCGGTTGTGCCGGCCGTGGCGTTATCACCGCGATCAACTTCCTCGAAGAAGAAGGCGCCTACACTCCTGACCTTGATTACGTTTTCTATGACGTTCTTGGTGACGTTGTCTGCGGTGGCTTCGCCATGCCGATCCGCGAGAACAAAGCGCAAGAGATTTACATCGTGGTTTCT
>ASV_695  
TCAACTCGATTGATACTGCATGCCAAGGCTCAGACCACAGTCATGGACAAGGTTCGCGAGCTTGGCACCGTAGAGGATCTGGAGCTGGAGGATGTCTGTAAGCGCGGCTACGGCGAGGTCATGTGCGTTGAATCGGGCGGCCCGGAGCCGGGCGTTGGTTGCGCCGGTCGTGGAGTTATCACCGCCATCAACTTCCTCGAGGAAGAAGGTGCTTACACCCCTGACCTCGATTATGTTTTCTACGATGTTCTTGGTGACGTAGTCTGCGGTGGCTTCGCCATGCCGATCCGCGAAAACAAGGCCCAGGAGATATACATCGTTGTCTCC
>ASV_696  
TCTACTCGCCTTATCCTTCATTCGAAGGCACAGAACACTATCATGGAAATGGCTGCAGAAGCAGGCACAGTTGAGGATATAGAACTGGAAAATGTATTAAAAACCGGTTACGGAAATATCAAGTGTGTTGAATCAGGTGGTCCTGAGCCTnnnGTTGGTTGTGCAGGTCGTGGTGTTATCACTGCAATTAACTTTCTTGAAGAAAACGGTGCTTATGCTACGGATACAGATTATGTCTTCTACGACGTCCTAGGTGACGTTGTGTGCGGTGGATTCGCAATGCCGATTCGTGAGAATAAGGCCAAAGAAATCTATATTGTCACTTCG
>ASV_697  
TCAACACGATTGATCCTGCATGCCAAGGCCCAGGCCACAGTGATGCACATGGCCGCCGAGCACGGCAGCGTCGAAGACATTGAGTTGGATGACGTGCTCAAGGTCGGTTACGGCGACGTGAAGTGCGTCGAGTCCGGTGGTCCTGAGCCCGGTGTGGGGTGTGCCGGTCGTGGTGTTATCACCGCCATCAACTTCCTTGAGGAAGAAGGTGCCTACACCGAGGAGCTGGACTTCGTTTTCTACGATGTATTGGGTGATGTGGTCTGTGGTGGTTTCGCCATGCCGATTCGTGAAAACAAGGCGCAGGAAATTTACATTGTCTGTTCC
>ASV_698  
TCCACTCGCCTGTTGCTCGGTGGCCTGGCACAGAACACGGTACTCGATACCCTTCGTGAAGAGGGTGAAGACGTGGAAATCGATGACGTCATCAAAGATGGTTACGGTGGAACACGCTGCGTTGAGTCCGGTGGACCTGAACCGGGTGTTGGTTGCGCCGGACGCGGTATCATCACTTCCATCAACCTGCTCGAACAGCTCGGCGCCTATGAGCCCGATCAGAAACTCGACTACGTCTTCTACGACGTACTGGGTGACGTGGTTTGCGGTGGATTCGCAATGCCGATCCGTGAAGGTAAAGCCGAAGAAACCTACATCGTGGTTTCC
>ASV_699  
TCGGCTCGGCTCATTCTTCATGCCAAGGCTCAGGACACGGTGATGGACCTGGTTCGGGAAAAGGGGACGGTCGAGGATCTGGAGCTGGAGGAAGTCATGAAGGTCGGCTTCAGGGATGTGCGGTGCGTCGAATCCGGCGGTCCGGAGCCGGGCGTCGGCTGCGCCGGTCGTGGCGTCATTACTGCCATCAACTTTCTTGAAGAGAATGGTGCCTATACCCCTGATCTCGATTTCGTCTTCTACGACGTTCTTGGCGACGTCGTCTGCGGCGGGTTCGCCATGCCGAACCGGGAGAACAAGGCGGAAGAGATTTATATCGTCTGCTCC
>ASV_700  
TCGACCCGCCTGATCCTGCATAGCAAGGCTCAGACCACCGTTATGCACCCGGCTGCAGAAGCCGGTTCCGTTGAAGACCTCGAACTCGAGGACGTTCTTTCCGTCGGTTTCGGCGGCGTCAAGTGCGTCGAGCCCGGCGGTCCGGAACCCGGCGTCGGCTGTGCCGGCCGCGGCGTCATCACCGCCATCAACTTCCTTGAAGAAGAAGGCGCCTACGACGACGAACTCGACTTCGTCTTCTACGACGTGCTCGGTGACGTGGTCTGCGGTGGCTTCGCCATGCCGATCCGCGAAAACAAGGCCCAGGAAATCTACATCGTCTGCTCC
>ASV_701  
TCCACCCGTCTGATTCTGGGCGGCAAGCCCCAGGAAACCATCATGGACACCCTGCGCGTGCTCGGCGCTGAAAAGGTCACCAACGATAAGGTCATCAAGAAGGGCTACATGGACATTCAGTGCGTGGAGTCCGGCGGCCCCGAGCCTGGCGTGGGCTGCGCCGGGCGCGGCGTCATCACCGCCATCGACCTCATGGAGTCCAACGGGGCCTACACCGAAGACCTGGACTTCGTGTTCTTCGACGTTCTGGGCGACGTGGTCTGCGGCGGCTTCGCCATGCCCATACGCGACGGCAAGGCGCAGGAGGTCTACATCGTGGCCTCG
>ASV_702  
TCCACTCGCCTCCTCCTCGGCGGCCTCGCCCAGCGAAGCGTGCTCGACACCCTCCGCGAAGAAGGTGAAGACGTCGAACTCGACGATATCCGCTCGGAAGGCTTCTGCAGCTCGCTCTGCGTGGAATCCGGCGGACCGGAACCCGGGGTCGGATGCGTGGGCCGCGGCATCATCTCCTCGATCAACATGCTCGAACAACTCGGTGCCTACGAGCAATCGGTCGGCCTCGACTACGTCTTCTACGACGTCCTCGGCGACGTCGTGTGCGGCGGGTTCGCCATGCCGATCCGCGAAGGCAAAGCAGAAGAAATCTACATCGTCTGC
>ASV_703  
TCAACCCGCCTGATCCTGCATAGCAAGGCTCAGACCACCGTAATGCACCTGGCTGCTGAAGCCGGTTCGGTGGAAGATnnnGAACTGGAAGACGTCCTCTCCGTCGGTTTCGGCGGTATCAAGTGCGTTGAATCCGGTGGCCCGGAACCCGGCGTCGGCTGTGCTGGCCGCGGCGTTATCACCGCCATCAACTTCCTTGGAGAAGAAGGCGCCTACGACGAAGATCTCGACTTCGTTTTCTACGACGTGCTGGGTGACGTGGTCTGCGGTGGCTTCGCCATGCCGATTCGCGAAAACAAGGCTCAGGAAATCTACATCGTTTGCTCC
>ASV_704  
TCAACTCGCTTGATTCTCCATTCCAAGGCTCAAACCACGGTTATGCATATGGCCGCCGAGTACGGCAGCGTTGAGGACATCGAGTTAGATGATGTACTTAAGGTCGGTTACGGAGATGTGAAATGTGTCGAGTCTGGTGGTCCTGAGCCCGGTGTCGGCTGTGCCGGTCGTGGTGTTATCACCGCCATCAACTTTTTGGAGGAAGAGGGCGCCTATACCGAAGATCTAGACTTCGTCTTCTACGACGTGCTGGGCGATGTTGTGTGTGGTGGTTTCGCCATGCCGATTCGTGAGAACAAGGCGCAGGAAATCTACATTGTTTGCTCC
>ASV_705  
TCCACCCGTCTGATCCTGCACGCTAAAGCCCAGACCACGGTTATGGACAAGGTCCGCGAGCTCGGCACCGTGGAGGATTTGGAGCGGGATGATGTCATGAAAAAAGGCTACGGCGACGTTATGTGTGTCGAGTCGGGTGGTCCCGAGCCGGGTGTCGGTTGTGCCGGTCGTGGGGTTATCACCGCGATCAACTTCCTCGAAGAGGAGGGTGCCTACACCCCCGACCTCGACTATGTTTTCTACGACGTTCTCGGCGACGTGGTCTGTGGTGGCTTCGCCATGCCGATCCGCGAAAACAAGGCGCAGGAAATCTACATTGTCGTCTCC
>ASV_706  
TCTACCCGCCTGATTCTACATGCCAAGGCGCAGAATACCATCATGGAGATGGCGGCCGAGGCGGGGTCGGTTGAGGATCTGGAACTGGAAGATGTGCTGAAGACCGGCTACGCCGATATCAAGTGCGTCGAGTCCGGTGGCCCCGAGCCAGGTGTTGGCTGTGCCGGTCGTGGCGTGATCACCGCGATTAATTTCCTCGAAGATGAAGGCGCGTACGAAGAAGATTTAGATTTTGTGTTTTACGACGTGTTGGGTGATGTGGTTTGTGGTGGTTTCGCCATGCCGATCCGTGAAAACAAGGCCCAGGAAATTTACATCGTTGTATCC
>ASV_707  
TCTACCCGTTTGATTATGCACACTAAAGCCCAAGCAACGGTTATGGACTTAGCCCGCGACAGAGGGACTGTCGAAGATGTAGAACTGGATGAGGTTTTGATGCAAGGGTATTTGGGGGTTAAATGTGCAGAATCAGGGGGTnnnGAACCAGGGGTGGGCTGTGCAGGTCGAGGAGTCATCACCGCCATTAACTTTCTAGAAGAAAACGGTGCTTATGGTACTGATACGGATTATGTCTTCTACGATGTTCTAGGTGACGTGGTTAGTGGGGGCTTTGCAATGCCAATCCGTGAGAATAAGGCCAAAGAAATCTATATTGTCACCTCG
>ASV_708  
TCCACCCGTCTTATCCTTCACGCTAAGGCTCAGACAACAGTTATGGATAAGGTTCGCGAACTGGGAACAGTTGAAGACCTTGAGCTTGAAGACGTATTGAAAGAGGGTTACGGCCAGGTTATGTGTGTTGAGACCGGTGGCCCAGAGCCAGGTGTTGGTTGTGCCGGCCGTGGTGTCATCACCGCTATCAACTTCTTAGAAGAAGAGGGCGCTTACACACCCGATCTTGATTATGTTTTTTATGATGTTCTTGGTGACGTTGTCTGTGGTGGTTTCGCCATGCCTATCCGCGAGAACAAAGCACAGGAAATCTACATCGTCGTTTCA
>ASV_709  
TCAACTCGATTGATCCTGCATGCCAAGGCTCAGACCACAGTCATGGACAAGGTTCGCGAGCTTGGCACCGTAGAGGATCAGGAGCTGGAGGATGTCTGTAAGCGCGGTTACGGTGATGTCATGTGTGTTGAGTCTGGTGGTCCTGAGCCAGGTGTCGGCTGTGCAGGTCGTGGTGTTATCACAGCGATCAACTTCCTCGAAGAAGAGGGCGCATACACCCCGGATCTCGATTACGTTTTTTATGACGTTCTCGGTGACGTCGTCTGCGGTGGCTTTGCTATGCCGATCCGCGAGAACAAGGCCCAGGAGATCTACATCGTGGTTTCC
>ASV_710  
TCCACCCGCCTGATCCTGCATGCCAAGGCACAGGATACAGTTATGGACAAAGTCCGTGAGCTCGGCACTGTCGAGGATCTGGAGTTGGAAGATGTCTGTAAGCGCGGCTACGGCGACGTCATGTGCGTTGAGTCGGGCGGTCCTGAGCCAGGCGTCGGTTGTGCCGGTCGCGGGGTTATCACCGCGATCAACTTCCTCGAAGAAGAAGGCGCATACACTCCTGACCTCGATTACGTTTTCTATGACGTCCTCGGTGACGTCGTCTGCGGCGGTTTCGCCATGCCAATCCGTGAGAACAAGGCCCAGGAGATCTACATCGTTGTCTCT
>ASV_711  
TCCACCCACCTGATTCTGCATGCCAAAGCCCAGGACACGGTTATGGACAAGGTCCGCGAACTTGGAACCATTGAGGACCTGGAGTTGGATGATGTTTGTAAGCGCGGATACGGCGATGTCATGTGTGTTGGGTCGGGTGGTCCTGAGCCAGGTGTAGGTTGCGCCGGGCGCGGGGTTATCACCGCGATCAACTTCCTCGAGGAAGAGGGCGCTTACACCCCGGATCTTGATTATGTCTTCTATGATGTCTTGGGTGACGTTGTTTGTGGCGGTTTCGCTATGCCGATCCGCGAGAACAAGGCGCAGGAGATCTATATCGTGGTCTCC
>ASV_712  
TCTACCCGTCTGATTCTGCACGCCAAGGCGCAGACCACGGTTATGGACAAGGTCCGCGAACTAGGTACCGTCGAGGACCTGGAGCTGGATGATGTCTGTAAGCGCGGTTATGGCGACGTCATGTGTGTCGAGTCCGGTGGTCCCGAGCCGGGTGTAGGTTGTGCCGGTCGTGGGGTTATCACCGCCATCAACTTCCTCGAAGAAGAAGGCGCATATACTCCCGATCTCGACTACGTGTTCTACGACGTTCTTGGTGACGTTGTCTGTGGTGGTTTTGCTATGCCGATCCGCGAGAACAAGGCCCAGGAGATCTATATCGTTGTCTCC
>ASV_713  
TCCACCCGCTTGATTCTGCATGCCAAAGCCCAGGACACGGTCATGGACAAGGTCCGTGAGCTCGGCACCGTTGAGGACCTGGAGCTGGAAGATGTCTGTAAGCGCGGTTACGGTGATGTCATGTGTGTTGAGTCTGGTGGTCCTGAGCCAGGTGTCGGCTGTGCAGGTCGTGGTGTTATCACAGCGATCAACTTCCTCGAAGAAGAGGGCGCATACACCCCGGATCTCGATTACGTTTTTTATGACGTCCTAGGCGACGTTGTTTGTGGTGGCTTCGCCATGCCGATCCGCGAAAACAAGGCCCAGGAGATTTACATCATTGTCTCC
>ASV_714  
TCTACCCGTCTGATTCTGCATGCTAAAGCTCAGACCACCGTTATGGATAAGGTTCGTGAACTCGGAACCGTCGAAGACCTTGAGCTTGAAGATGTTATGAGAAAAGGTTACGGCGACGTTATGTGTGTTGAGTCTGGTGGCCCAGAGCCAGGCGTCGGCTGCGCTGGCCGCGGTGTCATTACCGCGATCAACTTCCTGGAAGAAAACGGCGCTTACGACAACGCTGACTACGTCTCTTACGACGTGCTGGGCGACGTGGTGTGCGGTGGCTTTGCCATGCCGATCCGTGAGAACAAGGCGCAGGAAATCTACATCGTCATGTCT
>ASV_715  
TCTATTCGCCTTATCCTTCATTCGAAGGCACAGAACACTATCATGGAAATGGCTTCAGAAGCAGGCACAGTTGAAGATATAGAACTGGAAGATGTATTAAAAACCGGTTACGGAAATATCAAGTGTGTTGAATCAGGTGGTCCTGAGCCAGGTGCTGGTTGTGCAGGTCGTGGTGTTATCACTGCAATTAACATTCTTGAAGAAGAAGGTGCATACGAAGATGACCTAGATTTCGTTTTTTACGATGTATTGGGTGATGTTGTATGTGGTGGCTTCGCGATGCCTATTCGTGAGAGTAAGGCACAGGAAATCTACATCGTTGTTTCT
>ASV_716  
TCCACCCGTCTGCTGCTCGGCGGCTTGGCCCAGAAATCAGTACTCGACACCCTGAGAGAAGAAGGCGAAGACGTTGAACTCGATGATATCAGAAAAGCAGCTTATAACGGTACCTGGGCAGTTGAATCAGGTGGCCCGGAGCCAGGTGTTGGCTGTGCAGGCAGAGGTATCATAACCGCGATTAACATGCTTGAATCTCTTGGCGCCTATGAGGAAAGTGAAAATCTTGACTATGCCTTCTATGACGTTCTCGGAGATGTTGTCTGTGGTGGTTTTGCCATGCCAATCAGAGACGGTAAAGCGGAAGAGATATGTATCGTTGTCTCC
>ASV_717  
TCAACTCGCTTGATTCTCCATTCCAAGGCTCATACCACGGTTATGCATATGGCCGCCGAGCACGGCAGCGTTGAGGACATCGAGTTAGATGATGTACTTAAGGTCGGTTACGGAGATGTGAAATGTGTCGAGTCTGGTGGTCCTGAGCCCGGTGTCGGCTGTGCCGGTCGTGGTGTTATCACCGCCATCAACTTTTTGGAGGAAGAGGGCGCCTATACCGAAGATCTAGACTTCGTCTTCTACGACGTGCTGGGCGATGTTGTGTGTGGTGGTTTCGCCATGCCGATTCGTGAGAACAAGGCGCAGGAAATCTACATTGTTTGCTCC
>ASV_718  
TCAACACGTTTGCCACTTCACGGACTAGCGCAAAAAACTGTTTTGGATACGTTGCGTGACGAAGGGGATGTTGATCTAGATGATGTTATGAAGACCGGCTTTGACAATACAAGCTGTGTAGAATCAGGCGGACCCGAACCAGGAGTGGGATGCGCAGGTAGGGGAATCATCACATCAATCAACCTACTTGAACAGCTGGGAGCATACGACGATGTCAAACACTTGGATTATGTATTCTACGATGTATTGGGCGATGTTGTATGCGGTGGTTTCGCAATGCCGATACGTGATGGTAAGGCACAAGAAGTATACATTGTATGCTCC
>ASV_719  
TCCACGGTCAATCACAACGGCGGCGAGCGCATCCCCACGATTTTGGATGTCGTGCGCCAGGGCGGTGGAGACGATGAGCGCGATTTTCTGCGCATCAGTCCTTCCGGCGTGTATTGCATGGAAGCGGGTGGCCCATTGCCTGGCACCGGCTGCGCGGGCCGGGGCATCATCGCCGCGTCTGAAAAGCTGGATGAACTGGACGTGTACGAAAAATACCGGCCGGATTTCGTGCTGTACGACGTGCTGGGCGACGTCGTGTGCGGGGGATTCGCCATGCCGCTGCGCAGCGGCTATGCGGACGAACTGTATATCGTGACATCG
>ASV_720  
TCAACGATCAATCTGTTAGGCGGCGAGCCATTGCGTCCGGTAATGAATTATATGAGAGAAGAGGATGAGGAGCCGGAAGAATTAGATCAGATCGCAAAGGAAGGATTCGGTGGTGTGCTCTGTATCGAGACAGGTGGACCGACACCGGGACTAGGATGTGCAGGACGCGGGATCATAGCGACATTTCAGTTATTAGAAGACTTGCGGTTGTCTGAGACATACAAACCGGATGTTGTTCTGTATGATGTGCTTGGGGATGTTGTCTGTGGCGGATTCGCAGCACCGATCCGGGAAGGATATACAGAGAAGGTTGTGATTGTTACATCC
>ASV_721  
TCAATACGTTTGCTACTTCACGGACTAGCGCAAAAAACTGTTTTGGATACGTTGCGTGACGAAGGGGAGGATGTTGATCTAGATGATGTTATGAAAACCGGCTTTGACAATACAAGCTGTGTGGAATCAGGCGGACCTGAACCAGGGGTTGGTTGTGCCGGTCGAGGAATTATTACTTCCATCGGGATGCTGGAACAATTAGGTGCCTACACCGAAGATCTGGATTATGTCTTCTACGATGTATTAGGTGACGTTGTCTGTGGTGGTTTCGCGATGCCAATCCGCGAAGGTAAAGCTCAGGAAATCTACATTGTCGCATCG
>ASV_722  
CCCACCCGCCTGCTTCTGGGCGGCCTGCAGCAGAAGACCGTGCTCGACACCCTGCGCGAAGAAGGCGAGGACGTCGAACTCGACGACATTCTCAAGGAAGGCTTCATGGGCACCATGTGCACCGAGTCCGGCGGACCGGAACCAGGCGTTGGTTGTGCAGGTCGTGGTATCATTACCTCCATCAACATGCTGGAATCACTGGGGGCATATCACGAATCCGAAAAGCTTGATTACGCTTTCTACGATGTTCTGGGTGACGTTGTGTGCGGCGGATTCGCAATGCCCATCCGCGATGGCAAGGCCGAAGAAATTTATATCGTCTGTTCC
>ASV_723  
CTCGACCCGCTTATGCTTCATGGTTTGGCACAAAAAACAGTGCTCGACACACTTCGCGACGAGGGTGAAGACATTGACCTGGACGATGTAATGAAAACAGGGTTTAAAGACACATGTTGCGTGGAATCGGACGGTCCCGAACCAGGAGTGGGATGCGCAGGTAGGGGAATCATCACATCAATCAACCTACTTGAACAGCTGGGAGCATACGACGATGACAAACACTTGGATTATGTATTCTACGATGTATTGGGCGATGTTGTATGCGGTGGTTTCGCAATGCCGATACGTGATGGTAAGGCACAAGAAGTATACATTGTATGCTCC
>ASV_724  
TCCACGATCAATCTGCTTGGTGGTGAACCACTTCGCCCGGTGATGAATTACATGCGTGAAGAGGACGAGGAACCAGAGGAACTTGAGGACATTTCAAAAGAAGGATTTGGCGGTGTTCTCTGTATTGAGACAGGCGGTCCGACACCGGGACTTGGCTGTGCAGGAAGAGGAATTATAGCAACTTTTCAGCTACTGGAAGACCTGAGGTTATTTGAAACCTATCAGCCGGATGTTGTGCTTTATGATGTGCTTGGCGATGTAGTCTGTGGTGGCTTTGCAGCACCGATCCGTGAGGGATATGCGGAAAAAGTTCTGATCGTAACCTCT
>ASV_725  
TCCACCCGTCCGATCCTTCACGCCAAGGCCCAGGACGCCGTCCTGTCCCTGGCCGCTGATGCTGGTTCCGTGGAAGACCTGGAACTGGAAGATGTGCTCAAGGTTGGGTACGGTGGTGTGAAGTGCGTTGAGTCTGGGGGGCCGGAACCCGGTGTCGGCTGCGCCGGCCGCGGAGTAATTACTGCAATAAACTTCCTGGAGGAAAACGGTGCATACACCGACGACCTGGACTTCGTCTTCTATGACGTTCTGGGCGACGTGGTCTGCGGCGGGTTCGCCATGCCGATCCGGGAGAACAAGGCCGAGGAGATCTACATAGTCGTCTCG
>ASV_726  
TCTACTCGCCTTATCCTTCATTCGAAGGCACAGAACACTATCATGGAAATGGCTGCAGAAGCAGGCACAGTTGAAGATATAGAACTGGAAGACGTATTAAAAACCGGTTACGGAAATATCAAGTGTGTTGAATCAGGTGGTCCTGAGCCTGGTGTTGGTTGTGCAGGTCGTGGTGTTATCACTGCAATCAACTTCCTCGGAGAAGAAGGCGCATACACTCCCGATCTTGGCTATGTGCTCTACGACGTTCTAGGTGACGTTGTCTGTGGCGGTTTCGCCATGCCAATTCGTGAGAACAAGGCTCAGGAAATCTACATAGTTGTATCA
>ASV_727  
TCCACCCGCCTGATCCTGCACGCCAAGGCCCAGACCACGGTTATGGACAAGGTCCGTGAGCTCGGTACCGTTGAGGACCTGGAGCTCGAAGATGTCTGTAAACGCGGCTACGGCGAGGTTATGGGTGTCGAGTCGGGCGGTCCTGAGCCAGGCGTCGGTTGTGCCGGCCGTGGCGTTATCACCGCAATCAACTTCCTCGAAGAAGAAGGCGCCTACACTCCTGACCTTGATTACGTTTTCTATGACGTTCTTGGTGACGTTGTCTGCGGTGGCTTCGCCATGCCGATCCGCGAGAACAAGGCGCAAGAGATCTACATCGTGGTTTCT
>ASV_728  
TCCACCCGCCTGAGCCTGCACGCCAAGGCCCAGACCACGGTTATGGACAAGGTCCGTGAGCTCGGTACCGTTGAGGACCTGGAGCTTGAAGATGTCTGTAAGCGCGGTTACGGTGATGTCATGTGCGTTGAGTCGGGTGGCCCTGGGCCTGGTGTTGGTTGTGCCGGTCGTGGTGTTATTACCGCCATCAACTTTCTGGAAGAGGAGGGTGCTTATACCCCTGACCTCGATTTCGTTTTCTACGATGTTCTCGGTGACGTTGTCTGCGGTGGTTTTGCTATGCCGATCCGTGAGAACAAAGCCCAGGAGATCTACATCGTGGTCTCC
>ASV_729  
TCAACTCGATTGATCCTGCATGCCAAGGCCCAGGCCACAGTTATGGACAAGGTTCGCGAGCTGGGCACGGTTGGGGATCTGGAGTTGGAAGATGTCATGAAAAAAGGCTACGCCGATATCAAGTGCGTCGAGTCCGGTGGCCCCGAGCCCGGTGTCGGCTGTGCCGGTCGTGGTGTGATTACCGCCATCAACTTCCTGGAAGAGGAGGGCGCCTACGAGGAAGAGCTGGACTTCGTCTTCTACGACGTACTGGGTGATGTGGTCTGCGGTGGCTTCGCCATGCCGATCCGCGAGAACAAGGCACAGGAGATCTACATTGTCTGCTCC
>ASV_730  
TCCACCCGTCTGATCCTCCATGCCAAGGTGCAGAATACCATCATGGAGATGGCGGCCGAAGCCGGTTCAGTTGAAGATCTGGAACTTGAGGATGTCTGTAAACGCGGCTACGGCGAGGTTATGTGTGCCGAGTCGGGCGGTCCTGAGCCAGGCGTCGGTTGTGCCGGCCGTGGCGTTATCACCGCAATCAACTTCCTCGAAGAAGAAGGCGCCTACACTCCTGACCTTGATTACGTTTTCTATGACGTTCTTGGTGACGTTGTCTGCGGTGGCTTCGCCATGCCAATCCGCGAGAACAAGGCGCAAGAGATCTACATCGTCGTCTCT
>ASV_731  
TCTACTCGCCTTGTCCTTCATTCGAAGGCACAGAACACTATCATGGAAATGGCTGCAGAAGCAGGCACAGTTGAAGATATAGAACTGGAAGATGTACTTAAGGTGGGTTACGGCGGGGTTCGCTGTGTTGAGTCAGGTGGTCCTGAGCCAGGTGTTGGCTGTGCCGGTCGTGGCGTGATCACCGCGATTAATTTCCTCGAAGATGAAGGCGCGTACGAAGAAGATTTAGATTTTGTGTTTTACGACGTGTTGGGTGATGTGGTTTGTGGTGGTTTCGCCATGCCGATCCGTGAAAACAAGGCCCAGGAAATTTACATCGTTGTATCC
>ASV_732  
TCCACCCGTCTTATCCTTCACGCTAAAGCTCAGACCACTGTCATGGACAAGGTTCGCGAGCTTGGCACCGTAGAGGATCTGGAGCTGGAGGATGTCTGTAAGCGCGGCTACGGCGAGGTCATGTGCGTTGAATCGGGCGGCCCGGAGCCGGGCGTTGGCTGCGCCGGTCGTGGAGTTATCACCGCCATCAACTTCCTCGAGGAAGAAGGTGCTTACACCCCTGACCTCGATTATGTTTTCTACGATGTTCTTGGTGACGTTGTCTGCGGTGGCTTCGCCATGCCGATCCGCGAAAACAAGGCCCAGGAGATATACATCGTTGTCTCC
>ASV_733  
TCTACCCGTCTGATCCTGCACGCCAAGGCGCAGACCACGGTTATGGACAAGGTCCGCGAACTAGGTACCGTCGAGGACCTGGAGCTGGATGATGTCTGTAAGCGCGGTTATGGCGACGTCATGTGTGACGAGTCCGGTGGTCCCGAGCCAGGTGTAGGTTGTGCCGGTCGTGGGGTTATCACCGCCATCAACTTCCTCGAAGAAGAGGGCGCCTACGAGGAAGACCTGGACTTCGTTTTCTACGACGTACTGGGTGACGTGGTCTGTGGTGGCTTCGCCATGCCGATCCGTGAGAACAAGGCACAGGAAATCTACATAGTTGTATCA
>ASV_734  
TCTACCCGTTTGATCCTGCACGCTAAAGCTCAGACCACGGTTATGGATTAGGTTCGTGAGCTCGGCACCGTTGAGGATCTGGAGCTGGAGGACGTTTGTAAGCGCGGCTACGGCGAGGTCATGTGTGTTGAGTCGGGTGGTCCCGAGCCAGGTGTAGGTTGTGCCGGTCGTGGTGTAATCACAGCAATTAACTTCCTAGAAGAAGAAGGCGCATACACAGAAGATTTAGACTTCGTATTCTATGACGTACTAGGTGATGTTGTATGTGGTGGTTTTGCGATGCCTATTCGTGAAAACAAAGCGCAAGAAATCTACATCGTTTGTTCT
>ASV_735  
TCTACTCGCCTGATCCTGCACGCCAAGGCTCAGACCACCGTTGTGGACAAGGATCGTGAGCTCGGCACCGTTGAGGATCTGGAGCTTGAAGATGTTTGTAAGCGTGGGTACGGCGAGGTCATATGTGTTGAATCAGGGGGTCCAGAGCCAGGTGTTGGTTGTGCCGGTCGTGGTGTTATCACGGCAATTAACTTCTTAGAAGAAGAAGGCGCCTACGAAGAAGATTTAGATTTCGTCTTTTACGACGTACTCGGTGACGTTGTTTGTGGCGGCTTTGCTATGCCGATTCGTGAAAACAAAGCGCAAGAAATCTACATCGTTTGTTCT
>ASV_736  
TCGACCCGTCTGATCCTGCATGCCAAGGCGCAGACCACGGTGATGGACAAGGTGCGTGAGCTGGGTACCGTCGAGGACCTGGAGCTGGAGGATGTCTGTAAGCGCGGTTACGGCGATGTCATGTGCGTCGAGTCGGGTGGTCCCGAGCCGGGCGTTGGTTGCGCCGGTCGTGGTGTTATCACCGCGATCAACTTCCTCGAGGAAGAGGGCGCTTACACCCCGGATCTCGATTATGTCTTCTATGATGTCTTGGGTGACGTTGTTTGTGGCGGTTTCGCCATGCCGAACCGCGAGAACAAGGCCCAGGAGATCTATATCGTGGTCTCT
>ASV_737  
TCCACCCGTCTGCTGCTCGGCGGCTTGGCCCAGAAATCAGTACTCGACACCCTAAGAGAAGAAGGCGAAGACGTTGAACTCGATGATATCAGAAAAGCAGCTTATAACGGTACCTGGGCAGTTGAATCAGGTGGCTCGGAGCCAGGTGTTGGCTGTGCAGGCAGAGGTATCATAGCCGCGATTAACATGCTTGAATCTCTTGGCGCCTATGAGGAAAGTGAAAATCTTGACTATGCTTTCTATGACGTTCTCGGTGATGTTGTCTGTGGTGGTTTTGCCATGCCAATCAGAGACGGTAAAGCGGAAGAGATATATATCGTTGTCTCC
>ASV_738  
TCCACCCGCCTGATTCTACATGCCAAAGCCCAGGACACGGTTATGGACAAGGTCCGCGAGCTCGGCACCGTTGAGGATTTGGAGCTGGATGATGTCTGTAAGCGCGGCTACGGCGATGTCATGTGCGTTGAGTCGGGCGGTCCTGAGCCAGGCGTCGGTTGTGCCGGCCGTGGCGTTATCACCGCGATCAACTTCCTCGAAGAAGAAGGCGCCTACACTCCTGACCTTGATTACGTTTTCTATGACGTTCTTGGTGACGTTGTCTGCGGTGGCTTCGCCATGCCGATCCGCGAGAACAAAGCGCAAGAGATTTACATCGTGGTTTCT
>ASV_739  
TCAACTCGATTGATCCTGCATGCCAAGGCTCAGACCACAGTCATGGACAAGGTTCGCGAGCTTGGCACCGTAGAGGATCAGGAGCTGGAGGATGTCTGTAAGCGCGGTTACGGTGATGTCATGTGTGTTGAGTCTGGTGGTCCTGAGCCAGGTGTCGGCTGTGCAGGTCGTGGTGTTATCACAGCGATCAACTTCCTCGAAGAAGAGGGCGCATACACCCCGGATCTCGATTACGTTTTTTATGACGTTCTGGGTGACGTCGTCTGCGGTGGCTTTGCTATGCCGATCCGCGAGAACAAGGCCCAGGAGATCTACATCGTGGTTTCC
>ASV_740  
TCCACCCGCCTGATCCTGCACGCCAAGGCCCAGACCACGGTTATGGACAAGGTCCGTGAGCTCGGTACCGTTGAGGACCTCGAGCTCGAAGATGTTTGTAAGCGCGGTTACGGCGATGTCATGTGCGTCAAGTCCGGCGGTCCTGAGCCGGGCGTCGGTTGTGCCGGTCGTGGCGTTATCACCGCCATCAACTTCTTGGAAGAAGAGGGCGCTTACACCCCCGACCTCGATTACGTTTTTTATGACGTCCTCGGTGACGTTGTTTGCGGTGGCTTCGCCATGCCGATCCGCGAAAACAAGGCGCAGGAAATCTACATCGTGGTCTCC
>ASV_741  
TCTACCCGTCCGATTCTGCACGCCAAGGCACAGACCACGGTTATGGACAAGGTCCGCGAACTAGGTACCGTCGAGGACCTGGAGCTCGAAGACGTCATGAAGGTCGGCTACAAAGACATCCGCTGCGTTGTAGCCGGTGGTCCAGAGCCAGGCGTCGGCTGCGCTGGCCGCGGTGTCATTACCGCGATCAACTTCCTGGAAGAAAACGGCGCTTACGACAACGCTGACTACGTCTCTTACGACGTGCTGGGCGACGTGGTGTGCGGTGGCTTTGCCATGCCGATCCGTGAGAACAAGGCGCAGGAAATCTACATCGTCATGTCT
>ASV_742  
TCAACTCGATTGATCCTGCATGCCAAGGCTCAGACCACCGTTATGGACAAGGTTCGCGAGCTCGGAACCGGCGAAGACCTTGAGCTTGTAGATGTAATGAAAAAAGGCTACGGCGACGTCATGTGTGTTGAGTCTGGTGGCCCAGAGCCAGGCGTTGGCTGTGCTGGCCGTGGCGTCATTACCGCCATCAACTTCCTCGAAGAAGAAGGCGCATACACTCCCGATCTTGACTATGTGTTCTACGACGTTCTAGGTGACGTTGTCTGTGGCGGTTTCGCCATGCCAATTCGTGAGAACAAGGCTCAGGAAATCTACATAGTTGTATCA
>ASV_743  
TCCACTCGCCTGTTGCTCGGTGGCCTGGCACAGAACACGGTACTCGATACCCTTCGTGAAGAGGGTGAAGACGTGGAAATCGATGACGTCATCAAAGATGGTTACGGTGGAACAAGCTGCGTTGAGTCCGGTGGACCTGAACCGGGTGTTGGTTGCGCCGGACGCGGTATCATCACTTCCATCAACCTGCTCGAACAGCTCGGCGCCTATGAGCCCGATCAGAAACTCGACTACGTCTTCTACGACGTACTGGGTGACGTGGTTTGCGGTGGATTCGCAATGCCGATCCGTGAAGGTAAAGCCGAAGAAATCTACATCGTGGTTTCC
>ASV_744  
TCCACCCGTCTGATCTTGCACGCTAAAGCTCAGACCACCGTTATGGACAAGGTTCGTGAGCTCGGTACTGTTGAGGATCTGGAACTGGAAGATGTGTTGAAGACCGGCTACGCCGATATCAAGTGCGTCGAGTCCGGTGGCCCCGAGCCCGGTGTCGGTTGTGCCGGTCGTGGTGTGATTACCGCCATCAACTTCCTGGAAGAGGAGGGCGCCTACGAGGAAGACCTGGACTTCGTTTTCTACGACGTACTGGGTGACGTGGTCTGTGGTGGCTTCGCCATGCCGATCCGTGAGAACAAGGCACAGGAGATCTACATCGTTGTCTCC
>ASV_745  
TCGACCCGCCTGATCCTGCATGCTAAAGCCCAGACCACCGTCATGGGCAAGGTCCGCGAGCTGGGGACCGTTGAGGACCTGGAGCTGGAAGATGTGTGTAAGCGCGGATACGGCGATGTCATGTGTGTTGAGTCGGGTGGTCCTGAGCCGGGCGTTGGCTGCGCCGGTCGTGGAGTTATCACCGCCATCAACTTTCTCGAGGAAGAAGGCGCTTACACCCCTGACCTCGATTATGTTTTCTACGATGTTCTTGGTGACGTTGTTTGCGGTGGCTTCGCCATGCCGATCCGCGAGAACAAGGCCCAGGAGATCTACATTGTTGTCTCC
>ASV_746  
TCTACCCGTCTGATCCTGCACGCCAAGGCGCAGACCACGGTTATGGACAAGGTCCGCGAACTAGGTACCGTCGAGGACCTGGAGCCGGATGATGTCTGTAAGCGCGGATACGGCGATGTCATGTGTGTTGAGTCGGGTGGTCCTGAGCCAGGTGTAGGTTGCGCCGGGCGCGGGGTTATCACCGCGATCAACTTCCTCGAGGAAGAGGGCGCTTACACCCCGGATCTCGATTATGTCTTCTATGATGTCTTGGGTGACGTTGTTTGTGGCGGTTTCGCCATGCCGATCCGCGAGAACAAGGCGCAGGAGATCTATATCGTGGTCTCC
>ASV_747  
TCCACCCGCCTGATCCTGCACGCCAAGGCCCAGACCACGGTTATGGACAAGGTCCGTGAGCTCGGTACCGTTGAGGACCAGGAGCTTGAAGATGTCTGTAAGCGCGGCTACGGCGACGTCATGTGTGTTGTGTCTGGTGGCCCAGAGCCAGGCGTTGGCTGTGCTGGCCGTGGCGTCATTACCGCCATCAACTTCCTCGAAGAAGAAGGCGCATACACTCCCGATCTTGACTATGTGTTCTACGACGTTCTAGGTGACGTTGTCTGTGGCGGTTTCGCCATGCCAATTCGTGAGAACAAGGCTCAGGAAATCTACATAGTTGTATCA
>ASV_748  
TCAACTCGATTGATCCTGCATGCCAAGGCTCAGACCACAGTCATGGACAAGGTTCGCGAGCTTGGCACCGTAGAGGATCCGGAGCTGGAGGATGTCTGTCGCGGTTACGGTGATGTCATGTGTGTTGAGTCTGGTGGTCCTGAGCCAGGTGTCGGCTGTGCAGGTCGTGGTGTTATCACAGCGATCAACTTCCTCGAAGAAGAGGGCGCATACACCCCGGATCTCGATTACGTTTTTTATGACGTTCTCGGTGACGTCGTCTGCGGTGGCTTTGCTATGCCGATCCGCGAGAACAAGGCCCAGGAGATCTACATCGTGGTTTCC
>ASV_749  
TCCACCCGTTTGGTTCTCCACTCCAAGGCGCAGACCACGGTGATGCACATGGCCGCCGAGCACGGCAGCGTCGAAGACATTGAGTTGGATGACGTGCTCAAGGTCGGTTACAGCGACGTGAAATGCGTCGAGTCCGGTGGTCCTGAGCCAGGCGTTGGCTGTGCTGGCCGTGGCGTCATTACCGCCGTCAACTTCCTCGAAGAAGAAGGCGCATACACTCCCGATCTTGACTATGTGTTCTACGACGTTCTAGGTGACGTTGTCTGTGGCGGTTTCGCCATGCCAATTCGTGAGAACAAGGCTCAGGAAATCTACATAGTTGTATCA
>ASV_750  
TCTACCCGTCTGATCCTGCACGCTAGAGCTCAGACCACGGTTATGGGTATGGTTCGTGAGCTCGGTACCGTTGAGGACCTGGAGCTGGAGGATGTTTGTAAGCGCGGCTACGGCGATGTCATGTGTGTTGAGTCGGGCGGTCCTGAGCCTGGTGTTGGTTGTGCAGGTCGTGGTGTTATCACTGCAATTAACTTTCTTGAAGAAGAAGGTGCATACGAAGATGACCTAGATTTCGTTTTTTACGATGTATTGGGTGATGTTGTATGTGGTGGCTTCGCGATGCCTATTCGTGAGAATAAGGCACAGGAAATCTACATCGTTGTTTCT
>ASV_751  
TCCACCCGCCTGATTCTGCATGCCAAAGCCCAGGACACGGTTATGGACAAGGTCCGCGAACTTGGAACCGTTGAGGACCTGGAGTTTGTAGATGTAATGAAAAAAGGCTACGGCTACGTCATGTGTGTTGAGTCTGGTGGCCCAGAGCCAGGCGTTGGCTGTGCTGGCCGTGGCGTCATTACCGCCATCAACTTCCTCGAAGAAGAAGGCGCATACACTCCCGATCTTGACTATGTGTTCTACGACGTTCTAGGTGACGTTGTCTGTGGCGGTTTCGCCATGCCAATTCGTGAGAACAAGGCTCAGGAAATCTACATAGTTGTATCA
>ASV_752  
TCCACCCGTCTGATCTTGCACGCTGAAGCTCAGACCACGGTTATGGATAAGGCTCGTGAGCTCGGTACCGTTGAGGACCTGGAGCAGGAGGATGTTTGTAAGCGCGCCTACGGCGACGTTATGTGTGTTGAGTCGGGTGGTCCCGAGCCGGGTGTCGGTTGTGCCGGTCGTGGGGTTATCACCGCGATCAACTTCCTCGAAGAGGAGGGTGCCTACACCCCCGACCTCGACTATGTTTTCTACGACGTTCTCGGCGACGTGGTCTGTGGTGGCTTCGCCATGCCGATCCGCGAAAACAAGGCGCAGGAAATCTACATTGTCGTCTCC
>ASV_753  
TCAACCCGTCTTATCCTGCATGCCAAAGCCCAGGACACCATCCCCAGCCTGGCCGCAGAGGCCGGCTCAGTGGAGGACCTGGAGCTCGAAGACGTCATGAAGGTCGGCTACAAAGACATCCGCTGCGTTGAAGCCGGTGGTCCAGAGCCAGGCGTCGGCTGCGCTGGCCGCGGTGTCATTACCGCGATCAACTTCCTGGAAGAAAACGGCGCTTACGACAACGCTGACTACGTCTCTTACGACGTGCTGGGCGACGTGGTGTGCGGTGGCTTTGCCATGCCGATCCGTGGGAACAAGGCGCAGGAAATCTGCATCGTCATGTCT
>ASV_754  
TCAACCCGTTTGATACTGCATGCCAAGGCTCAGAATACCGTCATGGACCTGGTCAGGGAGCTCGGCACGGTTGAGGACCTGGAGATTAACGATGTCATGAAGGTCGGCTACGGCGATGTGAAGTGTGTAGAGTCCGGTGGGCCGGAACCTGGCGTTGGCTGTGCAGGCCGTGGCGTTATTACAGCTATCAACTTCCTGGAGGAAAACGGTGCCTATACCCCTGACCTTGATTTTGTCTTTTACGACGTGCTTGGTGACGTTGTCTGTAGCGGTTTCGCCATGCCGATCCGTGAAGGCAAGGCAGAAGAGATCTACATTGTCTGCTCC
>ASV_755  
TCTACTCGCCTGATTCTGCACTCAAAAGCTCAGAACACCATTATGGAAATGGCGGCAGAAGCCGGCACCGTAGAAGACCTTGAACTTGAAGATGTACTTAAGGCTGGTTACGGCGACATCCGCTGTGTTGAATCTGGTGGTCCAGAGCCCGGTGTTGGCTGTGCCGGTCGCGGTGTTATTACCGCCATTAACTTCCTCGAAGAAGAAGGTGCGTACGAAGACGACCTCGACTTTGTTTTTTACGACGTACTCGGTGACGTTGTGTGCGGTGGTCTCGCTATGCCAATTAGAGAAGGTTAAGCACAAGAGATATATATCGTTATGTCA
>ASV_756  
TCTACTTGCCTGATTCTGCACTCAAAAGCTCAGAACACCATTATGGAAATGGCGGCAGAAGCCGGCACCGTAGAAGGCCTTGAACTTGAAGATGTACTTAAGGATGGTTACGGCGGTGTGCGCTGTGCCGAGTCTGGTGGTCCTGAGCCAGGAGTTGGTTGTGCCGGTCGTGGTGTTATCACCGCCATCAACTTCCTGGAAGAGGAAGGTGCCTACGAAGAAGATCTCGACTTCGTATTCTACGACGTACTGGGTGATGTGGTGTGTGGTGGTTTCGCCATGCCAATCCGTGAAAACAAGGCTCAGGAAATCTACATCGTCTGCTCT
>ASV_757  
TCAACACGCATGATTCTGGGGGGAATGAACCAGAAGACACTGATGGATATGCTGCGCGATGAAGGTGAAGAAAAAATTACGGTTGACCGTGTCGTAAAAGAAGGATACGGCGGTATTAGGTGTGTGGAATCCGGTGGTCCCGAACCGGGTGTCGGTTGTGCCGGAAGAGGTGTTATAACAGCTATAGATTTAATGGAAAAAAATGGTGCTTATACCGATGATCTTGATTTTGTGTTTTTTGATGTACTGGGTGATGTTGTCTGCGGTGGATTTGCCATGCCGATACGTGAAGGAAAAGCCCAAGAAGTATATATAGTGGCCTCC
>ASV_758  
TCCACACGCCTAATACTCCATGCCAAGGCCCAGGAGACCGTCATGGACCTGGTGAGGGAGAGGGGTACCGTCGAGGACCTGGAGCTGGAAGACGTGCTCAAGGTTGGGTACGGTGGTGTGAAGTGTGTTGAGTCTGGTGGTCCAGAGCCAGGAGTAGGCTGTGCTGGTCGTGGTGTTATCACTGCTATCAACTTCCTGGAAGAAGAAGGCGCGTACGAAGAAGATCTGGACTTCGTATTCTACGACGTACTGGGTGACGTAGTTTGCGGTGGTTTCGCTATGCCAATCCGCGAAAACAAAGCGCAGGAAATCTACATCGTTTGCTCC
>ASV_759  
TCTACGATCAATTTACTAGGAGGAGAGCCGCTTCGTCCAGTGATGAATTTTATGAGAGAAGAAGATGAAGAACCAGATGAGCTTGCACAGATTTCAAAGGTAGGTTATGGAGGAATTCTTTGTATTGAGACAGGTGGACCAACACCGGGGCTTGGATGTGCAGGACGTGGAATCATTGCAACATTCCAGCTGCTTAAAGATATGGAATTATTTGAAAATTATAAACCGGATGTTGTTTTGTATGATGTCTTAGGGGATGTTGTCTGTGGAGGATTTGCGGCGCCGATCCGTGAGGGATATGCGGATAAGGTTTTGATCGTTACATCT
>ASV_760  
TCTCCCCTCCTCTTCTTCCTTCTTCTTATGCTTTCATCTGTGCTTTTATTAGTTGCTGAATGAGGAACAGTTGAAGATTTAGAACTAGAAGAAGTAGTCCAAAAAGGTTACGCGGGAATTGAATGTGTCGAGTCTGGTGGACCTGAGCCAGGTGTAGGCTGTGCTGGTCGAGGAATTATTACTTCTATTAATTTCCTTGAAGATCAGGGAGCTTATGAAGGAAAAGATTTTATTTCTTACGACGTATTAGGGGATGTTGTTTGTGGTGGATTTGCAATGCCGATCCGTGAAAATAAAGCACAAGAAATTTATATCGTTTGTTCA
>ASV_761  
TCGACTCGATTGATTTTAAACGGCCTGGCTCAACAGACTGTACTCGATACATTGCGTGAAGAAGGCGACGATGTAGAACTTGATATGGTTTTGAAAAAAGGTTTTGAAGGAATCAAATGTGTTGAATCTGGCGGTCCAGAACCAGGTGTTGGTTGTGCTGGACGTGGCATAATAACTTCAATAAATCTGTTAGAACAGCTCGGTGCCTATGAAGAAGATCTTGATTATGTTTTCTATGATGTATTAGGCGATGTTGTTTGCGGCGGATTTGCGATGCCTATCCGTGATGGTAAAGCTAAAGAAATATATATTGTATGTTCG
>ASV_762  
TCGACCCGCCTGATCCTGCACGCGAAGGCCCAGAACGCGGTGCTTCACCTGGCGGCGGAAGCCGGCTCGGTCGAGGACCTGGAGCTGGACGACGTGCTGAAGACCGGGTTCGGCGGCATCAAGTGCGTCGAGTCGGGCGGACCGGAGCCGGGCGTCGGCTGCGCGGGCCGGGGCGTCATCACCTCGATCAACTTCCTGGAAGAGAACGGCGCCTACGACGGGGTGGACTACGTCTCCTACGACGTGCTGGGCGACGTGGTGTGCAGCGGCTTCGCGATGCCGATCCGCGAGAACAAGGCCCAGGAAATCTACATCGTCATGTCG
>ASV_763  
TCCACGCGCCTGATGCTGCATGCGAAGGCCCAGGACACGATCCTGAGCCTAGCGGCGGAAGCCGGTAGCGTCGAGGACCTCGAACTCGAGGACGTCCTCAAGGTCGGCTACAAGGACATCAAGTGCGTGGAATCCGGCGGTCCCGAGCCGGGCGTCGGCTGCGCCGGGCGCGGCGTCATCACCTCGATCAACTTCCTCGAGGAGAACGGCGCCTACGAGGATCTCGACTACGTCTCCTATGACGTGCTCGGCGACGTGGTCTGCGGCGGCTTCGCCATGCCGATCCGCGAGAACAAGGCCCAGGAAATCTACATCGTCATGTCC
>ASV_764  
TCCACTCGCCTGATTCTGCATGCCAAAGCCCAGGACACGGCTATGGACAAGGTCCGTGAACTTGGCACCGTTGAGGATCTGGAACTTGATGATGTCTGCAAACGCGGCTACGGCGATGTCATGTGTGTTGAGTCGGGTGGTCCTGAGCCAGGTGTAGGTTGCGCCGGGCGCGGGGTTATCACCGCGATCAACTTCCTCGAGGAAGAGGGCGCTTACACCCCGGATCTCGATTATGTCTTCTATGATGTCTTGGGTGACGTTGTTTGTGGCGGTTTCGCCATGCCGATCCGCGAGAACAAGGCGCAGGAGATCTATATCGTGGTCTCC
>ASV_765  
TCCACCCGCCTGATCCTGCACGCCAAGGCCCAGACCACGGTTATGGACAAGGTCCGTGAGCTCGGTACCGTTGAGGACCTGGAGCTCGAAGATGTCTGTAAACGCGGCTACGGCGAGGTTATGGGTGTCGAGTCGGGCGGTCCTGAGCCAGGCGTCGGTTGTGCCGGCCGTGGCGTTATCACCGCAATCAACTTCCTCGAAGAAGAAGGCGCCTACACTCCTGACCTTGATTACGTTTTCTATGACGTTCTTGGTGACGTTGTCTGCGGTGGCTTCGCCATGCCAATCCGCGAGAACAAGGCGCAAGAGATCTACATCGTCGTCTCT
>ASV_766  
TCAACCCGCCTGATTCTACATGCCAAGGCGCAGAATACCATCATGGAGATGGCGGCCGAGGCGGGGTCGGTTGAGGATCTGGAACTGGAAGATGTGTTGAAGACCGGCTACGCCGATATCAAGTGCGTCGAATCCGGTGGTCCCGAGCCGGGTGTCGGTTGCGCCGGCCGTGGCGTAATCACTGCCATTAACTTCCTGGAGGAGGAAGGCGCCTACGAAGATGATCTCGATTTTGTCTTCTACGACGTACTTGGTGACGTGGTCTGTGGTGGCTTCGCGATGCCGATCCGCGAAAACAAGGCGCAGGAGATCTATATCGTCTGCTCC
>ASV_767  
TCTACCCGTCTGATCCTGCACGCCAAGGCTCAGACCACCGTTATGGACAAGGTTCGTGAGCTCGGCACCGTTGAGGATCTGGAACTGGAAGATGTGTTGAAGACCAGCTACGCCGATATCAAGTGCGTCGAGTCCGGTGGCCCCGAGCCCGGTGTCGGTTGTGCCGGTCGTGGTGTGATTACCGCCATCAACTTCCTGGAAGAGGAGGGCGCCTACGAGGAAGACCTGGACTTCGTTTTCTACGACGTACTGGGTGACGTGGTCTGTGGTGGCTTCGCCATGCCGATCCGTGAGAACAAGGCACAGGAGATCTACATCGTTGTCTCC
>ASV_768  
TCGACCCGGCTGATCCTGCACGCCAAGGCCCAGACCTCAGTCATGGAGATGGCCGCCGAGCTGGGCAGTGTCGAAGACCTGGAGCTGGAGGATGTCCTGTCCGTCGGCTACAAAGATATCAAGTGCGTCGAGTCCGGTGGTCCCGAGCCGGGTGTCGGTTGCGCCGGCCGTGGCGTAATCACTGCCATTAACTTCnnnGAGGAGGAAGGCGCCTACGAAGATGATCTCGATTTTGTCTTCTACGACGTACTTGGTGACGTGGTCTGTGGTGGCTCCGCGATGCCGATCCACGATACCAAGGCGCAGGAGATCTATATCGTCTGCTCC
>ASV_769  
TCGACCCGGCTGATCCTGCACGCCAAGGCTCAGAATACCGTCATGGACGAGGTTCGTGAGCTCGGTACCGTTGAGGACCTGGAGTTGGAGGATGTCCGTAAGCGTGGTTACGGCGATGTCATGTGTGTTGAGTCTGGTGGTCCCGAGCCGGGTGTTGGTTGCGCCGGTCGTGGTGTTATCACCGCTACCAACTTTTTGGAAGAAGAAGGCGCTTACACCCCGGACCTCGACTACGTTCTCTATGATGTCTTAGGTGACGTCGTTTGTGGTGGTTTCGCCATGCCGATCCGCGAGAACAAGGCCCAGGAGATCTACATCGTGGTCTCC
>ASV_770  
TCCACCCGTCTGATCCTGCATGCCAAGGCACAGGATACGGTTATGGACAAAGTCCGCGAGCTCGGCACCGTTGAGGATCTCGAGTTGGAAGATGTTTGTAAGCGCGGCTATGCCGATATCATGTGCGTTGAGTCGGGTGGTCCTGAGCCGGGCGTCGGTTGTGCCGGTCGTGGTGTTATCACTGCGATCAACTTCCTGGAAGAAGAGGGCGCCTACACCCCTGACCTCGATTACGTTTTCTATGACGTCCTCGGCGACGTTGTTTGCGGTGGCTTCGCCATGCCGATCCGCGAGAACAAGGCGCAGGAGATCTACATTGTTGTTTCC
>ASV_772  
TCCACCCGTTTGATTCTCCTCTCCGAGGCGCAGACCACGGTGATGCACATGGCCGCCGAGCACGGCAGCGTCGAAGACATTGAGTTGGATGACGTGCTCAAGGTCGGTTACGGCGACGTGAAGTGCGTCGAGTCCGGTGGTCCTGAGCCCGGTGTGGGGTGTGCCGGTCGTGGTGTTATCACCGCCATCAACTTCCTTGAGGAAGAAGGTGCCTACACCGAGGAGCTGGACTTCGTTTTCTACGATGTATTGGGTGATGTGGTCTGTGGTGGTTTCGCCATGCCGATTCGTGAAAACAAGGCGCAGGAAATTTACATTGTCTGTTCC
>ASV_773  
TCCACCCGTCTGATCTTGCACGCTAAAGCTCAGACCACGGTTATGGATAAGGTTCGTGAGCTAGGTACCGTTGAGGACCTGGAGCTGGAGGATGTTTGTAAGCGCGGCTACGGCGATGTCATGTGTGTTGAGTCGGGCGGTCCTGAGCCGGGTGTTGGCTGTGCCGGTCGTGGTGTTATTACCGCTATCAACTTCCTAGAGGAGGAGGGCGCATATACCCCTGATCTTGATTATGTTTTCTACGATGTTCTCGGCGACGTTATCTGTGGTGGTTTTGCGATGCCGATCCGTGAAGGCAAAGCACAGGGAATTTATATCGTTGCCTCC
>ASV_774  
TCTACCCGCCTGATCCTACATGCCAAGGCGCAGAATACCATAATGGAGATGGCGGCCGAGGCGGGGTCGGTTGAGGATCTGGAACTGGAGGATGTGTTGAAGACCGGCTGCGCCGATATCAGGTGCGTCGAGTCCGGTGGCCCCGAGCCCGGTGTCGGTTGTGCCGGTCGTGGTGTGATTACCGCCATCAACTTCCTGGAAGAGGAGGGTGCCTACACCCCCGACCTCGACTATGTTTTCTACGACGTTCTCGGCGACGTGGTCTGTGGTGGCTTCGCCATGCCGATCCGCGAAAACAAGGCGCAGGAAATCTACATTGTCGTCTCC
>ASV_775  
TCAACTCGATTGATCCTGCATGCCAAGGCTCAGACCACAGTCATGGACAAGGTTCGCGAGCTTGGCACCGTAGAGGATCTGGAGCTGGAGGATGTCTGTAAGCGCGGCTACGGCGAGGTCATGTGCGTTGAATCGGGCGGCCCGGAGCCGGGCGTTGGCTGCGCCGGTCGTGGAGTTATCACCGCCATCAACTTTCTCGAGGAAGAAGGCGCTTACACCCCTGACCTCGATTATGTTTTCTACGATGTCTTGGGCGACGTTGTCTGTGGCGGTTTCGCTATGCCGATCCGCGAGAACAAGGCGCAGGAGATCTATATCGTGGTCTCC
>ASV_776  
TCCACCCGCTTGATTCTGCATGCCAAAGCCCAGGACACGGTCATGGACAAGGTCCGTGAGCTCGGCACCGTTGAGGACCTGGAGCTGGAAGATGTCTGTAAGCGCGGTTACGGTGATGTCATGTGTGTTGAGTCTGGTGGTCCTGAGCCAGGTGTCGGCTGTGCAGGTCGTGGTGTTATCACAGCGATCAACTTCCTCGAAGAAGAGGGCGCATACACCCCGGATCTCGATTACGTTTTTTATGACGTTCTCGGTGACGTCGCCTGCGGTGACTTCGCGATGCCGATACGCGGAAACAAGGCGCAGGAGATCTATATCGTCTGCTCC
>ASV_777  
TCAACTCGATTGATCCTGCGTGCCAAGGCTCAGACCACAGTCATGGACAAGGTTCGCGAGCATGGCACCGTAGAGGATCTGGAGCTGGAGGATGTCTGTAGGCGCGGCTACGGCGATGTCATGTGTGTTGAGTCGGGTGGTCCTGAGCCAGGTGTAGGTTGCGCCGGGCGCGGGGTTATCACCGCGATCAACTTCCTCGAGGAAGAGGGCGCTTACACCCCGGATCTCGATTATGTCTTCTATGATGTCTTGGGTGACGTTGTTTGTGGCGGTTTCGCCATGCCGATCCGCGAGAACAAGGCGCAGGAGATCTATATCGTGGTCTCC
>ASV_778  
TCCACCCGTTTGATTCTCCACTCCAAGGCGCAGACCACGGTGATGCACATGGCCGCCGAGCACGGCAGCGTCGAAGACATTGAGTTGGATGACGTGCTCAAGGTCGGTTACGGCGACGTGAAATGCGTCGAGTCCCGTGGTCCTGAGCCAGGTGTCGGCTGTGCAGGTCGTGGTGTTATCACAGCGATCAACTTCCTCGAAGAAGAGGGCGCATACACCCCGGATCTCGATTACGTTTTTTATGACGTTCTCGGTGACGTCGTCTGCGGTGGCTTTGCTATGCCGATCCGCGAGAACAAGGCCCAGGAGATCTACATCGTGGTTTCC
>ASV_779  
TCCACCCGCCTGATCCTGCACGCCAAGGCTCAGGACACTGTTATGGATAAGGTCCGCGAACTGGGTACCGTCGAGGACCTGGAGCTGGAGGATGTCTGTAGACGCGGCTACGGCGATGTCATGTGCGTCGAGTCGGGTGGCCCCGAGCCGGGTGTCGGTTGTGCCGGTCGTGGGGTTATCACCGCCATCAACTTCCTCGAAGAAGAAGGCGCATACACTCCCGATCTTGTCTAGGTGTTCTACGCCGTTCTAGGTGACGTTGTCTGTGGCGGTTTCGCCATGCCAATTCGTGAGAACAAGGCTCAGGGAATCTACGTAGTTGTGTCA
>ASV_780  
TCAACACGTTTATTTCTTCATGCAAAAATGCAAAATTCAACTATGGAAATGGCTGCTGAAGCAGGCTCAGTGGAAGACATTGAGTTGGAAGATGTGCTTAAGGTGGGTTACGGCGGGGTTCGCTGTGTTGAGTCTGGTGGTCCTGAGCCAGGTGTTGGCTGTGCCAGTCGTGGTGTTATTACCGCGATTAATTTCCTCGAAGATGAAGGCGCGTACGAAGAAGATTTAGATTTTGTGTTTTACGACGTGTTGGGCGATGTGGTTTGTGGTGGTTTCGCCATGCCGATCCGTGAAAACAAGGCCCAGGAAATTTACATCGTTGTATCC
>ASV_781  
TCAACAAGGCTCATTCTTGGTGGTCTGGCACAAAAGACAGTACTTGATACACTTCGTGAAGAAAGAGAAGATATTGATCTGGAATATATACTGAGAAATGGATTTTCTGATATAAGATGTGTGGAATCCGGCGGACCGGAACCGGGTGTCGGCTGTGCCGGCCGTGGTATTATTACATCAATTAATCTGTTGGAACAGCTTGGTGCTTATACGGATGATCTGGATTATGTATTCTACGATGTATTAGGAGACGTTGTTTGCGGTGGTTTTGCGATGCCGATCCGTGAAGGCAAAGCACAGGAAATTTATATCGTTGCCTCC
>ASV_782  
TCTACCCGTTTGATCCTGCACGCAGAAGCGCAGAACACCTTCATGGAAACGGCGGCAGAAGCCGGCACCGTAGAAGACCTTGAACTTGAAGATGTACTTAAGGCTGGTTACGGCGACATCCGCTGTGTTGAATCTGGTGGTCCAGAGCCCGGTGTTGGCTGTGCCGGTCGCGGTGTTATTACCGCCATTAACTTCCTCGAAGAAGAAGGTGCGTACGAAGACGACCTCGACTTTGTTTTTTACGACGTACTCGGTGACGTTGTGTGCGGTGGCTTCGCTATGCCTATCCGCGAAAACAAAGCTCAAGAAATCTACATCGTTTGCTCT
>ASV_783  
AGTACCAAAAATCTGATGGGAGGAAAACGAATCCCAACCGTGTTAGAGCAACTGGAAATCAGAGGAGAGGATCTCCAGTTAGAGGATATTGTTTTTGAAGGATTTAGTGGTGTTTTATGTGTGGAAGCCGGAGGTCCGACGCCGGGAATCGGCTGCGCAGGCAGAGGTATTATTTCTGCTTTTGAAAAACTATCGGAATTAAAGGCTTTTGAGAAATATAAACCGGATGTTGTTGTTTATGATGTATTGGGAGACGTGGTATGTGGCGGATTTGCCATGCCGATACGAGGCGGTTATGCCCGGGAGGTTTTCATTGTTTCTTCC
>ASV_784  
TCCACTCGACTGCTGCTCGGCGGTCTCTCCCAGAAAACGGTCCTGGATACGCTGCGGCTGGAAGGCGAGGACGTGGAGCTCGAAGACATTCGACGCAAAGGTTTCAAAGGCGTGGTCTGTGTGGAGTCGGGCGGACTCGAGCCGGGTGTCGGCTGCGCCGGGCGCGGCATCATCACCTCCATCAACCTGCTGGAGCAGTTGGGGGCCTACGCGGAAGATGAGCAGCTCGACTACGCCTTCTACGACGTCCTCGGTGACGTGGTGTGCGGGGGGTTCGCCATGCCGATTCGCGAAGGCAAGGCACAGGAAATCTACATCGTCGTGTCG
>ASV_785  
TGTACTCGTCTTGTGCTCGGTGGAGTAGCTCAAACTACGATAATGGATACTCTAAGGGAGCTTGGCGAGGATGCTGTGACAGCTGAAAATGTCATCAATACAGGTTTTGATGGAATAAAATGCGTTGAGTCCGGCGGCCCAGAGCCCGGTGTTGGCTGTGCTGGCCGGGGAGTTATCACTGCAATTAATCTCATGGAGGAAATGGGAGCCTATTCTGAAGATCTTGATTTTATTCACTTTGACGTATTGGGCGATGTTGTCTGCGGCGGTTTTGCAATGCCTATTCGAGAAGGAAAAGCCCAGGAAGTAAACATAGTTGCTTCT
>ASV_786  
TCCACCCGTCTTATCCTTCACGCTAAAGCTCAGACCACCGTTATGGACAAGGTTCGCGAGCTCGGAACCGCCGAAGACCTTGAGCTTGTAGATGTAATGAAAAAAGGCTACGGCGACGTCATGTGTGTTGAGTCTGGTGGCCCAGAGCCAGGCGTTGGCTGTGCTGGTCGTGGCGTCATTACCGCCATCAACTTCCTCGAAGAAGAAGGCGCATACACTCCCGATCTTGACTATGTGTTCTACGACGTTCTAGGTGACGTTGTCTGTGGCGGTTTCGCTATGCCAATTCGTGAGAACAAGGCTCAGGAAATCTACATAGTTGTATCA
>ASV_787  
TCCACTCGTCTGTTGCTGGGTGGTCTGGCTCAGAAGTCCGTTCTGGATACCCTGCGCGACGAAGGCGAAGATGTTGATCTGTCCGATATCCGCAAGCCCGGTTTCAAGGGCACATGGTGTGTTGAGTCCGGCGGCCCCGAGCCTGGCGTCGGTTGCGCCGGTCGCGGCATCATCACCTCGATCAACCTGCTCGAGCAGCTGGGCGCCTACAAGGAAGACAAGAAGCTCGACTACGCCTTCTACGACGTTCTCGGCGACGTCGTGTGCGGCGGGTTCGCCATGCCCATTCGCGAAGGCAAGGCCCAGGAAATCTACATCGTCGTCTCG
>ASV_788  
TCCACTCGCCTGTTGCTCGGTGGCCTGGCACAGAACACGGTACTCGATACCCTTCGTGAAGAGGGTGAAGACGTGGAGATCGATGACGTCATCAAAGATGGTTACGGTGGAACACGCTGCGTTGAGTCCGGTGGACCTGAACCGGGTGTTGGTTGCGCCGGACGCGGTATCATCACTTCCATCAACCTGCTCGAACAGCTCGGCGCCTATGAGCCCGATCAGAAACTCGACTACGTCTTCTACGACGTACTGGGTGACGTGGTTTGCGGTGGATTCGCAATGCCGATCCGTGAAGGTAAAGCCGAAGAAATCTACATCGTGGTTTCC
>ASV_789  
TCCACCCGATTGCTGCTGGGAGGTTTGGCCCAGAAATCTGTTCTCGATACCCTGCGCGAAGAGGGCGAGGATGTGGAACTCAATGATATCCGCAAAAAAGGATACGGCGGAACCTGGTGCGTTGAGTCCGGCGGACCGGAACCGGGCGTCGGCTGCGCTAGTCGCGGCATCATCACCTCAATCAACATGCTCGAACAGTTGGGTGCCTATGATGAAAGCGAGGGCTTGGACTATGCCTTCTACGACGTTCTTGGCGACGTTGTTTGTGGTGGATTTGCGATGCCAATTCGTGAAGGTAAAGCACAAGAGATTTACATCGTTTGC
>ASV_790  
TCTACTCGTCTGATCCTTTACGCTGAGGCCCAGAATACCATCATGGAGATGGCGGCTGAAGCAAGTTCTGTTGAAGATCTGGAACTCGAAGATGTGCTGCAGATCGGTTACGGCGATGTGCGCTGTGCCGAATCAGGTGGTCCTGAGCCAGGAGTTGGTTGTGCCGGTCGTGGTGTTATCACCGCCATCAACTTCCTGGAAGAGGAAGGTGCCTACGAAGAAGATCTCGACTTCGTATTCTACGACGTACTGGGTGATGTGGTGTGTGGTGGTTTCGCCATGCCAATCCGTGAAAACAAGGCTCAGGAAATCTACATCGTCTGCTCT
>ASV_791  
TCGACCCGCTTATTGCTTCATGGTTTGGCACAAAAAACAGTGCTCGACACACTTCGCGACGAGGGTGAAGACATTGACCTGGACGATGTAATGAAAACAGGGTTTAAAGACACAAGTTGCGTGGAATCGGGCGGTCCGGAACCGGGAGTTGGTTGCGCCGGTCGTGGTATTATTACTTCAATCAACCTACTCGAACAGTTGGGTGCTTACGACGACGACAAAAAGCTGGACTACGTGTTTTACGATGTATTGGGCGACGTGGTTTGTGGTGGATTCGCGATGCCAATTCGTGGAGGTAAAGCACAAGAGATTTACATCGTTATGTCA
>ASV_792  
TCTACCCGTTTGATCCTGCACGCAAAAGCGCAGAACACCATCATGGAAATGGCGGCGGAAGTAGGCTCAGTCGAAGATTTGGAACTGGAAGATGTACTGCAGATCGGTTACGGCGGAGTGCGTTGTGCTGAGTCTGGTGGTCCAGAGCCAGGAGTAGGCTGTGCTGGTCGTGGTGTTATCACTGCTATCAACTTCCTGGAAGAAGAAGGCGCGTACGAAGAAGATCTGGACTTCGTATTCTACGACGTTCTTGGCGACGTTGTTCGTGGTGGATTTGCGATGCCAATTCGTGAAGGTAAAGCACAAGAAATCTACATCGTTATGTCA
>ASV_793  
TCTACAAGACTAGTATTAAATTCAAAAATGCAGGCAACAGTTCTTTCATTAGCTGCTGAAAGAGGAACAGTTGAAGATTTAGAACTAGAAGAAGTAGTCCAAAAAGGTTACGCGAGAATTGAATGTGTCGAGTCTGGTGGACCTGAGCCAGGTGTAGGCTGTGCTGGTCGAGGATTTATTACTTCTATTAATTTCCTTGAAGATCAGGGAGCTTATGAAGGAAAAGATTTTATTTCTTACGACGTATTAGGGGATGTTGTTTGTGGTGGATTTGCAATGCCGATCCGTGAAAATAAAGCACAAGAAATTTATATCGTTTGTTCA
>ASV_794  
TCCACTCGTCTGATTCTTCACTCCAAAGCACAGAACACCATCATGGAAATGGCTGCTGAAGCCGGCACCGTGGAAGATCTGGGACTGGAAGATGTATTAAAAGCCGGTTACGGCGACATCCGCTGTGTTGAATCCGGTGGCCCGGAGCCAGGTGTTGGATGTGCCGGTCGCGGTGTAATCACTGCAATCAACTTCCTGGGAGAGGAAGGTGCATATGAAGATGACCTGGACTTCGTATTCTACGATGTAnnnGGCGATGTTGTATGCGGTGGCTTTGCTATGCCGATCCGTGAAAACAAAGCGCAGGAAATCTACATTGTGGTATCC
>ASV_795  
TCCACCCGCTTGCTTCTGGGTGGCCTGGCCCAGGATACGGTGCTGTCCCTGGCCGCCGACGCGGGGGCGGTGGAAGACCTGGAGCTGGAAGACGTGCTCAAGGTGGGCTTCGGCAACATCAAGTGCGTGGAATCCGGCGGCCCGGAACCCGGCGTGGGCTGCGCCGGTCGGGGCGTGATTACGGCCATTAACTTCCTGGAAGAAAATGGCGCCTATGAAGATGTGGATTACGTCTCCTACGACGTGCTGGGTGACGTGGTGTGTGGCGGTTTCGCCATGCCCATTCGGGAAAACAAGGCCCAGGAAATTTACATCGTTATGTCC
>ASV_796  
TCCACCCGATTGCTGTTGGGTGGTTTGGCCCAGAAATCTGTTCTCGATACCCTGCGCGAAGAGGGCGAGGATGTGGAACTCGATGATATCCGCAAAAAAGGATACGGCGGAACCTGGTGTGTTGAGTCCGGTGGACCGGAATCAGGCGTAGGCTGCGCCGGACGCGGCATCATCACCTCGATCAACATGCTGGAACAGCTGGGTGCCTATGATGAAAGCGAGGGCTTGGATTATGCCTTCTATGACGTTCTTGGTGACGTTGTTTGCGGTGGATTCGCCGTGCCCATTCGTGATGGCAAGGCTGAGGAGATCTATATCGTCTGTTCC
>ASV_797  
TCTACTCGCTTGATCCTGCACTCAAAAGCGCAAACCACCATCATGCATTTGGCTGCCGAAGCTGGTAGCGTCGAAGACTTGGAACTGGAAGACGTATTGAAAGTCGGCTACGGCGACGTGAAATGCGTTGAATCAGGCGGTCCAGAGCCAGGAGTTGGTTGCGCTGGCCGTGGTGTTATCACCGCGATCAACTTCCTGGAAGAGGAAGGCGCATACGACGACGAACTCGACTTCGTTTTCTACGTCGTATTGGGTGACGTTGTTTGCGGCGGTTTCGCGATGCCTATCCGCGAAAACAAAGCGCAAGAAATTTACATCGTTTGCTCT
>ASV_798  
TCTACTCGCCTGATTCTGCACTCAAAAGCTCAGAACACCnnnATGGAAATGGCGGCAGAAGCCGGCACCGTAGGAGACCTTGAACTTGAAGATGTACTTAAGGCTGGTTACGGCGACATCCGCTGTGTTGAATCTGGTGGTCCAGAGCCCGGCGTTGGCTGTGCCGGTCGCGGTGTTATTACCGCCATTAACTTCCTCGGAGAAGAAGGTGCGTACGAAGACGACCTCGACTTTGTTTTTTTCGACGTACTCGGTGACGTTGTGTGCGGTnnnTTCGCTATGCCTATCCGCGAAAACAAAGCTCAAGAAATCTACATCGTTTGCTCT
>ASV_799  
TCTACTCGCCTGATTCTGCACTCAAAAGCTCAGAACACCATTATGGAAATGGCGGCAGAAGCCGGCACCGTAGAAGACCTTGAACTTGAGGATGTACTTAAGGCTGGTTGCGGCGACATCCGCTGTGCCGAGTCTGGTGGTCCTGAGCCAGGAGTTGGTTGTGCCCGTCGTGGTGTTATCACCGCCATCAACTTCCTGGAAGAGGAAGGTGCCTACGAAGAAGATCTCGACTTCGTATTCTACGACGTACTGGGTGATGTGGTGTGTGGTGGTTTCGCCATGCCAATCCGTGAAAACAAGGTTCAGGAAATCTACATCGTCTGCTCT
>ASV_800  
TCCACCCGCTTGATTCTGCATGCCAAAGCCCAGGACACGGTCATGGACAAGGTCCGTGAGCTCGGCACCGTTGAGGACCTGGAGCTGGAAGATGTCCGTAAGCGCGGTTACGGTGATGTCATGTGTGTTGAGTCTGGTGGTCCTGAGCCAGGTGTCGGCTGTGCAGGTCGTGGTGTTATCACAGCGATCAACTTCCTCGAAGAAGAGGGCGCATACACCCCGGATCTCGATTACGTTTTTTATGACGTTCTCGGTGACGTCGTCTGCGGTGGCTTTGCTATGCCGATCCGCGAGAACAAGGCCCAGGAGATCTACATCGTGGTTTCC
>ASV_801  
TCCACCCGTCTTATCCTTCACGCTAAAGCTCAGACCACCGTTATGGACAAGGTTCGCGAGCTCGGAGCCGTCGAAGACCTTGAGCTTGTAGATGTAATGAAAAAAGGCTACGGCGACGTCATGTGTGTTGAGTCTGGTGGCCCAGAGCCGGGCGTTGGCTGCGCCGGTCGTGGAGTTATCACCGCCATCAACTTTCTCGAGGAAGAAGGCGCTTACACCCCTGACCTCGATTATGTTTTCTACGATGTTCTTGGTGACGTTGTTTGCGGTGGCTTCGCCATGCCGATCCGCGAGAACAAGGCCCAGGAGATCTACATTGTTGTCTCC
>ASV_802  
TCAACCCGCCTGATCCTGCACGCCAAAGCCCAGACCACGGTTATGGGCAATGTCCGCGAGCTCGGCACCGTTGAGGACCTCGAGCTAGAAGATGTTTGTAAGCGCGGTTACGGCGATGTCATGTGCGTTGAGTCGGGCGGTCCTGGGCCAGGTGTCGGTTGTGCCGGTCGGGGCGTTATCACCGCGATCAACTTCCTTGAGGAAGAGGGCGCATACACTCCTGACCTCGATTACGTCTTCTATGACGTCCTCGGTGACGTTGTCTGTGGTGGCTTCGCCATGCCGATCCGCGAGAACAAGGCCCAGGAAATCTACATCGTGGTTTCC
>ASV_803  
TCCACCCGTCTTATCCTTCACGCTAAAGCTCAGACCACCGTTATGGACAAGGTTCGCGAGCTCGGAACCGTCGAAGGCCTTGAGCTTGTAGATGTAATGAAAAAAGGCTACGGCGACGTCATGTGTGTTGAGTCCGGCGGTCCTGAGCCGGGCGTCGGTTGTGCCGGTCGTGGCGTTATCACCGCCATCAACTTCTTGGAAGAAGAGGGCGCTTACACCCCCGACCTCGATTACGTTTTTTATGACGTCCTCGGTGACGTTGTTTGCGGTGGCTTCGCCATGCCGATCCGTGAGAACAAGGCTCAGGAGATCTACATCGTTGTCTCC
>ASV_804  
TCAACACGTCTAATTCTTCATGCAAAAATGCAAAATTCAATTATGnnnATGGCTGCTGAAGCAGGCTCAGTGGAAGACATTGAGTTGGAAGATGTGCTTAAGGTGGGTTACGGCCAGGTTATGTGTGTTGAGTCCGGTGGCCCAGAGCCAGGTGTTGGTTGTGCCGGCCGTGGTGTTATCACAGCTATCAACTTCTTAGAAGAAGAGGGCGCTTACACACCCGATCTTGATTACGTTTTTTATGACGTTCTCGGTGACGTCGTCTGCGGTGGCTTTGCTATGCCGATCCGCGAGAACAAGGCCCAGGAGATCTACATCGTGGTTTCC
>ASV_805  
TCCACTCGTCTGATCCTGCACGCCAAGGCTCAGACCACCGTTATGGACAAGGTTCGTGAGCTCGGCACCGTTGAGGACCTGGAGCTTGAGGATGTATGTAAGCGCGGTTACGGCGAGGTCATGTGTGTTGAGTCGGGTGGCCCTGAGCCTGGTGTTGGTTGTGCCGGTCGTGGTGTTATTACCGCCATCAACTTTCTGGAAGAGGAGGGTGCTTATACCCCTGACCTCGATTTCGTTTTCTACGATGTACTGGGTGACGTGGTCTGTGGTGTCTTCGCCATGCCGATCCGTGAGAACAAGGCACAGGAGATCTACATCGTTGTCTCC
>ASV_806  
TCCACCCGTTTGATTCTCCACTCCAAGGCGCAGACCTCGGTGATGCACATGGCCGCCGAGCACGGCAGCGTCGAAGACATTGAGTTGGATGACGTGCTCAAGGTCGGTTACGGCGACGTGTAATGCGTCGAGTCCGGTGGTCCTGAGCCCGGTGTAGGGTGTGCCGGTCGTGGTGTTATCACCGCCATCAACTTCCTTGAGGAAGAAGGTGCCTACACCGAGGAGCTGGACTTCGTTTTCTACGATGTATTGGGTGATGTGGTCTGTGGTGGTTTCGCCATGCCGATTCGTGAAAACAAGGCGCAGGAAATTTACATTGTCTGTTCC
>ASV_807  
TCCACCCGTCTTATCCTTCACGCTAAAGCTCAGACCACCGTTATGGACAAGGTTCGCGAGCTCGGAACCGTCGAAGACCTTGAGCTTGTAGATGCAATGAAAAAAGGCTACGGCGACGTTAAATGTGTTGAATCAGGGGGTCCAGAGCCAGGTGTTGGTTGTGCCGGTCGTGGTGTTATCACTGCAATTAACTTCTTAGAAGAAGAAGGCGCCTACGAAGAAGATTTAGATTTCGTCTTTTACGACGTACTCGGTGACGTTGTTTGTGGCGGTTTTGCTATGCCGATTCGTGAAAACAAAGCGCAAGAAATCTACATCGTTTGTTCT
>ASV_808  
TCCACACGTTTAATTCTTCATGCCAAAATGCAAAACTCGATTATGGAAACGGCTGCTGAAGCAGGCTCCGTGGAAGACATTGAACTCGAAGATGTACTTAAGGTGGGTTACGACGACGTTATGTGTGTCGAGTCGGGTGGTCCCGAGCCGGGTGTCGGTTGTGCCGGTCGTGGGGTTATCACCGCGATCAACTTCCTCGAAGAAGAGGGTGCCTACACCCCCGACCTCGACTATGTTTTCTACGACGTTCTCGGCGACGTGGTCTGTGGTGGCTTCGCCATGCCGATCCGCGAAAATAAGGCGCAGGAAATCTACATTGTCGTCTCC
>ASV_809  
TCAACGAGGCTTTTATTAAACGGACTGGCGCAGAAGACAGTACTGGATACATTGAGGGAAGAAGGCGATGTAGAAGACCTGAATCTGATATTAAAAACAGGTTTTGTAGGCATAAAATGCGTAGAATCAGGCGGTCCGGAGCCAGGTGTAGGGTGCGCAGGGCGCGGGATAATAACTGCTATCGGTATGCTTGAAGATCTGGGAGCCTATACGCCGGATCTTGATTATGTATTTTACGATGTACTCGGTGATGTGGTCTGCGGAGGCTTCGCAATGCCTATCCGTGAGGGTAAGGCAAAAGAAATATATATAGTTGCATCG
>ASV_810  
TCAACGCGCCTAATCTTACACTCTAAAATGCAAAACACGATTATGGAAATGGCAGCTGAAGCGGGCTCTGTTGAAGATCTTGAGTTAGAAGATGTATTGCTTACTTACGGCGACGTTATATGTGTTGAATCAGGTGGTCCTGAGCCAGGTGTAGGTTGTGCCGGTCGTGGTGTAATCACAGCAATTAACTTCCTAGAAGAAGAAGGCGCATACACAGAAGATTTAGACTTCGTATTCTATGACGTACTAGGTGATGTTGTATGTGGTGGTTTTGCGATGCCTATTCGTGAAAACAAAGCGCAAGAAATCTACATCGTTTGTTCT
>ASV_811  
TCCACCCGTCTGATCTTGCACGCTAAAGCTCAGACCACGGTTATGGATAAGGTTCGTGAGCTAGGTACCGTTGAGGACCTGGAGCTGGAGGATGTTTGTAAGCGCGGCTACGGCGACGTTAAATGTATTGGATCAGGGGGTCCAGAGCCAGGTGTTGGTTGTGCCGGTCGTGGTGTTATCACGGCAATTAACTTCTTAGAAGAAGAAGGCGCCTACGAAGAAGATTTAGATTTCGTCTTTTACGACGTACTCGGTGACGTTGTTTGTGGCGGCTTTGCTATGCCGATTCGTGAAAACAAAGCGCAAGAAATCTACATCGTTTGTTCT
>ASV_812  
TCAACTCGATTGATCCTGCATGCCAAGGCTCAGACCACAGTCATGGACAAGGTACGCGAGCTTGGCACCATAGAGGATCTGGAGCTGGAGGATGTCTGTAAGCGCGGCTACGGCGAGGACATGTGCGTTGAATCGGGCGGCCCGGAGCCGGGCGTTGGCTGCGCCGGTCGTGGAGTTATCACCGCCATCAACTTTCTCGAGGAAGAAGGCGCTTACACCCCTGACCTCGATTATGTTTTCTACGATGTTCTTGGTGACGTTGTTTGCGGTGGCTTCGCCATGCCGATCCGCGAGAACAAGGCCCAGGAGATCTACATTGTTGTCTCC
>ASV_813  
TCCACCCGCTTGATTCTGCATGCCAAAGCCCAGGACACGGTCATGGACAAGGTCCGTGAGCTCGGCACGGTTGAGGACCTGGAGCTGGAAGATGTCTGTAAGCGCGGTTACGGTGATGTCATGTGTGTTGAGTCTGGTGGTCCTGAGCCAGGCGTCGGTTGTGCCGGCCGTGGCGTTATCACCGCAATCAACTTCCTCGAAGAAGAAGGCGCCTACACTCCTGACCTTGATTACGTTTTCTATGACGTTCTTGGTGACGTTGTCTGCGGTGGCTTCGCCATGCCGATCCGCGAGAACAAGGCGCAAGAGATCTACATCGTGGTTTCT
>ASV_814  
TCCACCCGTTTGATTCTGCACTCCAAGGCACAAACTACCGTCATGAACATGnnnGCCGAGCACGGCAGTGTTGAAGATATTGAATTGGATGATGTGCTCAAGGTCGGTTACGGCGACGTGAAATGCGTCGAGTCTGGTGGTCCTGAGCCCGGTGTCGGTTGTGCCGGGCGTGGTGTGATCACCGCCATTAATTTTTTGGAAGAGGAAGGCGCCTACACCGAGGATCTGGACTTCGTTTTTTACGATGTGTTGGGTGACGTGGTCTGTGGTGGATTCGCCGTGCCGATTCGGGAGAACAAGGCGCAGGAGATCTATATTGTTGTCTCC
>ASV_815  
TCTACCCGTCTGATTCTGCACGCCAAGGCGCAGACCACGGTTATGGACAAGGTCCGCGAACTAGGTACCGTCGAGGACCTGGAGCCGGATGATGTCTGCAAGCGCGGTTATGGCGACGTCATGTGTGTCGAGTCCGGTGGTCCCGAGCCGGGTGTAGGTTGTGCCGGTCGTGGGGTTATCACCGCCATCAACTTCCTCGAAGAAGAGGGCGCTTACACCCCCGACCTCGACTATGTTTTCTACGATGTCTTGGGTGACGTTGTCTGTGGCGGTTTCGCTATGCCGATCCGCGAGAACAAGGCGCAGGAGATCTATATCGTGGTCTCC
>ASV_816  
TCCACCCGTTTGATTCTCCACTCCAAGGCGCAGACCACGGTGATGCACATGGCCGCCGAGCGCGGCAGCGTCGAAGACATTGAGTTGGATGACGTGCTCAAGGTCGGTTACGGTGATGTCATGTGTGTTGAGTCTGGTGGTCCTGAGCCAGGTGTCGGCTGTGCAGGTCGTGGTGTTATCACAGCGATCAACTTCCTCGAAGAAGAGGGCGCATACACCCCGGATCTCGATTACGTTTTTTATGACGTTCTCGGTGACGTCGTCTGCGGTGGCTTTGCTATGCCGATCCGCGAGAACAAGGCCCAGGAGATCTACATCGTGGTTTCC
>ASV_817  
TCTACCCGTTTGATGCTTCACTCCAAGGCTCAAACAACTGTTCTTCACTTGGCTGCTGAAAGAGGATCTGTTGAAGACCTAGAACCTCATGAAGTAATGCTCAAAGGTTTCCGCGACGTTnnnTGCGTGGAGTCCGGTGGTCCAGAACCCGGTGTAGGTTGCGCCGGTCGTGGTATTATCACCGCTATTAACTTCCTAGAAGAAAACGGTGCTTACGTAGATTTAGATTTCGTATCTTACGACGTATTGGGTGACGTTGTATGTGGTGGATTTGCTATGCCTATCCGTGAAGGTAAAGCACAAGAAATCTACATCGTTACATCA
>ASV_818  
TCAACCCGACTGATTCTTCACGCCAAGGCACAAAACGCCATTATGGGAATGGCAGCCGAAGAAGGTACCGTCGAAGATCTGGAATTGGAAGATGTACTGAAAGTCGGTTACGGTGATGTCATGTGTGTTGAGTCTGGTGGTCCTGAGCCAGGTGTCGGCTGTGCAGGTCGTGGTGTTATCACAGCGATCAACTTCCTCGAAGAAGAGGGCGCATACACCCCAGATCTCGATTACGTTTTTTATGACGTTCTCGGTGACGTCGTCTGCGGTGGCTTTGCTATGCCGATCCGCGAGAACAAGGCCCAGGAGATCTACATCGTGGTTTCC
>ASV_819  
TCAACTCGATTGATCCTGCATGCCAAGGCCCAGGCCACAGTTATGGACAAGGTTCGCGAGCTGGGCACGGATGAGGATCTGGAGTTGGAAGATGTGCTTATGGTGGGTTACGGCGGGGTTCGCTGTGTTGAGTCTGGTGGTCCTGAGCCAGGTGTTGGCTGTGCCGGTCGTGGTGTTATTACCGCGATTAATTTCCTCGAAGATGAAGGCGCGTACGAAGAAGATTTAGATTTTGTGTTTTACGACGTGTTGGGTGATGTGGTTTGTGGTGGTTTCGCCATGCCGATCCGTGAAAACAAGGCCCAGGAAATTTACATCGTTGTATCC
>ASV_820  
TCAACACGTTTAATTCTTCATGCAAAAATGCAAAATTCAATTATGGAAATGGCTGCTGAAGCAGGCTCAGTGGAAGACATTGAGCCGGAAGATGTCTGTAAGCGCGGTTACGGTGATGTCATGTGTGTTGAGTCTGGTGGTCCTGAGCCAGGTGTCGGCTGTGCAGGTCGTGGTGTTATCACAGCGATCAACTTCCTCGAAGAAGAGGGCGCATACACCCCGGATCTCGATTACGTTTTTTATGACGTTCTCGGTGACGTCGTCTGCGGTGGCTTTGCTATGCCGATCCGCGAGAACAAGGCCCAGGAGATCTACATCGTGGTTTCC
>ASV_821  
TCCACCCGCTTGATTCTGCATGTCAAAGCCCAGGACACGGTCATGGACAAGGTCCGTGAGCTCGGCACCGTTGAGGACCTGGAGCTGGAAGATGTCTGTAAGCGCGGTTACGGTGATGTCATGTGTGTTGAGTCTGGTGGTCCTGAGCCAGGTGTCGGCTGTGCAGGTCGTGGTGTTATCACGGCGATCAACTTCCTCGAAGAAGAAGGCGCCTATACCGGCGATCTGGACTTCGTGTTCTACGATGTGCTCGGAGATGTGGTCTGTGGTGGTTTCGCCATGCCGATCCGCCAGAACAAGGCGCAAGAGATCTACATCGTCTGCTCC
>ASV_822  
TCTACCCGTCTGATTCTGCATGCTAAAGCTCAGACCACCGTTATGGATAAGGTTCGTGAACTCGGAACCGTCGAAGACCTTGAGCTTGAAGATGTTATGAAAAAAGGTTACGGCGACGTTATGTGTGTTGAGTCTGGTGGCCCAGAGCCTGGTGTTGGTTGTGCCGGCCGTGGTGTTATTACCGCCATCAACTTCCTCGAAGAAGAAGGCGCATATACTCCCGATCTCGACTACGTCTTCTACGACGTGCTGGGCGATGTTGTGTGTGGTGGTTTCGCCATGCCGATTCGTGAGAACAAGGCGCAGGAAATCTACATTGTTTGCTCC
>ASV_823  
TCCACCCGCCTGATCCTGCACGCCAAGGCCCAGACCACGGTTATGGACAAGGTCCGTGAGCTCGGTACCGTTGAGGACCTGGAGCTTGAAGATGTCTGTAAGGTCGGTTACGGCGACGTGAAATGCGTCGGGTCCGGTGGTCCTGAGCCCGGTGTGGGGTGTGCCGGTCGTGGTGTTATCACCGCCATCAACTTCCTTGAGGAAGAAGGTGCCTACACCGAGGAGCTGGACTTTGTTTTCTACGATGTATTGGGTGATGTGGTCTGTGGTGGTTTCGCCATGCCGATTCGTGAAAACAAGGCGCAGGAAATTTACATTGTCTGTTCC
>ASV_824  
TCAACCCGTCTTATCCTGCATGCCAAGGCCCAGGACACCATCCTCAGCCTGGCCGCAGAGGCCGGCTCAGTGGAGGACCTGGAGCTCGAAGACGTCATGAAGGTCGGCTACAAAGACATCCGCTGCGTTGAAGCCGGTGGTCCAGAGCCAGGCGTCGGCTGCGCTGGCCGCGGTGTCATTACCGCGATCAACTTCCTGGAAGAAAACGGCGCTTACGACAACGCTGACTACGTCTCTTACGACGTGCTGGGCGACGTGGTGTGCGGTGGCTTTGCCATGCCGATCCGTGAGAACAAGGCGCAGGAAATCTACATCGTCATGTCT
>ASV_825  
TCCACCCGCCTGATTCTGCATGCCAAAGCCCAGGACACGGTTATGGACAAGGTCCGCGAACTTGGAACCGTTGAGGACCTGGAGTTGGATGATGTTTGTAAGCGCGGCTACGGCGAGGTTATGTGTGTCGAGTCGGGCGGTCCTGAGCCAGGCGTCGGTTGTGCCGGCCGTGGCGTTATCACCGCGATCAACTTCCTCGAAGAAGAGGGCGCTTACACCCCCGACCTCGACTATGTTTTCCACGACGTACTGGGTGACGTGGTCTGTGGTGGCTTCGCCATGCCGATCCGTGAGAACAAGGCACAGGAGATCTACGTCGTTGTCTCC
>ASV_826  
TCTACCCGTCTGATTCTGCATGCTAAAGCTCAGACCACCGTAATGGATAAGGTTCGTGAACTCGGAACCGTCGAAGACCTTGAGCTTGAAGATGTTATGAAAAAAGGTTACGGTGACGTCATGTGTGTCGAGTCCGGTGGTCCCGAGCCAGGTGTAGGTTGTGCCGGTCGTGGGGTTATCACCGCCATCAACTTCCTCGAAGAAGAGGGCGCTTACACCCCCGACCTCGACTATGTCTTCTACGATGTCTTGGGTGACGTTGTCTGTGGCGGTTTCGCTATGCCGATCCGCGAGAACAAGGCGCAGGAGATCTATATCGTGGTCTCC
>ASV_827  
TCGACCCGGCTGATCCTGCACGCCAAGGCCCAGACCTCAGTCATGGAGACGGCCGCCGAGCTGGGCAGTGTCGAAGACCTGGAGCTGGAGGATGTCCTGTCCGTCGGCTACAAAGATATCAGGTGCGTCGAGTCCGGTGGTCCCGAGCCGGGTGTCGGTTGCGCCGGCCGTGGCGTAATCACTGCCATTAACTTCCTGGAGGAGGAAGGCGCCTACGAAGATGATCTCGATTTTGTCTTCTACGACGTACTTGGTGACGTGGTCTGTGGTGGCTTCGCGATGCCGATCCGCGAAAACAAGGCGCAGGAGATCTATATCGTCTGCTCC
>ASV_828  
TCCACCCGTCTTTTCCTTCACGCTAAGGCCCAGACAACAGTTATGGATAAGGTTCGCGAGCTGGGAACAGTTGAAGACCTTGAGCTTGAAGATGTCTGTAAGCGCGGTTACGGTGATGTCATGTGTGTTGAGTCTGGTGGTCCTGAGCCAGGTGTCGGCTGTGCAGGTCGTGGTGTTATCACAGCGATCAACTTCCTCGAAGAAGAGGGCGCATACACCCCGGATCTCGATTACGTTTTTTATGACGTTCTCGGTGACGTCGTCTGCGGTGGCTTTGCTATGCCGATCCGCGAGAACAAGGCCCAGGAGATCTACATCGTGGTTTCC
>ASV_829  
TCCACCCGCTTGATACTGCATGCCGAAGCCCAGGACACGGTCATGGACAAGGTCCGTAAGCTCGGCACCGTTGAGGACCTGGGGCTGGAAGATGTACTCAAGACTGGTTACGCCGACATCAAGTGTGTCGAGTCCGGTGGTCCTGAGCCCGGTGTGGGTTGTGCCGGTCGTGGTGTAATCACCGCTATCAACTTCTTGGAAGAGGAAGGCGCCTACGAGGAAGACCTGGACTTCGTATTCTACGATGTCTTGGGTGATGTGGTCTGCGGTGGTTTCGCCATGCCGATTCGTGAGAACAAGGCGCAAGAGATCTACATCGTCTGCTCT
>ASV_830  
TCCACACGGCTCCTTCTTGGGGGGCTGGCCCAGCGGACGGTCCTCGATACCCTGCGGGAGGAGGGAGAGGACGTGGAACTCAGTGATGTGCTGAAGTCTGGTTACGGGAACGTCGTCTGCACGGAGTCCGGTGGCCCGGAGCCCGGTGTGGGATGCGCGGGCCGGGGCATCATCACATCCGTCAACCTGTTGGAGCAGCTTGGCGCCTACTCCGAGAGCAAGGAACTCGATTACGTGTTTTACGATGTCCTGGGGGACGTTGTCTGTGGCGGGTTTGCCATGCCCATGCGGGAAGGGAAAGCCAAGGAGATCTATATCGTCGTTTCC
>ASV_831  
TCTACTCGTCTGATCCTGCACGCCAAGGCTCAGACCACCGTTATGGACAAGGTTCGCGAGCTCGGCACCGTTGAGGATCTGGAGCTTGAAGATCTTTGTAAGCGTGGGTACGGCGAGGTCATGTGTGTTGGGTCGGGCGGTCCTGAGCCAGGTGTCGGTTGTGCCGGTCGGGGCGTTATCACCGCGATCAACTTCCTTGAGGAAGAGGGCGCATACACTCCTGACCTCGATTACGTCTTCTATGACGTCCTCGGTGACGTTGTCTGTGGTGGCTTCGCCATGCCGATCCGCGAGAACAAGGCCCAGGAAATCTACATCGTGGTTTCC
>ASV_832  
TCCACCCGCCTGATCCTGCATGCTAAAGCCCAGACCACGGTAATGGACAAGGTCCGTGAACTCGGCACGGTTGAGGACCTGGAGCTGGAAGGCGTGTGTAAGCGCGGTTATGGCGATGTCATGTGTGTTGAGTCGGGCGGTCCTGAGCCGGGCGTTGGTTGTGCCGGTCGTGGGGTTATCACCGCGATTAACTTCCTCGAAGAAGAAGGTGCGTATACCCCTGACCTCGATTATGTTTTCTATGACGTCCTCGGTGACGTTGTTTGCGGTGGCTTCGCTATGCCGATCCGCAAGAACAAAGCCCAGGAGATCTACATCGTAGTCTCC
>ASV_833  
TCCACTCGCCTGATCCTGCACGCCGAAGCCCAGGACACGGTTATGGACAAAGTCCGCGAGCTCGGCACCGTTGAGGACCTGGAGCTCGAAGACGTATGCAAGCGCGGCTACGGCGAAGTCATGTGCGTCGAGTCGGGTGGTCCGGAGCCAGGTGTCGGCCGTGCCGGTCGCGGTGTTATCACCGCTATCAACTTCCTCGAAGAAGAAGGCGCTTACACCCCCGATCTCGATTACGTCTTCTATGACGTTCTCGGTGACGTCGTCTGTGGTGGCTTCGCCATGCCGATCCGCGAGAACAAGGCGCAGGAGATCTATATCGTTGTATCC
>ASV_834  
TCAACTCGATTGATCCAGCATGCCAAGGCCCAGGCCACAGTTATGGACAAGGTCCGTGAGCTCGGTACCGTTGAGGACCTGGAGCTGGAAGATGTTAGTAAGCGCGGTTACGGCGATGTCATGTGCGTTGAGCCCGGCGGTCCGGAGCCGGGCGTCGGTTGTGCCGGTCGTGGCGTTATCACCGCGATCAACTTTTTGGAAGAAGAGGGCGCTTACACCCCTGACCTCGATTACGTTTTTTATGACGTCCTCGGCGACGTTGTTTGCGGTGGCTTCGCTATGCCGATCCGCGAAAACAAGGCGCAGGAGATCTATATCGTGGTCTCC
>ASV_835  
TCGACCCGCCTGATCCTGCATGCAAAGGCACAGGACACCATCCTGTCGCTGGCCGCCGAAGCCGGTTCGGTCGAGGACCTGGAGCTCGAGGACGTCATGAAGATCGGCTACCGCGACATCCGCTGTGTCGAATCCGGTGGCCCGGAACCCGGCGTCGGCTGAGCCGGTCGCGGTGTCATCACCTCGATCAACTTCCTCGAAGAGAACGGCGCCTATGACGGCGTCGACTACGTGTCCTACGACGTGCTGGGCGACGTCGTCTGCGGTGGCTTCGCGATGCCGATCCGCGAAAACAAGGCACAGGAAATCTACATCGCCATGTCC
>ASV_836  
TCCACCCGCCTGATCCTGCACGCCAAGGCTCAGGACACTGTTATGGACAAGGTCCGCGAACTGGGTACCGTCGAGGACCTGGAGCTGGAGGATGTCTGTAAACGCGGCTACGGCGGTGTCATGTGCGTCGAGTCGGGTGGCCCCGAGCCGGGTGTCGGTTGTGCCGGTCGTGGGGTTATCACCGCCATCAACTTCCTCGAAGAAGAGGGCGCTTACACCCCCGACCTCGACTATGTTTTCTACGATGTCTTGGGTGACGTTGTCTGTGGCGGTTTCGCTATGCCGATCCGCGAGAACAAGGCGCAGGAGATCTACATCGTTGTCTCC
>ASV_837  
TCCACCCGCTTGATTCCGCATGCCAAAGCCCAGGACACGGTCATGGACAAGGCCCGTGAGCTCGGTACCGTTGAGGACCTGGAGCTGGAAGATGTTTGTAAGCGCGGTTACGGCGATGTCATGTGCGTTGAGTCCGGCGGTCCGGAGCCGGGCGTCGGTTGTGCCGGTCGTGGCGTTATCACCGCGATCAACTTTTTGGAAGAAGAGGCCGCTTACACCCCTGACCTCGATTACGTTTTCTACGACGTTCTCGGCGACGTGGTCTGTGGTGGCTTCGCCATGCCGATCCGCGAAAATAAGGCGCAGGAAATCTACATCGTCGTCTCC
>ASV_838  
TCAACCCGTCTGATCCTGCACGCCAAGGCCCAGAACACCATCATGGAAATGGCCGCCGAGAAGGGCTCTGTAGAAGATCTCGAACTCGAAGACGTACTGCAGATTGGTTACGGCGGTGTGCGCTGTGCCGAGTCTGGTGGTCCTGAGCCAGGAGTTGGTTGTGCCGGTCGTGGTGTTATCACCGCCATCAACTTCCTGGAAGAGGAAGGTGCCTACGAAGAAGATCTCGACTTCGTATTCTACGACGTACTGGGTGATGTGGTGTGTGGTGGTTTCGCCATGCCAATCCGTGAAGACAAGGCTCAGGAAATCTACATCGTCTGCTCT
>ASV_839  
TCTACCCGCCTGATCCTGCATGCTAAAGCCCAGACCACCGTCATGGACCAGGTCCGCGAGCTGGGGACCGTTGAGGACCTGGAGCTGGAAGATGTGTGTAAGCGCGGATACGGCGATGTCATGTGTGTTGAGTCGGGTGGCCCAGAGCCAGGCGTTGGCTGTGCTGGCCGTGGCGTCATTACCGCCATCAACTTCCTCGAAGAAGAAGGCGCATACACTCCCGATCTTGACTATGTGTTCTACGACGTTCTAGGTGACGTTGTCTGTGGCGGTTTCGCCATGCCAATTCGTGAGAACAAGGCTCAGGAAATCTACATAGTTGTATCA
>ASV_840  
TCCACCCGCCTGATTCTGCATGCCAAAGCCCAGGACACGGTTATGGACAAGGTCCGCGAACTTGGAACCGTTGAGGACCTGGAGTTGGATGATGTTTGTAAGCGCGGCTACGGCGAGGTTATGTGTGTCGAGTCGGGCGGTCCTGAGCCAGGCGTCGGTTGTGCCGGCCGTGGCGTTATCACCGCGATCAACTTCCTCGAAGAAGAGGGCGCATACACCCCGGATCTCGATTACGTTTTTTATGACGTTCTCGGTGACGTCGTCTGCGGTGGCTTTGCTATGCCGATCCGTGAGAACAAGGCTCAGGAAATCTACATAGTTGTATCA
>ASV_841  
TCCACCCGCCTGATTCTGCATGCCAAAGCCCAGGACACGGTTATGGACAAGGTCCGCGAACTTGGAACCGTTGAGGACCTGGAGTTGGATGATGTTTGTAAGCGCGGCTACGGCGAGGTTATGTGTGTCGAGTCGGGCGGTCCTGAGCCAGGCGTCGGTTGTGCCGGCCGTGGCGTTATCACCGCGATCAACTTCCTCGAAGAAGAAGGCGCCTACACTCCTGACCTTGATTACGTTCTCTATGACGTTCTTGGTGACGTTGTCTGCGGTGGCTTCGCCATGCCGATCCGCGAGAACAAAGCGCAAGAGATTTACATCGTGGTTTCT
>ASV_842  
TCCACCCGCTTGATTCCGCATGCCAAAGCCCAGGACACGGTCATGGACAAGGTCCGTGAGCTCGGCACCGTTGAGGACCTGGAGCTGGAAGATGTCTGTAAGCGCGGTTACGGTGATGTCATGTGTGTCGAGTCGGGTGGTCCCGAGCCGGGTGTCGGTTGTGCCGGTCGTGGGGTTATCACCGCGATCAACTTCCTCGAAGAAGAGGGTGCCTACACCCCCGACCTCGACTATGTTTTCTACGACGTTCTCGGCGACGTGGTCTGTGGTGGCTTCGCCATGCCGATCCGCGAAAATAAGGCGCAGGAAATCTACATTGTCGTCTCC
>ASV_843  
TCTACCCGTCTGATCCTGCACGCTAAAGCTCAGACCACGGTTATGGATAAGGTTCGTGAGCTCGGTACCGTTGAGGACCTGGAGCTGGAGGATGTTTGTAAGCGCGGCTACGGCGATGTCATGTGTGTTGAGTCGGGCGGTCCTGAGCCGGGTGTTGGTTGTGCCGGTCGTGGTGTTATTACCGCTATCAACTTCCTTGAAGAGGAGGGCGCATATACCCCTGATCTTGATTATGTTTTCTACGATGTTCTCGGCGACGTTGTCTGTGGTGGTTTCGCAATGCCTATTCGTGAGAATAAGGCACAGGAAATCTACATCGTTGTTTCT
>ASV_844  
TCAACTCGATTGATCCTGCATGCCAAGGCCCAGGCCACAGTTATGGACAAGGTTCGCGAGCTGGGCACGGTTGAGGATCTGGAGATGGAAGATGTCATGAAAAAAGGCTACGGCGACGTTATGTGTGTCGAGTCAGGTGGTCCCGAGCCGGGTGTCGGTTGTGCCGGTCGTGGGGTTATCACCGCGATCAACTTCCTCGAAGAAGAGGGTGCCTACACCCCCGACCTCGACTATGTTTTCTACGACGTTCTCGGCGACGTGGTCTGTGGTGGCTTCGCCATGCCGATCCGCGAAAATAAGGCGCAGGAAATCTACATTGTCGTCTCC
>ASV_845  
TCAACCCGCCTGATCCTGCATAGCAAGGCTCAGACCACCGTAATGCACCTGGCTGCTGAAGCCGGTTCGGTGGAAGATCTGGAACTGGAAGACGTCCTCTCCGTCGGTTTCGGCGGCATCAAGTGCGTTGAATCCGGTGGCCCGGAACCCGGCGTCGGCTGTGCCGGCCGCGGCGTTATCACCGCCATCAACTTCCTTGAAGAAGAAGGCGCCTACGACGACGAACTCGATTTCGTTTTCTACGACGTTCTGGGTGACGTGGTCTGCGGTGGCTTCGCCATGCCGATTCGCGAAAACAAGGCTCAGGAAATCTACATCGTTTGCTCC
>ASV_846  
TCCACTCGCCAGTTGCTCGGTGGCCTGGCACAGAACACAGTACTCGATACCCTTCGTGAAGAGGGTGAAGACGTGGAAATCGATGACGTCATCAAAGATGGTTACGGTGGAACACGCTGCGTTGAGTCCGGTGGACCTGAACCGGGTGTTGGTTGCGCCGGACGCGGTATCATCACTTCCATCAACCTGCTCGAACAGCTCGGCGCCTATGAGCCCGATCAGAAACTCGACTACGTCTTCTACGACGTACTGGGTGACGTGGTTTGCGGTGGATTCGCAATGCCGATCCGTGAAGGTAAAGCCGAAGAAACCTACATCGTGGTTTCC
>ASV_847  
TCAACACGCTTAATTCTTCACGCAAAAATGCAAAATTCAATTATGGAAATGGCTGCTGAAGCAGGCTCAGTGGAAGACATTGAGTTGGAAGATGTGCTTAAGGTGGGTTACGGCAGGGTTCGCTGTGTTGAGTCTGGTGGCCCAGAGCCAGGCGTTGGCTGTGCTGGCCGTGGCGTCATTACCGCCATCAGCTTCCTCGAAGAAGAAGGCGCATACACTCCCGATCTTGACTATGTGTTCTACGACGTTCTAGGTGACGTTGTCTGTGGCGGTTTCGCCATGCCAATTCGTGAGAACAAGGCTCAGGAAATCTACATAGTTGTATCA
>ASV_848  
TCCACCCGATTGATTCTCCACTCCTAGGCGCAGTCCACGGTGATGCACATGGCCGCCGAGCACGGCAGCGTCGAAGACGTTGAGTTGGATGACGTGCTCAAGGTCGGTTGCGGCGACGTGAAGTGTGTCGAGTCGGGCGGTCCTGAGCCAGGCGTCGGTTGTGCCGGCCGTGGCGTTATCACCGCGATCAACTTCCTCGAAGAAGAAGGCGCCTACACTCCTGACCTTGATTACGTTTTCTATGACGTTCTTGGTGACGTTGTCTGCGGTGGCTTCGCCATGCCGATCCGCGAGAACAAGGCGCAAGAGATTTACATCGTGGTTTCT
>ASV_849  
TCCACCCGCTTGATTCTGCATGCCAAAGCCCAGGACACGGTCATGGACAAGGTCCGTGAGCTCGGCACCGTTGAGGACCTGGAGCTGGGAGATGTCTGTAAGCGCGGTTACGGTGATGTCATGTGTGTTGAGTCTGGTGGTCCTGAGCCAGGTGTCGGCTGTGCAGGTCGTGGTGTTATCACAGCGATCAACTTCCTCGAAGAAGAGGGCGCATACACCCCGGATCTCGATTACGTTTTTTATGACGTTCTCGGTGACGTCGTCTGCGGTGGCTTTGCTATGCCGATCCGCGAGAACAAGGCCCAGGAGATCTACATCGTGGTTTCC
>ASV_850  
TCTACCCGTCTGATTCTGCACGCCGAGGCGCAGACCACGGTTATGGACAAGGTCCGCGAACTAGGTACCGTCGAGGACCTGGAGCTGGATGATGTCTGTAAGCGCGGTTATGGCGACGTCATGTGTGTCGAGTCCGGTGGTCCCGAGCCGGGTGTAGGTTGTGCCGGTCGTGGGGTTATCACCGCCATCAACTTCCTCGAAGAAGAGGGCGCTTACACCCCCGACCTCGACTATGTTTTCTACGATGTCTTGGGTGACGTTGTCTGTGGCGGTTTCGCTATGCCGATCCGCGAGAACAAGGCGCAGGAGATCTATATCGTGGTCTCC
>ASV_851  
TCCACCCGCCTGATCCTGCACGCCAAGGCCCAGACCACGGTTATGGACAAGGTCCGTGAGCTCGGTACCGTCGAGGACCTGGAGCTCGAAGATGTCTGTAAGCGCGGTTACGGCGATGTCATGTGCGTTGAGTCCGGTGGTCCTGAGCCAGGTGTTGGCTGTGCAGGTCGTGGTGTTATCACCGCGATCAACTTCCTCGAAGAAGAGGGCGCATACACTCCTGACCTCGATTACGTTTTTTATGATGTTCTCGGTGACGTTGTCTGCGGTGGTTTTGCTAAGCCGATCCGTGAGAACAAAGCCCAGGAGATCTACATCGTGGTCTCC
>ASV_852  
TCCACCCGTTTGATTCTCCACTCCAAGGCGCAGACCACGGTGATGCACATGGCCGCCGAGCACGGCAGCGTCGAAGACATTGAGTTGGATGACGTGCTCAGGGTCGGTTACGGCGACGTGAAGTGCGTCGAGTCCGGTGGTCCTGAGCCAGGCGTTGGCTGTGCTGGCCGTGGCGTCATTACCGCCATCAACTTCCTCGAAGAAGAAGGCGCATACACTCCCGATCTTGACTATGAGTTCTACGACGTTCTAGGTGACGTTGTCTGTGGCGGTTTCGCCATGCCAATTCGTGAGAACAAGGCTCAGGAAATCTACATAGTTGTATCA
>ASV_853  
TCCACCCGCCTGATCCTGCACGCCAAGGCCTAGACCACGGTTATGGACAAGGTCCGTGAGCTCGGTACCGACGAGGACCTGGAGCTCGAAGATGTCTGTAAGCGCGGTTACGGCGATGTCATGTGCGTTGAGTCCGGTGGTCCTGAGCCGGGTGTCGGTTGTGCCGGTCGTGGCGTTATCACTGCCATCAACTTCCTCGAAGAAGAAGGCGCTTACACCCCCGACCTCGATTACGTCTTCTACGATGTTCTCGGTGACGTTGTCTGTGGCGGCTTCGCCATGCCGATCCGTGAGAACAAGGCCCAGGAGATCTACATCGTGGTCTCC
>ASV_854  
TCTACCCGTTTGACCCTGCACGCAAAAGCGCAGAACACCATCATGGAAATGGCGGCGGAAGTAGGCTCAGTCGAAGATTTGGAACTGGAAGATGTACCGCAGATCGGTTACGGCGGAGTGCGTTGTGCTGAGTCTGGTGGTCCAGAGCCAGGAGCAGGCTGTACTGGTCGTGGTGTTATCACTGCTTTCATCTTCCTGGAAGAAGAAGGCGCGTACGAAGAAGATCTGGACTTCGTATTCTACGACGTACTGGGTGACGTAGTTTGCGGTGGTTTCGCTATGCCAATCCGCGAAAACAAAGCGCAGGAAATCTACATCGTTTGCTCC
>ASV_855  
TCCACCCGTCTGATCCTGCACGCCAAGGCGCAGACCACCGTCATGGATAAGGTACGTGATTTGGGGACGGTCGAGGACCTGGAGCTGGAGGATGTGCTTAAGAAGGGCTACGGCGATGTCATGTGTGTCGAGTCCGGTGGTCCCGAGCCAGGTGTAGGTTGTGCCGGTCGTGGGGTTATCACCGCCATCAACTTCCTCGAAGAAGAGGGCGCTTACACCCCCGACCTCGACTATGTTTTCTACGATGTCTTGGGTGACGTTGTCTGTGGCGGTTTCGCTATGCCGATCCGCGAGAACAAGGCGCAGGAGATCTACATCGTGGTCTCC
>ASV_856  
TCGTCCCGTCTGATTCTGCACGCAAAAATGCAGAACACCGTGATGCAACTGGCCGCTGATGCCGGCTCGGTGGAAGACCTGGAACTCGAAGACGTATTGCAAGTGGGTTTCATGGGTATCAAATGTGCTGAATCCGGTGGCCCGGAGCCGGGCGTGGGTTGTGCTGGCCGCGGCGTGATTACCGCCATCAACCTCCTGGAAGAAGAAGGCGCGTACGAAGAAGACCTCGACTTCGTGTTCTACGACGTGCTGGGTGACGTGGTGCGTGGTGGTTTCGCCATGCCGATCCGTGAAAACAAGGCGCAAGAAATCTACATCGTTTGCTCC
>ASV_857  
TCAACACGTTTGCTACTTCACGGACTAGCGCAAAAAACTGTATTGGATACGTTGCGTGAGGAAGGTGACGACGTTGATCTGGATATGGTTTTAAAAGAAGGCTTTGAAGGCATAAAATGTGTGGAATCAGGCGGACCGGAACCAGGTGTTGGCTGTGCCGGCCGCGGCATAATAACTTCAATAAATCTTTTAGAACAGCTGGGAGCGTATGAGGAAGATTTGGATTACGTTTTTTATGATGTATTAGGAGATGTTGTCTGTGGCGGTTTTGCCATGCCGATACGTGAAGGAAAAGCTAAGGAAATATACATTGTTTGTTCG
>ASV_858  
TCCACCCGCCTGATTCTGGGCGGAAAGCCCCAGGAAACCATCATGGACACCCTGCGCGTGCTCGGCGCTGAAAAGGTCACCAACGATAAGGTCATCAAGAAGGGCTACATGGACATTCAATGCGTGGAGTCAGGCGGCCCGGAGCCTGGCGTGGGCTGCGCCGGGCGCGGCGTCATCACCGCCATCGACCTCATGGAGTCCAACGGGGCCTACACCGAAGACCTGGACTTCGTGTTCTTCGACGTTCTGGGCGACGTGGTCTGCGGCGGCTTCGCCATGCCCATACGCGACGGCAAGGCGCAGGAGGTCTACATCGTGGCCTCA
>ASV_859  
TCCACCCGCCTGATCCTGCATGCCAAGGCACTGAATACGGTTATGGACCTGGTTCGTGAACTGGGTACGGTTGAAGACCTGGAACTGGAAGACGTACTGCAGATTGGTTACGGCGGAGTTCGTTGTGCTGAGTCTGGTGGTCCTGAGCCAGGAGTTGGCTGTGCTGGTCGTGGTGTTATCACCGCTATCAACTTCCTGGAAGAAGAAGGTGCGTACGAAGAAGATCTGGACTTCGTATTCTACGACGTACTGGGTGACGTGGTATGTGGCGGTTTCGCTATGCCAATCCGCGAAAACAAAGCGCAGGAAATCTACATCGTTTGCTCT
>ASV_860  
TCCACCCGCTTGATTCTGCACGCAAAGGCTCAGGACACCATTTTGTCCTTGGCTGCTGAAGCTGGCTCGGTGGAGGATCTCGAGCTGGAAGACGTGATGAAGATTGGTTACAAAAACATCCGTTGCGTGGAATCCGGTGGCCCAGAGCCAGGAGTTGGTTGCGCTGGCCGTGGTGTGATCACTTCGATCAACTTCCTGGAAGAAAACGGCGCTTATGACGGCGTGGACTACGTGTCTTATGACGTTCTTGGCGACGTCGTTTGTGGTGGATTTGCGAAGCCAATTCGTGAAGGTAAAGCACAAGAAATCTACATCGTTATGTCA
>ASV_861  
TCCACCCGCCTGATCCTGGGGGGCAAGCCCCAGGAAACCCTGATGGACCTGTTGCGGGACCAGGGGGCGGAAAAAATCACCAACGACATGGTGATCAAGGTGGGTTACGAAAACATCCAATGCGTGGAATCCGGCGGTCCGGAACCCGGGGTGGGCTGCGCTGGCCGGGGGGTGATTACGGCCATTGACCTGATGGAAGCCAACGGGGCCTACACGGACGACCTGGACTTCATTTTCTTCGACGTACTCGGTGGCGTTGTGTGCGGTGGCTTCGCTATGCCTATCCGCGAAAACAAGGCTCAAGAATTCTACATCGTTTGCTCT
>ASV_862  
TCTACCCGTTTGATCCTGCACGCAAAAGCGCAGAACACCATCATGGAAATGGCTGCGGAAGTGGGTTCTGTTGAAGACCTGGAACTGGAAGACGTACTGCAGATTGGTTACGGCGGAGTTCGTTGTGCTGAGTCTGGTGGTCCTGAGCCAGGAGTTGGCTGTGCTGGTCGTGGTGTTATCACCGCTATCAACTTCCTGGAAGAAGAAGGTGCGTACGAAGAAGATCTGGACTTCGTATTCTACGACGTTCAGGGCGACGTGGTCTGCGGCGGGTTCGCCATGCCGATCCGGGAGAACAAGGCCGAGGAGATCTACATAGTCGTCTCG
>ASV_863  
TCGACCCGCCTGATCCTGCACAGCAAGGCCCAGACGACGGTCATGCATCTGGCGGCGGAAGCCGGCTCGGTCGAGGATCTGGAACTCGAGGACGTGATGGCCGTGGGATACGGCGGCGTCAAGTGCGTCGAGTCCGGCGGACCGGAGCCGGGTGTCGGCTGCGCCGGCCGTGGGGTCATTACCGCCATCAACTTCCTCGAGGAAGAAGGCGCCTACGACGAAGACCTCAACCTCGCTTTCTACGATGTTCTGGGTGACGTTGTGTGCGGCGGATTCGCAATGCCCATCCGCGATGGCAAGGCCGAAGAAATTTATATCGTCTGTTCC
>ASV_864  
TCAACCCGCCTGATGCTCCACGCCAAGGCCCAGGCCACGGTCATGGACCTGGTAAGGGAGCTGGGCACCGAGGAAGACCTGGAACTGGAAGACGTGCTCAAGGTCGGGTACAGGGACGTGAAGTGCGTCGAATCGGGCGGTCCGGAGCCCGGCGTAGGCTGCGCGGGCCGCGGCGTCATCACCGCCATCAACTTCCTGGAGGAGAACGGCGCCTATACCCCGGACCTGGATTTCGTCTTCTATGACGTGCTGGGTGACGTTGTCTGCGGAGGGTTCGCCATGCCCATCCGCGAGAACAAGGCGGAAGAGATCTATATCGTCTGTTCG
>ASV_865  
TCCACCCGCCTGATTCTACATGCCAAAGCCCAGGACACGGTTATGGACAAGGTCCGCGAGCTCGGCACCGTTGAGGATCTGGAGTTGGAGGATGTTTGTAAACGCGGCTACGGCGATGTCATGTGTGTTGAGTCGGGCGGTCCTGAGCCGGGTGTCGGTTGTGCCGGTCGTGGTGTTATCACCGCAATAAACTTCCTCGAAGAAGAGGGCGCATACACTCCTGGCCTCGACTACGTTTTCTATGACGTTCTTGGAGACGTCGTCTGCGGTGGTTTCGCTATGCCGATCCGCGAAAACAAGGCCCAGGAGATTTACATCGTGGTTTCC
>ASV_866  
TCTACTCGCCTGATTCTGCACTCAAAAGCTCAGAACGCCATTATGGAATCGGCGGCAGAAGCCGGCACCGTAGAAGACCTTGAACTTGAAGATGTACATAAGGCTGGTTACGGCGACATCCGCTGTGTTGAATCTGGTGGTCCGGAGCCGGGCGTGGGCTGCGCCGGTCGCGGCATCATCACGAGCATCAACATGCTCGAGCAGTTGGGCGCCTACGAGAAGGAGCTCGACTACACCTTCTACGACGTGCTCGGCGACGTGGTGTGCGGTGGCTTCGCCATGCCCATCCGCGAAGGCAAGGCGCAGGAGATCTACATCGTGGTGTCC
>ASV_867  
TCCACCCGGCTCCTCCTGCACGGCTTGGCCCAGAAGACGGTTCTCGACACCCTGCGCGAAGAAGGTGAGGACGTCGATCTCGACGATATCCTCAAGGAAGGCTACGGCGGCGTCATGTGCACGGAGTCCGGCGGTCCTGAGCCTGGCGTCGGTTGCGCCGGCCGCGGCATCATCACCTCCATCAACCTGCTCGAACAGCTCGGCGCCTACGAGGAAGACAAGCACCTCGACTACGCCTTCTACGACGTCCTGGGCGACGTTGTCTGCGGCGGGTTCGCCATGCCGATCCGGGAGAACAAGGCCGAGGAGATCTACATAGTCGTCTCG
>ASV_868  
TCGACCCGCCTGATCCTGCACAGCAAGGCTCAGAACACCGTCATGCACCTGGCGGCAGAAGCCGGTTCGGTGGAAGACCTGGAACTTGAGGATGTACTGCGTGGGTACGGTGGTGTGAAGTGCGTTGAGTCTGGGGGGCCGGAACCCGGTGTCGGCTGCGCCGGCCGCGGAGTAATTACTGCAATAAACTTCCTGGAGGAAAACGGTGCATACACCGACGACCTGGACTTCGTCTTCTATGACGTTCTGGGCGACGTGGTCTGCGGCGGGTTCGCCATGCCGATCCGGGAGAACAAGGCCGAGGAGATCTACATAGTCGTCTCG
>ASV_869  
TCCACGCGCCTGATCCTGCACGCCAAGGCGCAGGACACCATCCTGTCGCTGGCAGCCGAAGCCGGCTCGGTGGGGGACCTGGGGCTCGAGGACGTGATGAAGATCGGCTACCACGACATCCGCTGCGTGGAGTCCGGTGGCCCCGAGCCGGGCGTGGGCTGCGCTGGCCGCGGTGTGATCACCTCGATCAACTTCCTCGAAGAAAACGGCGCTTACGACGGCGTGGACTAAGTGTCCTACGACGTGCTCGGTGACGTGGTGTGCGGCGGCTTTGCCATGCCCATCCGCGAGAACAAGGCGCAGGAAATCTACATCGTCATGTCG
>ASV_870  
TCGACCCGGCTCATCCTCCACGCCAAGGCCCAGGCAACGGTCATGGACCCGGTGCGGGAGCGCGGCACGGTTGAGGACCTTGAGGTGGAAGATGTCACGAAGGTCGGCTACAACGGTATCGCCTGCGTGGAGTCGGGCGGTCCCGAGCCGGGTGTGGGCTGTGCCGGGCGCGGCGTCATCACCGCCATCAACTTCCTGGAGGAAAACGGCGCTTACAAACCCGACCTGGATTTCGTGTTCTACGACGTTCTGGGCGACGCGGTCTGCGGCGGGTTTGCCATGCCGATCCGGGAGGGGAAGGCGGAAGAGATCTACATCGTCTGCTCC
>ASV_871  
TCCACCCGCCTGATTCTGCATGCCAAAGCCCAGGACACGGTTATGGACAAGGTCCGTGAACTTGGCACCGTTGAGGATCTGGAACTTGATGATGTCTGCAAACGCGGCTACGGCGAGGTTATGTGTGTCGAGTCGGGCGGTCCTGGGCCAGGCGTCGGTTGTGCCGGCCGTGGCGTTAACACCGCAATCAACTTCCTCGAAGAAGAAGGCGCCTACACTCCTGACCTTGATTACGTTTTCTATGACGCTCTTGGTGACGTTGTCCGCGGTGGCTTCACCATGCCGATCCGCGAGAACAAGGCGCAAGAGATCTACATCGTGGTTTCT
>ASV_872  
TCCACCCGTCTTATCCTTCACGCTAAGGCTCAGACCACAGTTATGGACAAGGTTCGCGAACTAGGAACAGTCGAAGACCTTGAGCTTGAAGACGTATTAAAAGAGGGTTACGGCGATGTCATGTGTGTTGAGTCGGGCGGTCCTGAGCCGGGTGTCGGTTGTGCCGGTCGTGGCGTTATCACCGCAATAAACTTCCTCGAAGAAGAGGGCGCATACACTCCTGACCTCGACTACGTTTTCTATGACGTTCTTGGAGACGTCGTCTGCGGTGGTTTCGCTATGCCGATCCGCGAAAACAAGGCCCAGGAGATTTACATCGTGGTTTCC
>ASV_873  
TCAACGCGTCTAATCCTCCACTCTAAAATGCGAAACACGATTATGGAAATGGCTGCTGAAGCTGGCTCTGTTGAAGATCTGGAGTTGGAAGATGTCATGAAAAAAGGCTACGGCGACGTTACGTGTGTCGAGTCGGGTGGTCCCGAGCCGGGTGTCGGTTGTGCCGGTCGTGGGGTTATCACCGCGATCAACTTCCTCGAAGAAGAGGGTGCCTACACCCCCGACCTCGACTATGTTTTCTACGACGTTCTCGGCGACGTGGTCTGTGGTGGCTTCGCCATGCCGATCCGCGAAAACAAGGCGCAGGAAATCTACATTGTCGTCTCC
>ASV_874  
TCAACTCGATTGATCCTGCGTGCCAAGGCCCTGGCCACAGTTATGGACAAGGTCCGTGAGCTCGGCACCGTTGAGGACCTGGAGCTGGAAGATGTCTGTAAGCGCGGTTACGGTGATGTCATGTGTGTTGAGTCTGGTGGTCCTGAGCCGGGTGTCGGTTGTGCCGGTCGTGGGGTTATCACCGCGATCAACTTCCTCGAAGAGGAGGGTGCCTACACCCCCGACCTCGACTATGTTTTCTACGACGTTCTCGGCGACGTGGTCTGTGGTGGCTTCGCCATGCCGATCCGCGAAAACAAGGCGCAGGAAATCTACATTGTCGTCTCC
>ASV_875  
TCAACTCGATTGATCCTGCATGCCAAGGCCCAGGCCACAGTTATGGACAAGGTTCGCGAGCTGGGCACGGTTGAGGATCTGGAGCTGGAAGATGTCATGAAGGTCGGCTACGGTGATGTCAAATGCGTCGAGTCCGGTGGTCCCGAGCCGGGTGTCGGCTGCGCTGGCCGCGGCGTTATTACTGCCATCAACTTCCTGGAAGAGAACGGCGCCTACACCCCCGACCTCGACTTTGTTTTCTATGACGTTCTCGGTGATGTTGTCTGTGGCGGGTTCGCCATGCCGATCCGCGAAGGCAAGGCCGAAGAGATCTACATCGTCTGTCCC
>ASV_876  
TCCACCCGTCTTATCCTTCACGCTAAAGCTCAGACCACCGTTATGGACAAGGTTCGCGAACGAGGGACTGTTGGAGATTTAGAGCTGAGCGAGGTTTTGATGGAAGGATATATGGGCGTTAAATGTGCAGAGTCAGGGGGTCCAGAACCAGGAGTAGGATGTGCTGGTCGTGGGGTAATCACAGCCATTAACTTTCTAGAAGAAAACGGTGCTTATGCTACGGATACAGATTATGTCTTCTACGATGTCCTAGGTGACGTTGTGTGCGGTGGATTCGCAATGCCGATTCGTGAGAATAAGGCCAAAGAAATCTATATTGTCACTTCG
>ASV_877  
TTAACCCGTCTGATCCTGCACTCCAAGGCTCAGACTTCGGTGATGGAGATGGCAGCCGAGTTGGGCTCCGTCGAAGATCTGGAATTGGAAGATGTACTTCAGATTGGTTACAAAGACATCAAATGTGTCGAGTCTGGTGGACCTGAGCCGGGTGTGGGTTGTGCCGGTCGCGGGGTGATCACCGCGATCAACTTCCTGGAAGAGGAAGGCGCTTACACCGAAGATCTGGACTTCGTGTTCTACGACGTGCTCGGGGATGTGGTCTGTGGCGGCTTCGCCATGCCGATCCGTGAGAACAAGGCTCAAGAGATCTACATCGTCTGCTCC
>ASV_878  
TCCACCCGTCTGATCCTGCACGCTAAAGCCCAGACCACGGTTATGGACAAGGTCCGCGAGCTCGGTACCGTTGAGGATTTGGAGCTGGATGATGTCTGTAAGCGCGGTTACGGCGATGTCATGTGCGTTGAGTCGGGCGGTCCTGAGCCAGGTGTCGGTTGTGCCGGTCGGGGCGTTATCACCGCGATCAACTTCCTTGAGGAAGAGGGCGCATACACTCCTGACCTCGATTACGTCTTCTATGACGTCCTCGGTGACGTTGTCTGTGGTGGCTTCGCCACGCCGATCCGCGGGAACAAGGCCCAGGAAATCTACATCGTGGTTTCC
>ASV_879  
TCCACCCGTCTTATCCTTCACGCTAAAGCTCAGACCACCGTTATGGACAAGGTTCGCGAGCTCGGAACCGTCGAAGACCTTGAGCTTGTAGATGCAATGAAAAAAGGCTACGGCGACGTTAAATGTGTTGAATCAGGGGGTCCAGAGCCAGGTGTTGGTTGTGCCGGTCGTGGTGTTATCACTGCAATTAACTTCTTAGAAGAAGAAGGCGCCTACGAAGAAGATTTAGATTTCGTCTTTTACGACGTACTCGGTGACGTTGTTTGTGGCGGCTTTGCTATGCCGATTCGTGAAAACAAAGCGCAAGAAATCTACATCGTTTGTTCT
>ASV_880  
TCCACCCGCCTGATCCTGCACGCCAAAGCTCAGGACACGGTTATGGACAAGGTCCGCGAGCTTGGCACCGTAGAGGACCTGGAGTTGGAGGATGTCTGTAAGCGCGGCTACGGCGAGGCCATGTGCGTTGAGTCGGGTGGCCCAGAGCCAGGCGTTGGCTGTGCTGGCCGTGGCGTCATTACCGCCATCAACTTCCTCGAAGAAGAAGGCGCATACACTCCCGATCTTGACTATGTGTTCTACGACGTTCTAGGTGACGTTGTCTGTGGCGGTTTCGCCATGCCAATTCGTGAGAACAAGGCTCAGGAAATCTACATAGTTGTATCA
>ASV_881  
TCTACCCGTCTGATCCTGCACGCCAAGGCGCAGACCACGGTGATGGACAGGGTGCGTGAGCTGGGGACCGTCGAGGACCTGGAGCTGGAGGATGTCTGTAAGCGCGGTTACGGCGATGTCATGTGCGTCGAGTCGGGTGGTCCCGAGCCGGGCGTTGGTTGCGCCGGTCGTGGTGTTATCACCGCGATCAACTTCCTCGAGGAAGAGGGCGCTTACACCCCGGATCTCGATTATGTCTTCTATGATGTCTTGGGTGACGTTGTTTGTGGCGGTTTCGCCATGCCGATCCGCGAGAACAAGGCCCAGGAGATCTATATCGTGGTCTCT
>ASV_882  
TCCACACGTTTAATTCTTCATGCCAAAATGCAAAACTCGATTATGGAAACGGCTGCTGAAGCAGGCTCCGTGGAAGACATTGAACTCGAAGATGTACTTAAGGTGGGTTACGACGACGTTATGTGTGTCGAGTCGGGTGGTCCCGAGCCGGGTGTCGGTTGTGCCGGTCGTGGGGTTATCACCGCGATCAACTTCCTCGAAGAAGAGGGTGCCTACACCCCCGACCTCGACTATGTTTTCTACGACGTTCTCGGCGACGTGGTCTGTGGTGGCTTCGCCATGCCGATCCGCGAAAACAAGGCGCAGGAAATCTACATTGTCGTCTCC
>ASV_883  
TCTACCCAACTGATTCTGCACGCCAAGGCGCAGACCACGGTTATGGACAAGGTCCGCGAACTAGGTACCGTCGAGGACCTGGAGCTGGAAGATGTCTGTAAGCGCGGTTACGGTGATGTCATGTGTGTTGAGTCTGGTGGTCCTGAGCCAGGTGTCGGCTGTGCAGGTCGTGGTGTTATCACAGCGATCAACTTCCTCGAAGAAGAAGGCGCATACACTCCCGATCTTGACTATGTGTTCTACGACGTTCTAGGTGACGTTGTCTGTGGCGGTTTCGCCATGCCAATTCGTGAGAACAAGGCTCAGGAAATCTACATAGTTGTATCA
>ASV_884  
TCAACAAGGCTCATTCTTGGTGGTCTGGCACAAAAGACGGTACTTGATACACTTCGTGAAGAAGGAGAAGATATTGATCTGGAATATATGCTGAAAAATGGATTCTCTGATATAAGATGTGTGGAATCCGGCGGACCGGAACCGGGTGTCGGCTGTGCCGGCCGTGGTATTATTACATCAATTAATCTGTTGGAACAGCTTGGTGCTTATACGGATGATCTGGATTATGTATTCTACGATGTATTAGGAGACGTTGTTTGCGGTGGTTTTGCGATGCCGATCCGTGAAGGCAAAGCACAGGAAATTTATATCGTTGCCTCC
>ASV_885  
TCTACCCGTTTAATTATGCACACTAAAGCCCAAACAACGGTTATGGACTTAGCCCGCGACAGAGGGACTGTCGAAGATGTAGAACTGGAAGAGGTTTTGATGCAAGGGTATTTGGGGGTTAAATGTGCGGAATCAGGGGGTCCAGAACCAGGGGTGGGCTGTGCAGGTCGAGGAGTCATCACCGCCATTAACTTTCTAGAAGAAAACGGTGCTTATGGTACTGATACGGATTATGTCTTTTACGATGTTCTAGGTGACGTGGTTTGTGGGGGCTTTGCAATGCCAATACGTGAGAATAAGGCCAAAGAAATCTATATTGTCACCTCG
>ASV_886  
TCCACCCGCTTGCTTCTGGGTGGTCTGGCCCAGAAGTCGGTACTCGATACCCTGCGGGACGAAGGCGAAGACGTGGAGCTTGCGGACATCCGCAAGGAAGGGTTCCTGGGTACGTGGTGCGTGGAGTCTGGAGGGCCGGAACCTGGTGTGGGGTGCGCGGGCCGGGGAATCATCACGTCCATCAACATGCTGGAATCCTTGGGTGCGTACGATGAGTCAGAGGGTCTGGATTATGTTTTTTACGACGTTTTAGGCGACGTGGTGTGTGGTGGTTTCGCCATGCCTATTCGCGAAGGGAAGGCGGAAGAAATCTACATCGTCTGCTCT
>ASV_887  
TCCACCCGTCTTATCCTTCACGCTAAGGCTCAGACAACAGTTATGGATAAGGTTCGCGAACTGGGAACAGTTGAGGACCTTGAGCTTGAAGACGTATTGAAAGAGGGTTACGGCCAGGTTATGTGTGTTGAGTCCGGTGGCCCAGAGCCAGGTGTTGGTTGTGCCGGCCGTGGTGTCATCACCGCTATCAACTTCTTAGAAGAAGAGGGCGCTTACACACCCGATCTTGATTATGTTTTTTATGATGTTCTTGGTGACGTTGTCTGTGGTGGTTTCGCCATGCCTATCCGCGAGAACAAAGCACAGGAAATCTACATCGTCGTTTCA
>ASV_888  
TCAACACGTTTAATTCTTCATGCAAAAnnnCAAAATTCAATTATGGAAATGGCTGCTGAAGCAGGCTCAGTGGAAGACATTGAGTTGGAAGATGTGCTTAAGGTGGGTTACGGCGGGGTTCGCTGTGTTGAGTCTGGTGGTCCTGAGCCAGGTGTTGGCTGCGCCGGTCGTGGTGTTATTACCGCGATTAATTTCCTCGAAGACGAAGGCGCGTACGAAGAAGATTTAGATTTTGCGTTTTACGACGTGTTGGGTGATGTGGTTTGTGGTGGTTTCGCCATGCCGATCCGTGAAAACAAGGCCCAGGAAATTTACATCGTTGTATCC
>ASV_889  
TCAACCCGTCTAATCTTACACTCTAAAATGCAAGACACAATTATGGAAATGGCTGCTGAAGCTGCCTCTGTTGAAGATATAGAGTTAGAAGATGTATTACTTACCGGTTACGGCGAGGTCATGTGTGTTGAGTCTGGTGGCCCTGAGCCGGGTGTTGGTTGTGCCGGTCGTGGTGTTATTACCGCTATCAACTTCCTTGAGGAAGAGGGCGCCTATACCCCTGACCTCGATTATGTTTTCTACGATGTTCTCGGTGACGTTGTCTGCGGTGGTTTTGCTATGCCGATCCGCGAGAACAAGGCCCAGGAGATCTATATCGTTGTCTCC
>ASV_890  
TCCACTCGTCTGTTGCTGGGCGGTCTGGCTCAGAAGTCCGTTCTGGATACCCTGCGCGACGAAGGCGAAGATGTTGATCTGTCCGATATCCGCAAGCCCGGTTTCAAGGGCACATGATGTGTCGAGTCCGGCGGACCGGAACCAGGCGTTGGTTGTGCAGGTCGTGGTATCATTACCTCCATCAACATGCTGGAATCACTGGGGGCATATCACGAATCCGAAAAGCTTGATTACGCTTTCTACGATGTTCTGGGTGACGTTGTGTGCGGCGGATTCGCAATGCCCATCCGCGATGGCAAGGCCGAAGAAATTTATATCGTCTGTTCC
>ASV_891  
TCCACCCGTCTGACCTTGCACGCTAAAGCTCAGACCACGGTTATGGATAAGGTTCGTGAGCTCGGTACCGTTGAGGACCTGGAACTGGAAGATGTGTTGAAGACCGGCTACGCCGATATCAAGTGCGTCGAGTCCGGTGGCCCCGAGCCCGGTGTCGGTTGTGCCGGTCGTGGTGTGATTACCGCCATCAACTTCCTGGAAGAGGAGGGCGCCTACGAGGAAGACCTGGACTTCGTTTTCTACGACGTACTGGGTGACGTGGTCTGTGGTGGCTTCGCCATGCCGATCCGTGAGAACAAGGCACAGGAGATCTACATCGTTGTCTCC
>ASV_892  
TCCACCCGTCTTATCCTTCACGCTAAAGCTCAGACCACCGTTATGGACAAGGTTCGCGAGCTCGGAACCGTCGAAGACCTTGAGCTTGTAGATGTAATGAAAAAAGGCTGCGGCGACGTCATGTGTGTTGAATCAGGTGGCCCTGAGCCTGGTGTTGGTTGTGCAGGTCGTGGTGTTATCACTGCAATTAACTTTCTTGAAGAAGAAGGTGCATACGAAGATGACCTAGATTTCGTTTTTTACGATGTATTGGGTGATGTTGTATGTGGTGGCTTCGCGATGCCTATTCGTGAGAATAAGGCACAGGAAATCTACATCGTTGTTTCT
>ASV_893  
TCCACCCGTTTGATTCTCCTCTCCGAGGCGCAGACCACGGTGATGCACATGGCCGCCGAGCACGGCAGCGTCGAAGACATTGAGTTGGATGACGTGCTCAAGGTCGGTTACGGCGACGTGAAGTGCGTCGAGTCCGGTGGTCCTGAGCCCGGTGTGGGGTGTGCCGGTCGTGGTGTTATCACCGCCATCAACTTCCTTGAGGAAGAAGGTGCCTACACCGAGGAGCTGGACTTCGTTTTCTACGATGTACTGGGTGATGTGGTCTGTGGTGGTTTCGCCATGCCGATTCGTGAAAACAAGGCGCAGGAAATTTACATTGTCTGTTCC
>ASV_894  
TCTACCCGCCTGATTTTACATGCCAAGGCGCAGAATACCATCATGGAGATGGCGGCCGAGGCGGGGTCGGTTGAGGATCTGGAGCTGGAAGATGTGTGTAAGCGCGGATACGGCGATGTCATGTGTGTTGAGTCGGGTGGTCCTGAGCCAGGTGTAGGTTGCGCCGGGCGCGGGGTTATCACCGCGATCAACTTCCTCGAGGAAGAGGGCGCTTACACCCCGGATCTCGATTATGTCTTCTATGATGTCTTGGGTGACGTTGTTTGTGGCGGTTTCGCCATGCCGATCCGCGAGAACAAGGCGCAGGAGATCTATATCGTGGTCTCC
>ASV_895  
TCAACCCGCCTGATCCTGCACGCCAAAGCCCAGGCCACGGTTATGGACAAGGTCCGCGAGCTCGGCACCGTTGAGGACCTCGAGCTAGAAGATGTTAGTAAGCGCGGTTACGGAGATATCAAGTGCGTCGAGTCCGGTGGTCCCGAGCCGGGTGTCGGTTGCGCCGGCCGTGGCGTAATCACTGCCATTAACTTCCTGGAGGAGGAAGGCGCCTACGAAGATGATCTCGATTTTGTCTTCTACGACGTACTTGGTGACGTGGTCTGTGGTGGCTTCGCGATGCCGATCCGCGAAAACAAGGCCCAGGAGATCTATATCGTCTGCTCC
>ASV_896  
TCCACCCGTTTGATCCTGCACTCCAAGGCTCAGACTTCTGCAATGGAGATGGCAGCAGAGCTGGGCTCCGTTGAAGATCTGGAGTTGGAAGGTGTGCTTCAGGTTGGTTACAAAGACATCAAATGCGACGAGTCCGGTGGTCCTGAGCCCGGTGTGGGGTGTGCCGGTCGTGGTGTTATCACCGCCATCAACTTCCTTGAGGAAGAAGGTGCCTACACCGAGGAGCTGGACTTCGTTTTCTACGATGTATTGGGTGATGTGGTCTGTGGTGGTTTCGCCATGCCGATTCGTGAAAACAAGGCGCAGGAAATTTACATTGTCTGTTCC
>ASV_897  
TCAACTCGATTGATCCTGCATGCCAAGGCCCAGGCCACAGTTATGGACAAGGTTCGCGAGCACGGCAGCGTCGAAGACATTGAGTTGGATGACGTGCTCAAGGTCGGTTACGACGACGCGAAATGCGTCGAGTCCGGTGGTCCTGAGCCCGGTGTGGGGTGTGCCGGTCGTGGTGTTATCACCGCCATCAACTTCCTTGAGGAAGAAGGTGCCTACACCGAGGAGCTGGACTTTGTTTTCTACGATGTATTGGGTGATGTGGTCTGTGGTGGTTTCGCCATGCCGATTCGTGAAAACAAGGCGCAGGAAATTTACATTGTCTGTTCC
>ASV_898  
TCAACCCGTCTAATCTTACACTCTAAAATGCAAAACACAATTATGGAAATGGCGGCTGAAGCTGGCTCCGTTGAAGATATAGAGTTAGAAGATGTATTACTTACCGGTTACGGTGACGTTAAATGTGTTGAATCAGGGGGTCCAGAGCCAGGTGTTGGTTGTGCCGGTCGTGGTGTTATCACGGCAATTAACTTCTTAGAAGAAGAAGGCGCCTACGGAGAAGATTTAGATTTCGTCTTTTACGACGTACTCGGTGACGTTGTTTGTGGCGGCTTTGCTATGCCGATTCGTGAAAACAAAGCGCAAGAAATCTACATCGTTTGTTCT
>ASV_899  
TCGACTCGCTTGATCCTGCATGCCAAGGCGCAGGACACTGTTATGGACAAGGTTCGCGAGCTCGGTACTGTTGAGGACCTCGAGCTGAAGGATGTCTGTAAGCGCGGTTATGGCGACGTCATGTGAGTCGAGTCCGGTGGTCCTGAGCCAGGTGTCGGCTGTGCAGGTCGTGGTGTTATCACAGCGATCAACTTCCTCGAAGAAGAGGGCGCATACACCCCGGATCTCGATTACGTTTTTTATGACGTTCTCGGTGACGTCGTCTGCGGTGGCTTTGCTATGCCGATCCGCGAGAACAAGGCCCAGGAGATCTACATCGTGGTTTCC
>ASV_900  
TCCACCCGTCTTTTCCTTCACGCTAAGGCCCAGACAACAGTTATGGATAAGGTTCGCGAGCTGGGAACAGTTGAAGACCTTGAGCTTGAAGATGTCTGTAAGCGCGGTTACGGTGATGTCATGTGTGTTGAGTCTGGTGGTCCTGAGCCAGGTGTCGGCTGTGCAGGTCGTGGTGTTATCACAGCGATCAACTTCCTCGAAGAAGAGGGCGCATACACCCCGGATCTCGATTACGTTTTTTATGACGTTCTGGGTGACGTCGTCTGCGGTGGCTTTGCTATGCCGATCCGCGAGAACAAGGCCCAGGAGATCTACATCGTGGTTTCC
>ASV_901  
TCCACCCGCCTGATCCTGCATGCTAAAGCACAAGACACGGTTATGGACAAGGTCCGCGAGCTCGGTACCGTTGAGGACCTCGAGCTTGAAGATGTCTGTAAGCGCGGCTACGGCGATGTCATGTGTGTTGAGTCGGGTGGTCCTGAGCCGGGCGTCGGTTGTGCCGGTCGTGGGGTTACCACCGCGATCAACTTCCTCGAAGAAGAGGGTGCCTACACCCCCGACCTCGACTATGTTTTCTACGACGTTCTCGGCGACGTGGTCTGTGGTGGCTTCGCCATACCGATCCGCGAAAACAAGGCACAGGAAATCTACATTGTCGTCTCC
>ASV_902  
TCCACCCGTTTGATTCTCCACTCCAAGGCGCAGACCACGGTGACGCACATGGCCGCCGAGCACGGCAGCGTCGAAGACATTGAGTTGGATGACGTGCTCAAGGTCGGTTACGGCGACGTGAAGTGCGTCGAGTCCGGTGGTCCTGAGCCAGGTGTCGGCTGTGCAGGTCGTGGTGTTATCACAGCGATCAACTTCCTCGAAGAAGAGGGCGCATACACCCCGGATCTCGATTACGTTTTTTATGACGTTCTCGGTGACGTCGTCTGCGGTGGCTTTGCTATGCCGATCCGCGAGAACAAGGCCCAGGAGATCTACATCGTGGTTTCC
>ASV_903  
TCCACCCGTTTGATTCTCCACTCCAAGGCGCAGACCACGGTGACGCACATGGCCGCCGAGCACGGCAGCGTCGAAGACATTGAGTTGGATGACGTGCTCAAGGTCGGTTACGGCGACGTGAAGTGCGTCGAGTCCGGTGGTCCTGAGCCAGGTGTCGGCTGTGCAGGTCGTGGTGTTATCACAGCGATCAACTTCCTCGAAGAAGAGGGCGCATACACCCCGGATCTCGATTACGTTTTTTATGACGTTCTGGGTGACGTCGTCTGCGGTGGCTTTGCTATGCCGATCCGCGAGAACAAGGCCCAGGAGATCTACATCGTGGTTTCC
>ASV_904  
TCAACTCGATTGATCCTGCATGCCAAGGCCCAGGCCACAGTTATGGACAAGGTTCGCGAGCTGGGCACGGTTGAGGATCTGGAGTTGGAAGATGTCATGAAAAAAGGCTACGGCGACGTTATGTGTGTCCAGTCCGGTGGCCCCGAGCCCGGTGTCGGTTGTGCCGGTCGTGGTGTGATTACCGCCATCAACTTCCTGGAAGAGGAGGGCGCCTACGAGGAAGACCTGGACTTCGTTTTCTACGACGTACTGGGTGACGTGGTCTGTGGTGGCTTCGCCATGCCGATCCGTGAGAACAAGGCACAGGAGATCTACATCGTTGTCTCC
>ASV_905  
TCGACCCGCCTGATCCTGCATGCTAAAGCCCAGACCACCGTCATGGACAAGGTCCGTGAGCTCGGTACCGTCGAGGACCTGGAGCTGGATGATGTCTGTAAGCGCGGATACGGCGATGTCATGTGTGTTGAGTCGGGTGGTCCTGAGCCAGGTGTAGGTTGCGCCGGGCGCGGGGTTATCACCGCCATCAACTTCCTCGAGGAAGAGGGCGCTTACACCCCGGATCTTGATTATGTCTTCTATGATGTCTTGGGTGACGTTGTTTGTGGCGGTTTCGCCATGCCGATCCGCGAGAACAAGGCGCAGGAGATCTATATCGTGGTCTCA
>ASV_906  
TCGACTCGGCTCATTCTTCATGCCAAGGCTCAGGACACGGTGnnnGACCTGGTTCGGGAAAGGGGGACGGTCGAGGATCTGGAGCTGGAGGAAGTCATGAAGGTCGGCTTCAGGGATGTGCGGTGCGTCGAATCCGGCGGTCCGGAGCCGGGCGTCGGCTGCGCCGGTCGTGGCGTCATTACTGCCATCAACTTTCTCGAAGAGAATGGTGCCTATACCCCTGATCTCGATTTCGTCTTCTACGACGTTCTTGGCGACGTCGTCTGCGGCGGGTTCGCCATGCCGATCCGGGAGAACAAGGCGGAAGAGATTTATATCGTCTGCTCC
>ASV_907  
TCCACCCGTCTGATTCTCCACGCCAAGGCCCAGGATACGGTGCTGTCCCTGGCCGCCGACGCGGGGGCGGTGGAAGACCTGGAGCTGGAAGACGTGCTCAAGGTGGGCTTCGGCAACATCAAGTGCGTGGAATCCGGCGGCCCGGAACCCGGCGTGGGCTGCGCCGGTCGGGGCGTGATTACGGCCATTAACTTCCTGGAAGAAAATGGCGCCTATGAAGATGTGGATTACGTCTCCTACGACGTGCTGGGTGACGTGGTGTGTGGCGGTTTCGCCATGCCCATTCGGGAAAACAAGGCCCAGGAAATTCACATCGTTATGTCC
>ASV_908  
TCCACCCGATTGCTGTTGGGTGGTTTGGCCCAGAAATCTGTTCTCGATACCCTGCGCGAAGAGGGCGAGGATGTGGAACTCGATGATATCCGCAAAAAAGGATACGGCGGAACCTGGTGTGTTGAGTCCGGTGGACCGGAACCAGGCGTAGGCTGCGCCGGACGCGGCATCATCACCTCGATCAACATGCTGGAACAGCTGGGTGCCTATGATGAAAGCGAGGGCTTGGATTATGCCTTCTATGACGTTCTTGGTGACGTTGTTTGCGGTGGATTCGCCATGCCCATTCGTGATGGCAAGGCTGAGGAGATCTATATCGTTTGCTCT
>ASV_909  
TCGACAAGGCTCCTCCTCGGCGGCCTCAGCCAGAAAACAGTTCTGGATACCTTAAGAGAAGAAGGTGAGGATGTCGAACTCGACGATATCATTCTGGAAGGTTACGGACGCGAATGCGTGGAGTCGGGCGGCCCCGAACCGGGAGTTGGCTGCGCCGGAAGAGGGATCATCACTTCCATAAATCTTCTCGAACAGCTCGGCGCATATGAAGAGGAAAAAGAACTCGATTATGTATTTTACGACGTGCTTGGTGACGTTGTGTGCGGAGGCTTCGCGATGCCCCTCCGCGAAGGCAAAGCACAGGAGATATATATCGTCGTCTCC
>ASV_910  
TCAACACGTCTTCTTCTTGGCGGACTTGCCCAGAAGACAGTTCTCGACACCCTTCGTGACGAAGGCGAGGACGTGGAACTTGATGATGTGCAGAAGGTTGGTTTCAAGGGATCAGTATGTACTGAATCAGGCGGCCCTGAACCTGGGGTCGGATGTGCAGGGCGCGGAATCATCACTTCCATCAACCTCCTTGAACAGCTCGGTGCCTATGCAAGCGACAAGAGCACAGACTATGTCTTTCATGATGTTCTCGGAGACGTTGTGTGCGGTGGTTTTGCAATGCCTATACGCGAAGGCAAGGCGCAGGAAATCTACATCGTTGTTTCA
>ASV_911  
TCTACCCGTCTGATCCTGCACGCCAAGGCGCAGACCACCGTCATGGACAAGGTCCGCGAGCTCGGTACCGTCGAGGACnnnGAGCTGGAAGATGTGTGTAAGCGCGGATACGGCGATGTCATGTGCGTCGAGTCCGGTGGCCCCGAGCCCGGTGTCGGTTGTGCCGGTCGTGGTGTGATTACCGCCATCAACTTCCTGGAAGAGGAGGGCGCCTACGAGGAAGACCTGGACTTCGTTTTCTACGACGTACTGGGTGACGTGGTCTGTGGTGGCTTCGCCATGCCGATCCGTGAGAACAAGGCACAGGAGATCTACATCGTTGTCTCC
>ASV_912  
TCTACCCGTTTGATCCTGCACGCAAAAGCGCAGAACACCATCATGGAAATGGCGGCGGAAGTAGGCTCAGTCGAAGATTTGGAACTGGAAGATGTACTGCAGATCGGTTACGGCGGAGTGCGTTGTGCTGAGTCTGGTGGTCCAGAGCCAGGAGTAGGCTGTGCTGGTCGTGGTGTTATCACTGCTATCAACTTCCTGGAAGAAGAAGGCGCGTACGAAGAAGATCTGGACTTCGTATTCTACGACGTACTGGGTGACGTTGTTTGCGGTGGTTTCGCTATGCCAATCCGCAAAAACAAAGCGCAGGAAATCTACTTCGTTTGCTCC
>ASV_913  
TCGACCCGCCTGATCCTGCATGCTAAAGCCCAGACCACCGTCATGGACAAGGTCCGCGAACTGGGTACCGTCGAGGACCTGGAGCTGGATGATGTCTGTAAGCGCGGTTATGGCGACGCCATGTGTGTCGAGTCCGGTGGTCCCGAGCCAGGTGTAGGTTGTGCCGGTCGTGGGGTTATCACCGCCATCAACTTCCTCGAAGAAGAGGGCGCTTACACCCCCGACCTCGACTATGTTTTCTACGATGTCTTGGGTGACGTTGTCTGTGGCGGTTTCGCTATGCCGATCCGCGAGAACAAGGCGCAGGAGATCTATATCGTGGTCTCC
>ASV_914  
TCCACACGCCTAATACTCCATGCCAAGGCCCAGGAGACCGTCATGGACCTGGTGAGGGGGAGGGGTACCGTCGAGGACCTGGAGCTGGGAGACGTGCTCAAGGTTGGGTACGGTGGTGTGAAGTGCGTTGAGTCTGGGGGGCCGGAACCCGGTGTCGGCTGCGCCGGCCGCGGAGTAATTACTGCAATAAACTTCCTGGAGGAAAACGGTGCATACACCGACGACCTGGACTTCGTCTTCTATGACGTTCTGGGCGACGTGGTCTGCGGCGGGTTCGCCATGCCGATCCGGGAGAACAAGGCCGAGGAGATCTACATAGTCGTCTCG
>ASV_915  
TCTACTCGCCTTATCCTTCATTCGAAGGCACAGAACACTATCATGGAAATGGCTGCAGAAGCAGGCACAGTTGAAGATATAGAACTGGAAGATGTATTAAAAACCGGTTACGGAAATATCAAGTGTGTTGAATCAGGTGGTCCTGAGCCTGGTGTTGGTTGTGCAGGTCGTGGTGTTATCACTGCAATTAACTTTCTTGAAGAAGAAGGTGCATACGAAGATGACCTAGATTTCGTTTTCTACGATGTTCTCGGCGACGTTGTCTGTAGTGGTTTTGCTATGCCGATCCGTGAGAACAAGGCCCAGGAGATCTATATCGTTGTCTCC
>ASV_916  
TCTACTCGTTTGATCTTGCACTCCAAGGCACAGAACTCTGTGATGGAACTGGCTGCTGAAGCTGGCTCTGTTGAGGATCTGGAATTGGAAGACGTGTTGTCGGTTGGTTACGGCGGCATCAAGTGGGTCGAGTCTGGTGGTCCAGAGCCCGGTGTTGGTTGTGCTGGCCGTGGCGTTATCACCGTGATCAACTTCTTGGAAGAGGAAGGCGCGTATGACGACGAACTCGATTTCGTGTTCTACGACGTACTGGGTGTCGTGGTGTGCGGTGGTTTCGCGATGCCGATCCGTGAGAACAAAGCGCAAGAGATCTACATCGTTTGCTCT
>ASV_917  
TCTACTCGCCTGGTTCTGCACTCAAAAGCTCAGAACACCATCATGGAAATGGCGGCAGAAGCCGGCACCGTAGAAGACCTTGAACTTGAAGATGTACTTAAGGCTGGTTACGGCGACATCCGCTGTGTTGAATCTGGTGGTCCAGAGCCCGGTGTTGGCTGTGCCGGTGGTGTTATTACCGCCATTAACTTCCTCGAAGAAGAAGGTGCGTACGAAGACGACCTCGACTTTGTTTTTTACGACGTACTCGGTGACGTTGTGTGCGGTGGCTTCGCTATGCCTATCCGCGAAAACAAAGCTCAAGAAATCTACATCGTTTGCTCT
>ASV_918  
TCCACCCGTCTGATCTTGCACGCTAAAGCTCAGACCACGGTTATGGATAAGGTTCGTGAGCTCGGTACCGTTGAGGACCTGGAGCTGGAAGATGTAnnnAAGACCGGCTATGCCGATATCAAGTGCGTCGAGTCCGGCGGTCCTGAGCCCGGTGTCGGTTGTGCCGGCCGTGGTGTGATCACCGCCATCAACTTTCTGGAAGAGGAGGGCGCCTACGAGGAAGACCTGGACTTCGTCTTCTACGACGTACTGGGTGACGTGGTCTGCGGTGGTTTTGCCATGCCGATTCGTGAGAACAAGGCACAGGAGATCTACATCGTCGTCTCC
>ASV_919  
TCCACCCGTTTGATTCTCCACTCCAAGGCGCAGACCACGGTGATGCACATGGCCGCCGAGCACGGCAGCGTCGAAGACATTGAGTTGGAAGATGTGCTTAAGGTGGGTTACAGCGGGGTTCGCTGTGTTGAGTCTGGTGGTCCTGAGCCAGGTGTTGGCTGTGCCGGTCGTGGTGTTATTACCGCGATTAATTTCCTCGAAGATGAAGGCGCGTACGAAGAAGATTTAGATTTTGTGTTTTACGACGTGTTGGGTGATGTGGTTTGTGGTGGTTTCGCCATGCCGATCCGTGAAAACAAGGCCCAGGAAATTTACATCGTTGTATCC
>ASV_920  
TCTACCCGTCTGATCCTGCACGCTAAAGCTCAGACCACGGTTATGGATAAGGTTCGTGAGCTCGGTACCGTTGAGGACCTGGAGCTGGAGGATGTTTGTAAGCGCGGCTACGGCGATGTCATGTGTGTTGAGTCGGGCGGTCCTGAGCCGGGTGTTGGTTGTGCCGGTCGTGGTGTTATTACCGCTATCAACATCCTTGAAGAGGAGGGCGCATATACCCCTGATCTTGATTATGGTTTCTACGATGTTCTCGGCGACGTTGTCTGTGGTGGTTTTGCTATGCCGATCCGTGAGGACAAGGCCCAGGAGATCTATATCGTTGTCTCC
>ASV_921  
TCAACTCGATTGATCCTGCATGCCAAGGCTCAGACCACAGTCATGGACAAGGTTCGCGAGCATGGCACCGTAGAGGATCTGGAACTGGAGGATGTCCGTAAGCGCGGCTACGGCGAGGACATGTGCGTTGAATCGGGCGGCCCGGAGCCGGGCGTTGGCTGCGCCGGTCGTGGAGTTATCACCGCCATCAACTTTCTCGAGGAAGAAGGCGCTTACACCCCTGACCTCGATCATGTTTTCTACGATGTTCTTGGTGACGTTGTTTGCGGTGGCTTCGCCATGCCGATCCGCGAGAACAAGGCCCAGGAGATCTACATTGTTGTCTCC
>ASV_922  
TCTACCCGCCTGATTCTACATGTCAAGGCGCAGAATACCATCTTGGAGATGGCGGCCGAGGCGGGGTCGGTTGAGGATCTGGAACTGGAAGATGTGTTGAAGACCGGCTACGCCGATATCAAGTGCGTCGAGTCCGGTGGCCCCGAGCCCGGTGTCGGTTGTGCCGGTCGTGGTGTGATTACCGCCATCAACTTCCTGGAAGAGGAGGGCGCCTACGAGGAAGACCTGGACTTCGTTTTCTACGACGTACTGGGTGACGTGGTCTGTGGTGGCTTCGCCATGCCGATCCGTGAGAACAAGGCACAGGAGATCTACATCGTTGTCTCC
>ASV_923  
TCTACCCGCCTGATTCTACATGTCAAGGCGCAGAATACCATCTTGGAGATGGCGGCCGAGGCGGGGTCGGTTGAGGATCTGGAACTGGAAGATGTGTTGAAGACCGGCTACGCCGATATCAAGTGCGTCGAGTCCGGTGGCCCCGAGCCCGGTGTCGGTTGTGCCGGTCGTGGTGTGATTACCGCCATCAACTTCCTGGAAGAGGAGGGCGCCTACGAGGAAGACCTGGACTTCGTTTTCTACGACGTACTGGGTGACGTGGTCTGTGGTGGCTTCGCCATGCCAATCCGTGAGAACAAGGCACAGGAGATCTACATCGTTGTCTCC
>ASV_924  
TCTACTCGCCTGATTCTGCACTCAAAAGCTCAGAACACCATTATGGAAATGGCGGCAGAAGCCGGCACCGTAGAAGACCTTGAACTTGAAGATGTACTTAAGGCTGGTTACGGCGACATCCGCTGTGTTGAATCTGGTGGTCCAGAGCCCGGTGTTGGCTGTGCCGGTCGCGGTGTTATTACCGCCATTAACTTCCTCGAAGAAGAAGGTGCGTACGAAGACGACCTCGACTTTGTTTTTTACGACGTACTCGGTGACATCGTGTGCGGTGGCTTCGCTATGCCTATCCGCGAAAACAAAGCTCAAGAAATCTACATCGTTTGCTCT
>ASV_925  
TCCACCCGTCTGCTGCTCGGCGGCTTGGCCCAGAAATCAGTACTCGACACCCTGCGAGAAGAAGGCGAAGGCGTTGAACTCGATGATATCAGAAAAGCAGCTTATAACGGTGCCTGGGCAGCTGAATCAGGTGGCCCGGAGCCTGGTGTTGGTTGTGCCGGTCGTGGTGTTATTACCGCCATCAACTTTCTGGAAGAGGAGGGTGCTTATACCCCTGACCTCGATTATGTTTTCTACGATGTTCTCGGTGACGTTGTCTGCGGTGGTTTTGCTATGCCGATCCGTGAGAACAAAGCCCAGGAGATCTACATCGTTGTCTCC
>ASV_926  
TCTACCCGTCTGATCCTGCACGCCAAGGCGCAAACCACGGTTATGGACAAGGTCCGCGAACTATGTACCGTCGAGGACCTGGAGTTGGATGATGTCTGTAAGCGCGGTTATGGCGACGTCATGTGTGTCGAGTCAGGTGGTCCTGAGCCTGGAGTAGGTTGCGCTGGTCGTGGTATTATTACCGCCATCAACTTCTTAGAAGAAAACGGTGCTTACAAAGATGTTGATTTTGTAAGTTACGACGTACTAGGTGACGTTGTATGTGGTGGTTTCGCTATGCCTATCCGTGAAGGTAAAGCACAAGAAATCTACATCGTTACCTCT
>ASV_927  
TCTACTCGATTAGTGTTAGGTGGCCTTGCGCAGAAAACAGTATTGGATACCTTAAGAGAAGAAGGAGATGATATCGAGCTCGACGCAATCATGAAAACTGGTTATGGTAATATTAAAGGTGTAGAATCAGGCGGTCCTGAACCAGGTGTTGGTTGTGCGGGACGTGGTATTATCACATCCATCAACCTGTTAGGGCAGTTAGGCGCTTACACAGTTGATCTTGATTATGTATTCTATGACGTTTTAGGTGACGTTGTATGTGGTGGTTTCGCAATGCCAATTCGTGAAGGAAAGGCTCAGGAAATTTACATCGTATGTTCC
>ASV_928  
TCTACTCGTTTGATCTTGCACTCCAAGGCACAGAACTCTGTGATGGAACTGGCTGCTGAAGCTGGCTCTGTTGAGGATCTGGAATTGGAAGACGTGTTGTCGGTTGGTTACGGCGGCATCAAGTGCGTTGAGTCTGGTGGTCCAGAGCCCGGTTTTGGTTGTGCTGGCCGTGGCGTTATCACCGCGATCAACTTCTTGGAAGAAGAAGGCGCGTATGACGACGAGCTCGACTTCGTGTTCTACGACATTCTGGGTGACGTGGTGTGCGGTGGTTTCGCGATGCCGATCCGTGAGAACAAAGCGCAAGAGATCTACATCGTTTGCTCC
>ASV_929  
TCAACCCGTCTGATCCTGCACGCCAAGGCCCAGAACACCATCATGGAAATGGCCACCGAGAAGGGCTCTGTAGAAGATCTCGAACTCGAGGACGTTCTTTCCGTCGGTTTCGACGGCGTCAAGTGCGTCGAGTCCGGCGGTCCGGAACCCGGCGTCGGCTGTGCCGGCCGCGGCGTCATCACCGCCATCAACTTCCTTGAAGAAGAAGGCGCCTACGACGACGAACTCGACTTCGTCTTCTACGACGTGCTCGGTGACGTGGTCTGCGGTGGCTTCGCCATGCCGATCCGCGAAAACAAGGCCCAGGAAATCTACATCGTCTGCTCC
>ASV_930  
TCCACTCGTCTGTTGCTGGGCGGTCTGGCTCAGAAGTCCGTTCTGGATACCCTGCGCGACGAAGGCGAAGATGTTGATCTGCCCGATATCCGCAAGCCCGGTTACAAGGGCACTGCTTGCGTGGAATCCGGTGGTCCCGTACCAGGAGTGGGCTGCGCCGGTCGCGGTATCATCACCTCCATCAACCTGCTCGAACAGCTCGGCGCCTACGAAGTCGAATACGACTATGCGTTCTACGACGTGCTGGGTGACGTGGTGTGCGGTGGCTTCGCCATGCCTATGCGTGAAGGCAAGGCCCAGGAAATCTACATCGTGGTTTCG
>ASV_931  
TCAACACGTCTTATCTTACGCGAAAAAGCACAATGTACTATTATGCAATTAGCTTCTGTAGTAGGTACAGTCGAAGATTTGGAGCTGGAAGATGTACTGCAGATCGGTTACGGCGGAGTGCGTTGTGCTGAGTCTGGTGGTCCAGAGCCAGGAGTTGGCTGTGCTGGTCGTGGTGTTATCACCGCTATCAACTTCCTGGAAGAAGAAGGTGCGTACGAAGAAGATCTGGACTTCGTATTCTACGACGTACTGGGTGACGTGGTATGTGGCGGTTTCGCTATGCCAATCCGCGAAAACAAAGCGCAGGAAATCTACATCGTTTGCTCT
>ASV_932  
TCAACACGTTTGCTACTTCACGGACTAGCGCAAAAAACTGTTTTGGATACGTTGCGTGAAGAAGGGGAGGACGTTGAGCTGGACGATATCTGCTCCAACGGATTCTGTAAAACGCGCTGTGTGGAATCCGGCGGGCCCGAACCGGGCGTGGGCTGTGCCGGCCGCGGCATCATCACATCCATCAACCTGCTGGAGCAGTTGGGCGCCTACAAGGAGGATCAAGGTGTGGATTATGTCTTTTACGACGTGCTGGGTGACGTGGTCTGCGGCGGCTTCGCCATGCCGATTCGAGATGGCAAGGCGGAAGAGATCTATATTGTCTGTTCA
>ASV_933  
TCTACTCGCCTGATATTGAACGGACTCGCGCAGAAGACGGTACTCGACACGCTCAGGCTTGAGGGCGAAGGCCTCGACCTCGAGGATGTCGTGAAGGTCGGCTTTAAGGGAACGCGCTGCGTGGAGTCAGGCGGACCGGAACCGGGAGTCGGCTGCGCGGGACGCGGAATCATCACGTCGATCAACCTGCTCGAGCAGCTCGGCGCCTTCGACGAGCAGTACAAGCTCGATTACACCTTCTACGACGTCCTCGGAGACGTCGTCTGCGGCGGTTTCGCGATGCCGATCCGCGACGGTAAGGCCGAGGAAATCTACATCGTGTGCTCG
>ASV_934  
AGTACAAGAATGATCCTTGGGGGAAAAATGCAGACAACCATGATGGACACCCTCCGAGAAGAGGGAGAAGAAGCCTGTATGGACCTGGATAACATTATGTCCACAGGTTGCGAAGGAGTAAAATGTGTTGAATCAGGCGGACCAGAGCCAGGAGTTGGTTGTGCAGGTCGTGGTGTTATTACAGCGATTAACTTCCTTGAGGAAGAGGGTGCATACGATGAAGACTTGGATTTTGTCTCTTACGACGTTCTTGGCGACGTTGTTTGTGGTGGATTTGCGATGCCAATTCGTGAAGGTAAAGCACAAGAGATTTACATCGTTATGTCA
>ASV_935  
TCTACTCGCCTGATTCTGCACTCAAAAGCTCAGAACACCATTATGGAAATGGCGGCAGAAGCCGGCACCGTAGAAGGCCTTGAACTTGAAGATGTACTTAAGGCTGGTTACGGCGGAGTTCGCTGTGCTGAGTCTGGTGGTCCTGAGCCAGGAGTTGGCTGTGCTGGTCGTGGTGTTATCACCGCTATCAACTTCCTGGAAGAAGAAGGTGCGTACGAAGAAGATCTGGACTTCGTATTCTACGACGTACTGGGTGACGTGGTATGTGGCGGTTTCGCTATGCCAATCCGCGAAAACAAAGCGCAGGAAATCTACATCGTTTGCTCT
>ASV_936  
TCAACTCGATTGATCCTGCATGCCAGGGCCCAGGCCACAGTTATGGACAAGGTTCGCGAGCTGGGCACGGTTGAGGATCTGGAGTTGGGAGATGTCATGAAAAAAGGCTACGGCGACGTCATGTGTGTTGAGTCTGGTGGCCCTGAGCCCGGTGTCGGCTGTGCCGGTCGTGGTGTGATTACCGCCATCAACTTCCTGGAAGAGGAGGGCGCCTACGAGGAAGAGCTGGACTTCGTCTTCTACGACGTACTGGGTGATGTGGTCTGCGGTGGCTTCGCCATGCCGATCCGCGAGAACAAGGCACAGGAGATCTACATTGTCTGCTCC
