# Supplementary material for: Nitrogen Fixation Potential in Bathypelagic Sediment of the Ice‐Covered Arctic Ocean Revealed Through Long‐Term Stable Isotope Incubations
Source: Environ Microbiol Rep. 2025 Sep 4;17(5):e70173. doi: 10.1111/1758-2229.70173 (PMC12410090; doi:10.1111/1758-2229.70173)
Supplement: Supplementary file 2 — Data S2: ASV‐related information. (A) Generated nifH amplicon sequence variants (nucleotides), (B) generated nifH amplicon sequence variants (amino acids), (C) taxonomic table, (D) read abundance table, (E) key for sample identifiers. [file EMI4-17-e70173-s002.zip › emi470173-sup-0003-Supinfo2@Data S2B.txt]

>ASV_1  
strlilhakaqttvmdkvrelgtvedlelvdvmkkgygdvmcvesggpepgvgcagrgvitainfleeegaytpdldyvfydvlgdvvcggfampirenkaqeiyivvs
>ASV_2  
strlilhakaqdtvmdkvrelgtvedleledvckrgygdvmcvesggpepgvgcagrgvitainfleeegaytpdldyvfydvlgdvvcggfampirenkaqeiyivvs
>ASV_3  
strlilhakaqttvmdkvrelgtvedleledvmkkgygdvmcvesggpepgvgcagrgvitainfleeegaytpdldyvfydvlgdvvcggfampirenkaqeiyivvs
>ASV_4  
strlvlnskmqatvlslaaergtvedleleevvqkgyagiecvesggpepgvgcagrgiitsinfledqgayegkdfisydvlgdvvcggfampirenkaqeiyivcs
>ASV_5  
strlilhakaqatvmdkvrelgtvedleledvmkkgygdvmcvesggpepgvgcagrgvitainfleeegaytpdldyvfydvlgdvvcggfampirenkaqeiyivvs
>ASV_6  
strlilhakaqntimemaaeagsvedleledvlktgyadikcvesggpepgvgcagrgvitainfleeegayeedldfvfydvlgdvvcggfampirenkaqeiyivvs
>ASV_7  
strlimhtkaqatvmdlardrgtvedveldevlmqgylgvkcaesggpepgvgcagrgvitainfleengaygtdtdyvfydvlgdvvcggfampirenkakeiyivts
>ASV_8  
strlilhakaqttvmdkvrelgtvedleledvckrgygevmcvesggpepgvgcagrgvitainfleeegaytpdldyvfydvlgdvvcggfampirenkaqeiyivvs
>ASV_9  
strlimhtkaqatvmdlardrgtvedveldevlmqgylgvkcaesggpepgvgcagrgvitainfleengaygtdtdyvfydvlgdvvcggfampirenkakeiyivts
>ASV_10  
strlllgglaqntvldtlreegedveiddvikdgyggtrcvesggpepgvgcagrgiitsinlleqlgayepdqkldyvfydvlgdvvcggfampiregkaeeiyivvs
>ASV_11  
strlilhskaqntimemaaeagtvedieledvlktgygnikcvesggpepgvgcagrgvitainfleeegayeddldfvfydvlgdvvcggfampirenkaqeiyivvs
>ASV_12  
strlilhakaqdtvmdkvrelgtvedleledvckrgygdvmcvesggpepgvgcagrgvitainfleeegaytpdldyvfydvlgdvvcggfampirenkaqeiyivvs
>ASV_13  
strlilhakaqatvmdkvrelgtvedleledvmkkgygdvmcvesggpepgvgcagrgvitainfleeegaytpdldyvfydvlgdvvcggfampirenkaqeiyivvs
>ASV_14  
strlilhskaqntimemaaeagtvedleledvlkagygdircvesggpepgvgcagrgvitainfleeegayeddldfvfydvlgdvvcggfampirenkaqeiyivvs
>ASV_15  
strlilhakaqttvmdkvrelgtvedleledvmkkgygdvmcvesggpepgvgcagrgvitainfleeegaytpdldyvfydvlgdvvcggfampirenkaqeiyivvs
>ASV_16  
strlilhakaqttvmdkvrelgtvedlelddvckrgygdvmcvesggpepgvgcagrgvitainfleeegaytpdldyvfydvlgdvvcggfampirenkaqeiyivvs
>ASV_17  
strlimhtkaqatvmdlardrgtvedveldevlmqgylgvkcaesggpepgvgcagrgvitainfleengaygtdtdyvfydvlgdvvcggfampirenkakeiyivts
>ASV_18  
strlilhakaqttvmdkvrelgtvedleledvckrgygevmcvesggpepgvgcagrgvitainfleeegaytpdldyvfydvlgdvvcggfampirenkaqeiyivvs
>ASV_19  
strlilhakaqdtvmdkvrelgtvedlelddvckrgygevmcvesggpepgvgcagrgvitainfleeegaytpdldyvfydvlgdvvcggfampirenkaqeiyivvs
>ASV_20  
strlllnglaqktvldtlreegdvedlnlilktgfegikcvesggpepgvgcagrgiitaigmledlgaytpdldyvfydvlgdvvcggfampiregkakeiyivas
>ASV_21  
strlilhakaqatvmdkvrelgtvedleledvmkkgygdvmcvesggpepgvgcagrgvitainfleeegaytpdldyvfydvlgdvvcggfampirenkaqeiyivvs
>ASV_22  
strlllhglaqktvldtlrdegedvdlddvmktgfdntscvesggpepgvgcagrgiitsinlleqlgaydddkhldyvfydvlgdvvcggfampirdgkaqevyivcs
>ASV_23  
strlilhakaqdtvmdkvrelgtvedleledvckrgygdvmcvesggpepgvgcagrgvitainfleeegaytpdldyvfydvlgdvvcggfampirenkaqeiyivvs
>ASV_24  
strlilhakaqttvmdkvrelgtvedleledvckrgygdvmcvesggpepgvgcagrgvitainfleeegaytpdldyvfydvlgdvvcggfampirenkaqeiyivvs
>ASV_25  
strlilhakaqttvmdkvrelgtvedleledvckrgygdvmcvesggpepgvgcagrgvitainfleeegaytpdldyvfydvlgdvvcggfampirenkaqeiyivvs
>ASV_26  
strlilhakaqttvmdkvrelgtvedleledvckrgygdvmcvesggpepgvgcagrgvitainfleeegaytpdldyvfydvlgdvvcggfampirenkaqeiyivvs
>ASV_27  
strlllhglaqktvldtlrdegedvdlddvmktgfdntscvesggpepgvgcagrgiitsinlleqlgaydddkhldyvfydvlgdvvcggfampirdgkaqevyivcs
>ASV_28  
strlilhakaqetvmdlvrergtvedleledvlkvgyggvkcvesggpepgvgcagrgvitainfleengaytddldfvfydvlgdvvcggfampirenkaeeiyivvs
>ASV_29  
strlilhakaqdtvmdkvrelgtvedleledvckrgygdvmcvesggpepgvgcagrgvitainfleeegaytpdldyvfydvlgdvvcggfampirenkaqeiyivvs
>ASV_30  
strlllgglaqksvldtlreegedvelddirkaayngtwavesggpepgvgcagrgiitainmleslgayeesenldyafydvlgdvvcggfampirdgkaeeiyivvs
>ASV_31  
strlilhakaqatvmdkvrelgtvedleledvmkkgygdvmcvesggpepgvgcagrgvitainfleeegaytpdldyvfydvlgdvvcggfampirenkaqeiyivvs
>ASV_32  
strlilhakaqatvmdkvrelgtvedleledvmkkgygdvmcvesggpepgvgcagrgvitainfleeegaytpdldyvfydvlgdvvcggfampirenkaqeiyivvs
>ASV_33  
strlilhakaqttvmdkvrelgtvedleledvlkegygqvmcvesggpepgvgcagrgvitainfleeegaytpdldyvfydvlgdvvcggfampirenkaqeiyivvs
>ASV_34  
strlimhtkaqttvmdlarergtvedlelsevlmegymgvkcaesggpepgvgcagrgvitainfleengayatdtdyvfydvlgdvvcggfampirenkakeiyivts
>ASV_35  
strlilhskaqttvmhmaaehgsvedielddvlkvgygdvkcvesggpepgvgcagrgvitainfleeegayteeldfvfydvlgdvvcggfampirenkaqeiyivcs
>ASV_36  
strlilhskaqttvmhmaaehgsvedielddvlkvgygdvkcvesggpepgvgcagrgvitainfleeegayteeldfvfydvlgdvvcggfampirenkaqeiyivcs
>ASV_37  
strlllgglaqksvldtlrdegedvdlsdirkpgfkgtwcvesggpepgvgcagrgiitsinmleslgayhesekldyafydvlgdvvcggfampirdgkaeeiyivcs
>ASV_38  
strlilhakaqttvmdkvrelgtvedleledvckrgygdvmcvesggpepgvgcagrgvitainfleeegaytpdldyvfydvlgdvvcggfampirenkaqeiyivvs
>ASV_39  
strlllhglaqktvldtlreegedvelddvmkdgfkgthcvesggpepgvgcagrgiitsinlleqlgaydddkaldyvfydvlgdvvcggfampirdgkaqevyivcs
>ASV_40  
strlilhakaqttvmdkvrelgtvedleledvckrgygevmcvesggpepgvgcagrgvitainfleeegaytpdldyvfydvlgdvvcggfampirenkaqeiyivvs
>ASV_41  
strlilhakaqttvmdkvrelgtvedleledvmkkgygdvmcvesggpepgvgcagrgvitainfleeegaytpdldyvfydvlgdvvcggfampireikaqeiyivvs
>ASV_42  
strlilhskmqntimemaaeagsvedieledvlltgygdvkcvesggpepgvgcagrgvitainfleeegayeedldfvfydvlgdvvcggfampirenkaqeiyivcs
>ASV_43  
strlilhskaqttvmhmaaehgsvedielddvlkvgygdvkcvesggpepgvgcagrgvitainfleeegaytedldfvfydvlgdvvcggfampirenkaqeiyivcs
>ASV_44  
strlilhakaqttvmdkvrelgtvedleledvckrgygdvmcvesggpepgvgcagrgvitainfleeegaytpdldyvfydvlgdvvcggfampirenkaqeiyivvs
>ASV_45  
strlilhakmqnsimemaaeagsvedieledvlkvgyggvrcvesggpepgvgcagrgvitainfledegayeedldfvfydvlgdvvcggfampirenkaqeiyivvs
>ASV_46  
strlilhakaqttvmdkvrelgtvedlelddvckrgygdvmcvesggpepgvgcagrgvitainfleeegaytpdldyvfydvlgdvvcggfampirenkaqeiyivvs
>ASV_47  
strlllgglaqksvldtlreegedvelddirkaayngtwavesggpepgvgcagrgiitainmleslgayeesenfdyalydvlgdvvcggfampirdgkaeeiyivvs
>ASV_48  
strlilhskaqntimemaaeagtvedleledvlkagysdircvesggpepgvgcagrgvitainfleeegayeddldfvfydvlgdvvcggfampirenkaqeiyivvs
>ASV_49  
strlilhskaqntimekaaeagtvedieledvlktgygnikcvesggpepgvgcagrgvitainfleeegayeddldfvfydvlgdvvcggfampirenkaqeiyivvs
>ASV_50  
strlilhskaqntimemaaeagtvedleledvlkagygdircvesggpepgvgcagrgvitainfleeegayeddldfvfydvlgdvvcggfampirenkaqeiyivcs
>ASV_51  
strlilhakaqttvmdkvrelgtvedlelvdvmkkgygdvmcvesggpepgvgcagrgvitavnfleeegaytpdldyvfydvlgdvvcggfampirenkaqeiyivvs
>ASV_52  
strlilhskmqntimemaaeagsvedieledvlltgygdvkcvesggpepgvgcagrgvitainfleeegayeedldfvfydvlgdvvcggfampirenkaqeiyivcs
>ASV_53  
strlilhakaqttvmdkvrelgtvedleledvckrgygdvmcvesggpepgvgcagrgvitainfleeegaytpdldyvfydvlgdvvcggfampirenkaqeiyivvs
>ASV_54  
strlilhskmqntimemaaeagsvedieledvlltgygdvkcvesggpepgvgcagrgvitainfleeegayeedldfvfydvlgdvvcggfampirenkaqeiyivcs
>ASV_55  
strlilhakaqdtilslaaeagsvedleledvmkvgykdircveaggpepgvgcagrgvitainfleengaydnadyvsydvlgdvvcggfampirenkaqeiyivms
>ASV_56  
strlilhakaqttvmdkvrelgtvedlelddvckrgygdvmcvesggpepgvgcagrgvitainfleeegaytpdldyvfydvlgdvvcggfampirenkaqeiyivvs
>ASV_57  
strlilhakaqttvmdkvrelgtvedleledvckrgygevmcvesggpepgvgcagrgvitainfleeegaytpdldfvfydvlgdvvcggfampirenkaqeiyivvs
>ASV_58  
strlilhakaqntimemaaekgsvedleledvlqigyggvrcaesggpepgvgcagrgvitainfleeegayeedldfvfydvlgdvvcggfampirenkaqeiyivcs
>ASV_59  
strlilhakaqttvmdkvrelgtvedlelhdvckrgygdvmcvesggpepgvgcagrgvitainfleeegaytpdldyvfydvlgdvvcggfampirenkaqeiyivvs
>ASV_60  
strlilhakaqttvmdkvrelgtvedlelddvckrgygdvmcvesggpepgvgcagrgvitainfleeegaytpdldyvfydvlgdvvcggfampirenkaqeiyivvs
>ASV_61  
strlilhakaqtivmdkvrelgtvedleledvmkkgygdvmcvesggpepgvgcagrgvitainfleeegaytpdldyvfydvlgdvvcggfampirenkaqeiyivvs
>ASV_62  
strlilhakmqnsimemaaeagsvedieledvlkvgyggvrcvesggpepgvgcagrgvitainfledegayeedldfvfydvlgdvvcggfampirenkaqeiyivvs
>ASV_63  
strlilhakaqntimemaaevgsvedleledvlqigyggvrcaesggpepgvgcagrgvitainfleeegayeedldfvfydvlgdvvcggfampirenkaqeiyivcs
>ASV_64  
strlilhakaqstvmdkvrelgtvedleledvckrgygevmcvesggpepgvgcagrgvitainfleeegaytpdldyvfydvlgdvvcggfampirenkaqeiyivvs
>ASV_65  
strlilhakaqdtvmdkvrelgtvedleledvckrgyadimcvesggpepgvgcagrgvitainfleeegaytpdldyvfydvlgdvvcggfampirenkaqeiyivvs
>ASV_66  
strlllgglaqksvldtlreegedvelddirkaayngtwavesggpepgvgcagrgiitainmleslgayeesenfdyafydvlgdvvcggfampirdgkaeeiyivvs
>ASV_67  
strlilhakaqttvmdkvrelgtvedleledvckrgygdvmcvesggpepgvgcagrgvitainfleeegaytpdldyvfydvlgdvvcggfampirenkaqeiyivvs
>ASV_68  
strlilhakaqttvmdkvrelgtvedleledvmkkgygdvmcvesggpepgvgcagrgvitainfleeegaytpdldyvfydvlgdvvcggfampireskaqevyivvs
>ASV_69  
strlilhakaqttvmdkvrelgtvedleledvmkkgygdvmcvesggpepgvgcagrgvitainfleeegaytpdldyvfydvlgdvvcggfampirenkaqeiyivvs
>ASV_70  
strlilhakaqdtvmdkvrelgtvedleledvckrgygdvmcvesggpepgvgcagrgvitainfleeegaytpdldyvfydvlgdvvcggfampirenkaqeiyivvs
>ASV_71  
strlilhakaqttvmdkvrelgtvedlelddvckrgygdvmcvesggpepgvgcagrgvitainfleeegaytpdldyvfydvlgdvvcggfampirenkaqeiyivvs
>ASV_72  
strlilhakaqttvmdkvrelgtvedlelddvckrgygdvmcvesggpepgvgcagrgvitainfleeegaytpdldyvfydvlgdvvcggfampirenkaqeiyivvs
>ASV_73  
strlilhakaqntimemaaeegtvedleledvlkvgyagircvesggpepgvgcagrgvitainfleeegayeedldfvfydvlgdvvcggfampirenkaqeiyivvs
>ASV_74  
strlilhakaqttvmdkvrelgtvedleledvmkkgygdvmcvesggpepgvgcagrgvitainfleeegaytpdldyvfydvlgdvvcggfampirenkaqeiyivvs
>ASV_75  
strlilhakaqdtvmdkvrelgtvedlelddvckrgygevmcvesggpepgvgcagrgvitainfleeegaytpdldyvfydvlgdvvcggfampirenkaqeiyivvs
>ASV_76  
strlilhakaqatvmdkvrelgtvedleledvmkkgygdvmcvesggpepgvgcagrgvitainfleeegaytpnldyvfydvlgdvvcggfampirenkaqeiyivvs
>ASV_77  
strlilhakaqttvmdkvrelgtvedleledvlkegygqvmcvesggpepgvgcagrgvitainfleeegaytpdldyvfydvlgdvvcggfampirenkaqeiyivvs
>ASV_78  
strlilhskaqttvmhmaaehgsvedielddvlkvgygdvkcvesggpepgvgcagrgvitainfleeegayteeldfvfydvlgdvvcggfampirenkaqeiyivcs
>ASV_79  
strlilhakaqdtvlslaadagavedleledvlkvgfgnikcvesggpepgvgcagrgvitainfleengayedvdyvsydvlgdvvcggfampirenkaqeiyivms
>ASV_80  
strlilhakaqttvmdkvrelgtvedlelddvckrgygdvmcvesggpepgvgcagrgvitainfleeegaytpdldyvfydvlgdvvcggfampirenkaqeiyivvs
>ASV_81  
strlilhakaqttvmdkvrelgtvedlelddvckrgygdvmcvesggpepgvgcagrgvitainfleeegaytpdldyvfydvlgdvvcggfampirenkaqeiyivvs
>ASV_82  
strlilhakmqnsimemaaeagsvedieledvlkvgyggvrcvesggpepgvgcagrgvitainfledegayeedldfvfydvlgdvvcggfampirenkaqeiyivvs
>ASV_83  
strlilhakaqttvmdkvrelgtvedleledvckrgygevmcvesggpepgvgcagrgvitainfleeegaytpdldyvfydvlgdvvcggfampirenkaqeiyivvs
>ASV_84  
strlilhskmqntimemaaeagsvedleledvlltgygdvkcvesggpepgvgcagrgvitainfleeegaytedldfvfydvlgdvvcggfampirenkaqeiyivcs
>ASV_85  
strlilhskmqntimemaaeagsvedieledvlltgygdvkcvesggpepgvgcagrgvitainfleeegayeedldfvfydvlgdvvcggfampirenkaqeiyivcs
>ASV_86  
strlilhakaqttvmdkvrelgtvedleledvckrgygdvmcvesggpepgvgcagrgvitainfleeegaytpdldyvfydvlgdvvcggfampirenkaqeiyivvs
>ASV_87  
strlilhakaqdtvmdevrelgtvedleledvckrgygdvmcvesggpepgvgcagrgvitainfleeegaytpdldyvfydvlgdvvcggfampirenkaqeiyivvs
>ASV_88  
strlilhakaqttvmdkvrelgtvedleledvckrgygevmcvesggpepgvgcagrgvitainfleeegaytpdldfvfydvlgdvvcggfampirenkaqeiyivvs
>ASV_89  
strlilhakaqttvmdkvrelgtvedleledvmkkgygdvmcvesggpepgvgcagrgvitainfleeegaytpdldyvfyyvlgdvvcggfampirenkaqeiyivvs
>ASV_90  
strlilhskaqntimemaaeagtvedieledvlktgygnikcvesggpepgvgcagrgvitainfleeegayeddldfvfydvlgdvvcggfampirenkaqeiyivvs
>ASV_91  
strlllhglaqktvldtlreegedvelddvmkdgfkgthcvesggpepgvgcagrgiitsinlleqlgaydddkalgyvfydvlgdvvcggfampirdgkaqevyivcs
>ASV_92  
strlilhskmqntimemaaeagsvedleledvlltgygdvkcvesggpepgvgcagrgvitainfleeegaytedldfvfydvlgdvvcggfampirenkaqeiyivcs
>ASV_93  
strlilhakaqatvmdkvrelgtvedleledvmkkgygdvmcvesggpdpgvgcagrgvitainfleeegaytpdldyvfydvlgdvvcggfampirenkaqeiyivvs
>ASV_94  
strlilhakaqttvmdkvrelgtvedlelydvckrgygdvmcvesggpepgvgcagrgvitainfleeegaytpdldyvfydvlgdvvcggfampirenkaqeiyivvs
>ASV_95  
strlilhakaqdtvmdkvrelgtvedleledvckrgygdvmcvesggpepgvgcagrgvitainfleeegaytpdldyvfydvlgdvvcggfampirenkaqeiyivvs
>ASV_96  
strlllgglaqksvldtlrdegedveladirkegflgtwcvesggpepgvgcagrgiitsinmleslgaydesegldyvfydvlgdvvcggfampirdgkaeeiyivcs
>ASV_97  
strlilhskmqntimemaaeagsvedieledvlltgygdvkcvesggpgpgvgcagrgvitainfleeegayeedldfvfydvlgdvvcggfampirenkaqeiyivcs
>ASV_98  
strlilggkpqetlmdmlrdygaekitndmvikigykgiqcvesggpepgvgcagrgvitaidlmeengaytedldfvffdvlgdvvcggfampirdgkaeevyivas
>ASV_99  
strlilhakaqttvmdkvrelgtvedleledvckrgygdvmcvesggpepgvgcagrgvitainfleeegaytpdldyvfydvlgdvvcggfampirenkaqeiyivvs
>ASV_100  
strlilhakaqtivmdkvrelgtvedleledvmkkgygdvmcaesggpepgvgcagrgvitainfleeegaytpdldyvfydvlgdvvcggfampirenkaqeiyivvs
>ASV_101  
strlilhakaqttvmdkvrelgtvedlelvdvmkkgygdvmcvesggpepgvgcagrgvitaisfleeegaytpdldyvfydvlgdvvcggfampirenkaqeiyivvs
>ASV_102  
strlilhakaqttvmdkvrelgtvedleledvckrgygevmcvesggpepgvgcagrgvitainfleeegaytpdldyvfydvlgdvvcggfampirenkaqeiyivvs
>ASV_103  
strlilhakaqttvmdkvrelgtvedleledvckrgygdvmcvesggpepgvgcagrgvitainfleeegaytpdldyvfydvlgdvvcggfampirenkaqeiyivvs
>ASV_104  
strlilhakaqdtvmdkvrelgtvedleledvckrgyadimcvesggpepgvgcagrgvitainfleeegaytpdldyvfydvlgdvvcggfampirenkaqeiyivvs
>ASV_105  
strlilhskaqntimemaaeagtvedleledvlkagygdircvesggpepgvgcagrgvitainfleeegayeddldfvfydvlgdvvcggfalpirenkaqeiyivvs
>ASV_106  
strlilhakaqttvmdkvrelgtvedleledvckrgygdvmcvesggpepgvgcagrgvitainfleeegaytpdldyvfydvlgdvvcggfampirenkaqeiyivvs
>ASV_107  
strlllnglaqktvldtlreegdvedlnlilktgfegikcvesggpepgvgcagrgiitaigmledlgaytpdldyvfydvlgdvvcggfampiregktkeiyivas
>ASV_108  
strlilhakaqdtvlslaadagsvedleledvlkvgyrdircvesggpepgvgcagrgvitainfleengayegvdyvsydvlgdvvcggfampirenkaqeiyivms
>ASV_109  
strlilhakaqdtvmdkvrelgtvedlelddvckrgygevmcvesggpepgvgcagrgvitainfleeegaytpdldyvfydvlgdvvcggfampirenkaqeiyivvs
>ASV_110  
strlilhskmqntimemaaeagsvedleledvlltgygdvkcvesggpepgvgcagrgvitainfleeegaytedldfvfydvlgdvvcggfampirenkaqeiyivcs
>ASV_111  
strlilhakaqttvmdkvrelgtvedlelvdvmkkgygdvmcvesggpepgvgcagrgvitainfleeegaytpdldyafydvlgdvvcggfampirenkaqeiyivvs
>ASV_112  
strlilhakaqatvmdkvrelgtvedleledvmkkgyddvmcvesggpepgvgcagrgvitainfleeegaytpdldyvfydvlgdvvcggfampirenkaqeiyivvs
>ASV_113  
strlilhakaqttvmdkvrelgtvedleledvckrgygevmcvesggpepgvgcagrgvitainfleeegaytpdldyvfydvlgdvvcggfampirenkaqgiyivvs
>ASV_114  
strlllhglaqktvldtlrdegedvdlddvmktgfdntscvesggpepgvgcagrgiitsinlleqlgaydddkhldyvfydvlgdvvcggfampirdgkaqevyivcs
>ASV_115  
strlilhakaqttvmdkvrehgtvedleledvckrgygevmcvesggpepgvgcagrgvitainfleeegaytpdldyvfydvlgdvvcggfampirenkaqeiyivvs
>ASV_116  
strlilhakaqdtvmdkvrelgtvedleledvckrgygdvmcvesggpepgvgcagrgvitainfleeegaytpdldyvfydvlgdvvcggfampirenkaqeiyivvs
>ASV_117  
strlilhakaqttvmdkvrelgtvedleledvckrgygevmcvesggpepgvgcagrgvitainfleeegaytpdldyvfydvlgdvvcggfampirenkaqeiyivvs
>ASV_118  
strlilhakaqttvmdkvrelgtvedlelddvckrgygdvmcvesggpepgvgcagrgvitainfleeegaytpdldyvfydvlgdvvcggfampirenkaqeiyivvs
>ASV_119  
strlilhakaqttvmdkvrelgtvedlelddvckrgygdvmcvesggpepgvgcagrgvitainfleeegaytpdldyvfydvlgdvvcggfampirenkaqeiyivvs
>ASV_120  
strlilhakaqdtvmdkvrelgtvedleledvckrgygdvmcvesggpepgvgcagrgvitainfleeegaytpdldyvfydvlgdvvcggfampirenkaqeiyivvs
>ASV_121  
strlilhakaqatvmdkvrelgtvedleledvmkkgygdvmcvesggpepgvgcagrgvitainfleeegaytpdldyvfydvlgdvvcggfampirenkaqeiyivvs
>ASV_122  
strlilhakaqttvmdkvrelgtvedlelvdvmkkgygdvmcvesggpepgvgcagrgvitainfleeegaytpdldyvfydvlgdvvcggfampirenkaqeiyivvs
>ASV_123  
strlilgglaqktvldtlreegedidleyilkngfsdircvesggpepgvgcagrgiitsinlleqlgaytddldyvfydvlgdvvcggfampiregkaqeiyivas
>ASV_124  
strlilhakaqetvmdlvrergtvedleledvlkvgyggvkcvesggpepgvgcagrgvitainfleengaytddqdfvfydvlgdvvcggfampirenkaeeiyivvs
>ASV_125  
strlvldskmqatvlslaaergtvedleleevvqkgyagiecvesggpepgvgcagrgiitsinfledqgayegkdfisydvlgdvvcggfampirenkaqeiyivcs
>ASV_126  
strlilhakaqdtvmdkvrelgtvedleledvckrgygdvmcvesggpepgvgcagrgvitainfleeegaytpdldyvfydvlgdvvcggfampirenkaqeiyivvs
>ASV_127  
strlilhskmqntimemaaeagsvedieledvlltgygdvkcvesggpepgvgcagrgvitainfleeegayeedldfvfydvlgdvvcggfampirenkaqeiyivcs
>ASV_128  
strlllgglaqksvldtlreegedvelddirkaayggtwavesggpepgvgcagrgiitainmleslgayeesenldyafydvlgdvvcggfampirdgkaeeiyivvs
>ASV_129  
strlilhakaqdtvmdkvrelgtvedlelddvckrgygevmcvesggpepgvgcagrgvitainfleeegaytpdldyvfydvlgdvvcggfampirenkaqeiyivvs
>ASV_130  
strlilhakaqdtvmgkvrelgtvedleledvckrgygdvmcvesggpepgvgcagrgvitainfleeegaytpdldyvfydvlgdvvcggfampirenkaqeiyivvs
>ASV_131  
strlilhakaqttvmdkvrelgtvedlelndvckrgygdvmcvesggpepgvgcagrgvitainfleeegaytsdldyvfydvlgdvvcggfampirenkaqeiyivvs
>ASV_132  
strlilhakaqttvmdkvrelgtvedlelddvckrgygdvmcvesggpepgvgcagrgvitainfleeegaytpdldyvfydvlgdvvcggfampirenkaqeiyivvs
>ASV_133  
strlilhskaqntimemaaeagtvedleledvlkagygdircvesggpepgvgcagrgvitainfleeegayeddldfvfydvlgdvvcggfampirenkaqeiyivvs
>ASV_134  
strlilhakaqntimemaaevgsvedleledvlqigyggvrcaesggpepgvgcagrgvitainfleeegayeedldfvfydvlgdvvcggfampirenkaqeiyivcs
>ASV_135  
strlilhakaqttvmdkvrelgtvedleledvcergygevmcvesggpepgvgcagrgvitainfleeegaytpdldyvfydvlgdvvcggfampirenkaqeiyivvs
>ASV_136  
strlilhakaqttvmdkvrelgtvedleledvckrgygdvmcvesggpepgvgcagrgvitainfleeegaytpdldyvfydvlgdvvcggfampirenkaqeiyivvs
>ASV_137  
strlilhakaqttvmqlaaehgsvedieledvlrtgyagikcveaggpepgvgcagrgvitainfleeegayeedldfvfydvlgdvvcggfampirenkaqeiyivvs
>ASV_138  
strlilhakaqdtvmdkvrelgtvedlelddvckrgygevmcvesggpepgvgcagrgvitainfleeegaytpdldyvfydalgdvvcggfampirenkaqeiyivvs
>ASV_139  
strlilhakaqntimemaaeagsvedleledvlktgyadikcvesggpepgvgcagrgvitainfleeegayeedldfvfydvlgdvvcggfamptrenkaqeiyivvs
>ASV_140  
strlilhakaqdtvmdkvrelgtvedleledvckrgygevmcvesggpepgvgcagrgvitainfleeegaytpdldyvfydvlgdvvcggfampirenkaqeiyivvs
>ASV_141  
strlvlnskmqatvlslaaergtvedleleevvqkgyagiecvesggpepgvgcagrgiitsinfledqgayegkdfisydvlgdvvcggfampirenkaqeiyivcs
>ASV_142  
strlilhskaqntimemaaeagtvedleledvlkagygdircvesggpepgvgcagrgvitainfleeegayeddldfvfydvlgdvvcggfampirenkaqeiyivcs
>ASV_143  
strlilhakaqttvmdkvrelgtvedleledvckrgygdvmyvesggpepgvgcagrgvitainfleeegaytpdldyvfydvlgdvvcggfampirenkaqeiyivvs
>ASV_144  
strlilhskaqntimemaaeagtvedleledvlkagysdircvgsggpepgvgcagrgvitainfleeegayeddldfvfydvlgdvvcggfampirenkaqeiyivvs
>ASV_145  
strlimhtkaqatvmdlardrgtvedveldevlmqgylrvkcaesggpepgvgcagrgvitainfleengaygtdtdyvfydvlgdvvcggfampirenkakeiyivts
>ASV_146  
strlilhakaqttvmdkvrelgtvddlelvgvmkkgygdvmcvesggpepgvgcagrgvitainfleeegaytpdldyvfydvlgdvvcggfampirenkaqeiyivvs
>ASV_147  
strlilhskaqntimemaaeagtvedleledvlktgygnikcvesggpepgvgcagrgvitainfleeegayeddldfvfydvlgdvvcggfampirenkaqeiyivvs
>ASV_148  
strlllnglaqktvldtlreegdvedlnlilktgfegikcvesggpepgvgcagrgiitaigmledlgaytpdldyvfydvlgdvvcggfampiregkakeiyivas
>ASV_149  
strlilhakaqttvmdkvrelgtvedlelvdvmkkgygdvmcvesggpepgvgcagrgvitainfleeegaytpdldyvfydvlgdvvcggfampirenkaqeiyivvs
>ASV_150  
strlilhakaqttvmdkvrelgtvedlelvdvmkkgysdvmcvesggpepgvgcagrgvitainfleeegaytpdldyvfydvlgdvvcggfampirenkaqeiyivvs
>ASV_151  
strlilhakaqdtvmdkvrelgtvedleledvckrgygdvmcvesggpepgvgcagrgvitainfleeegaytpdldyvfydvlgdvvcggfampirenkaqeiyivvs
>ASV_152  
strlilhakaqdtvmdlvrekgtvedleleevmkvgfrdvrcvesggpepgvgcagrgvitainfleengaytpdldfvfydvlgdvvcggfampirenkaeeiyivcs
>ASV_153  
strlilhakaqttvmdkvrelgtvedleledvckrgygdvmcvesggpepgvgcagrgvitainsleeegaytpdldyvfydvlgdvvcggfampirenkaqeiyivvs
>ASV_154  
strlimhtkaqatvmdlardrgtvedveldevlmqgywgvkcaesggpepgvgcagrgvitainfleengaygtdtdyvfydvlgdvvcggfampirenkakeiyivts
>ASV_155  
strlilhakaqttvmdkvrelgtvedleledvckrgygdvmcvesggpepgvgcagrgvitainfleeegaytpdldyvfydvlgdvvcggfampirenkaqeiyivvs
>ASV_156  
strlilhakaqdtvmdkvrelgtvedleledvckrgygdvmcvesggpepgvgcagrgvitainfleeegaytpdldygfydvlgdvvcggfampirenkaqeiyivvs
>ASV_157  
strlilhakaqdtvmdkvrelgtvedleledvckrgygdvmcvesggpepgvgcagrgvitainfleeegaytpdldyvfydvlgdvvcggfampirenkaqeiyivvs
>ASV_158  
strlilhakaqatvmdkvrelgtvedleledvmkkgygdvmcvesggpepgvgcagrgvitainfleeegaytpnldyvfydvlgdvvcggfampirenkaqeiyivvs
>ASV_159  
strlilhakaqttvmdkvrelgtvedleledvckrgygevmcvesggpepgvgcagrgvitainfleeegaytpdldyvfydvlgdvvcggfampirenkaqeiyivvs
>ASV_160  
strlilrakaqdtvmdkvrelgtvedleledvckrgygdvmcvesggpepgvgcagrgvitainfleeegaytpdldyvfydvlgdvvcggfampirenkaqeiyivvs
>ASV_161  
strlilhskmqntimemaaeagsvedleledvlltgygdvkcvesggpepgvgcagrgvitainfleeegaytedldfvfydvlgdvvcggfampirenraqeiyivcs
>ASV_162  
strlilhakaqttvmdkvrelgtvedleledvckrgygevmcvesggpepgvgcagrgvitainfleeegaytpdldfvfydvlgdvvcggfampirenkaqeiyivvs
>ASV_163  
strlilhakaqatvmdkvrelgtvedleledvmkkgygdvmcvesggpepgvgcagrgvitainfleeegaytpaldyvfydvlgdvvcggfampirenkaqeiyivvs
>ASV_164  
strlilhakaqdtvmdlvrekgtvedleleevmkvgfrdvrcvesggpepgvgcagrgvitavnfleengaytpdldfvfydvlgdvvcggfampirenkaeeiyivcs
>ASV_165  
strlllnglaqktvldtlreegdvedlnlilktgfegikcvesggpepgvgcagrgiitaigmledlgaytpdldyvfydvlgdvvcggfampiregkakeiyivas
>ASV_166  
strlilhakaqatvmdkvrelgtvedleledvmkkgygdvmcvesggpepgdgcagrgvitainfleeegaytpdldyvfydvlgdvvcggfampirenkaqeiyivvs
>ASV_167  
strlilhakaqdtvmdkvrelgtvedleledvckrgygdvmcvesggpepgvgcagrgvitainfleeegaytpdldyvfydvlgdvvcggfampirenkaqeiyivvs
>ASV_168  
strlilhskaqntimemaaeagtvedieledvlktgygnikcdesggpepgvgcagrgvitainfleeegayeddldfvfydvlgdvvcggfampirenkaqeiyivvs
>ASV_169  
strlilhakaqdtvmdkvrelgtvedleledvckrgygdvmcvesggpepgvgcagrgvitainfleeegaytpdldyvfydvlgdvvcggfampirenkaqeiyivvs
>ASV_170  
strlllgglsqktvldtlreegedvelddiilegygcakcvesggpepgvgcagrgiitsinlleqlgayeeekeldyafydvlgdvvcggfampiregkaqeiyivvs
>ASV_171  
strlilhakaqttvmdkvrelgtvedlelddvckrgygevmcvesggpepgvgcagrgvitainfleeegaytpdldyvfydvlgdvvcggfampirenkaqeiyivvs
>ASV_172  
strlilhakaqttvmdkvrelgtvedleledvckrgygevmcvesggpepgvgcagrgvitainfleeegaytpdldfvfydvlgdvvcggfvmpirenkaqeiyivvs
>ASV_173  
strlilhakaqatvmdkvrelgtvedleledvmkkgygdvmcvesggpepgvgcagrgvitainfleeegaytpdldyvfydvlgdvvcggfampirenkaqeiyivvs
>ASV_174  
strlilhskaqttamhmaaehgsvedielddvlkvgygdvkcvesggpepgvgcagrgvitainfleeegaytedldfvfydvlgdvvcggfampirenkaqeiyivcs
>ASV_175  
strlilhakaqdtvmdkvrelgtvedlelddvckrgygevmcvesggpepgvgcagrgvitainfleeegaytpdldyvfydvlgdvvcggfamlirenkaqeiyivvs
>ASV_176  
strlilhakaqdtvmdkvrelgtvedleledvckrgygdvmcvesggpepgvgcagrgvitainfleeegaytpdldyvfydvlgdvvyggfampirenkaqeiyivvs
>ASV_177  
strlilhakaqttvmdkvrelgtvedleledvckrgcgevmcvesggpepgvgcagrgvitainfleeegaytpdldfvfydvlgdvvcggfvmpirenkaqeiyivvs
>ASV_178  
strlilhakaqdtvmdkvrelgtvedleledvckrgygdvmcvesggpepgvgcagrgvitainfleeegaytpdldyvfydvlgdavcggfampirenkaqeiyivvs
>ASV_179  
strlilhakaqttvmdkvrelgtvedleledvckrgygdvmcvesggpepgvgcagrgvitainfleeegaytpdldyvfydvlgdvvcggfampirenkaqeiyivvs
>ASV_180  
strlilhakaqttvmdkvrelgtvedleledvlkegygqvmcvesggpepgvgcagrgvitainfleeegaytpdldyvfydvlgdvvcggfampireneaqeiyivvs
>ASV_181  
strlimhakaqttvmdlarergtvedlelsevlmegymgvkcaesggpepgvgcagrgvitainfleengayatdtdyvfydvlgdvvcggfampirenkakeiyivts
>ASV_182  
strlilhakaqdtvmdkvrelgivedleledvckrgygdvmcvesggpepgvgcagrgvitainfleeegaytpdldyvfydvlgdvvcggfampirenkaqeiyivvs
>ASV_183  
sirlilhskaqntimemaaeagtvedieledvlktgygnikcvesggpepgvgcagrgvitainfleeegayeddldfvfydvlgdvvcggfampirenkaqeiyivvs
>ASV_184  
strlilhakaqttvmdkvrelgtvedleledvckrgygdvmcvesggpepgvgcagrgvitainfleeegaytpdldyvfydvlgdvvcggfampirenkaqeiyivvs
>ASV_185  
strlilhakaqttvmekvrelgtvedleledvckrgygevmcvesggpepgvgcagrgvitainfleeegaytpdldyvfydvlgdvvcggfampirenkaqeiyivvs
>ASV_186  
strlilhakaqdtvmdkvrelgtvedleledvckrgygdvmcvesggpepgvgcagrgvitainfleeegaytpdldyvfydvlgdvvcggfampirenkaqeiyivvs
>ASV_187  
strlimhtkaqatvmdlardrgtvedveldevlmqgylgvkcaesggpepgvgcagrgvitainlleengaygtdtdyvfydvlgdvacggfampirenkakdiyivts
>ASV_188  
strlilhakaqttvmdkvrelgtvedleledvckrgygdvmcvesggpepgvgcagrgvitainfleeegaytpdldyvfydvlgdvvcggfampirenkaqeiyivvs
>ASV_189  
strlilhakmqnsimemaaeagsvedieledvlkvgyggvrcvesggpepgvgcagrgvvtainfledegayeedldfvfydvlgdvvcggfampirenkaqeiyivvs
>ASV_190  
strliihtkaqatvmdlardrgtvedveldevlmqgylgvkcaesggpepgvgcagrgvitainfleengaygtdtdyvfydvlgdvvcggfampirenkakeiyivts
>ASV_191  
strlilhakaqttvmdkvrelgtvedleledvmkkgygdvmcvesggpepgvgcagrgvitainfleekgaytpdldyvfydvlgdvvcggfampireikaqeiyivvs
>ASV_192  
strlilrakaqttvmdkvrelgtvedlelvdvmkkgygdvmcvesggpepgvgcagrgvitaisfleeegaytpdldyvfydvlgdvvcggfampirenkaqeiyivvs
>ASV_193  
strlilhakaqttvmdkvrelgtvedlelvdvmkkgygdvmcvesggpepgvgcagrgvitainfleeegaytpdldyvfydvlgdvvcggftmpirenkaqeiyivvs
>ASV_194  
strlilhakvqntimemaaeagsvedleledvlktgyadikcvesggpepgvgcagrgvitainfleeegayeedldfvfydvlgdvvcggfampirenkaqeiyivvs
>ASV_195  
strlilhakaqdtvmdkvrelgtvedleledvckrgygdvmcvesggpepgvgcagrgvitainfleeegaytpdldygfydvlgdvvcggfampirenkaqeiyivvs
>ASV_196  
strlilhakaqdtvmdkvrelgtvedleledvckrgygdvmcvesggpepgvgcagrgvitainfleeegaytpdldyvfydvlgdvvcggfampirenkaqeiyimvs
>ASV_197  
strlilhakaqttvmgkvrelgtvedlelddvckrgygdvmcvesggpepgvgcagrgvitainfleeegaytpdldyvfydvlgdvvcggfampirenkaqeiyivvs
>ASV_198  
strlilhakaqttvmdkvrelgtvedleledvckrgygevmcvesggpepgvgcagrgvitainfleeegaytpdldfvfydvlgdvvcggfampirenkaqeiyivvs
>ASV_199  
strlilhakaqdtvmdkvrelgtvedleledvckrgygdvmcvesggpepgvgcagrgvitainfleeegaytpdldyvfydvlgdvvcggfampirenkaqeiyivvs
>ASV_200  
strlimhtkaqatvmdlardrgtvedveldevlmqgylgvkcaesggpepgvgcagrgvitainfleengaygtdtdyvfydvlgdvvcggfampihenkakeiyivts
>ASV_201  
strlimhtkaqatvmdlardrgtvedveldevlmqgylgvkcaesggpepgvgcagrgvitainflaengaygtdtdyvfydvlgdvvcggfampirenkakeiyivts
>ASV_202  
strlilhakaqatvmdkvrelgtvedleledvmkkgygdvmcvesggpepgvgcagrgvitainfleeegsytpdldyvfydvlgdvvcggfampirenkaqeiyivvs
>ASV_203  
strlilhakaqdtamdkvrelgtvedleledvckrgygdvmcvesggpepgvgcagrgvitainfleeegaytpdldygfydvlgdvvcggfampirenkaqeiyivvs
>ASV_204  
strlilhakaqttvmdkvrelgtvedleledvckrgygdvmcvesggpepgvgcagrgvitainfleeegaytpdldyvfydvlgdvvcggfampirenkaqeiyivvs
>ASV_205  
strlilhakaqatvmdrvrelgtvedleledvmkkgygdvmcvesggpepgvgcagrgvitainfleeegaytpdldyvfydvlgdvvcggfampirenkaqeiyivvs
>ASV_206  
strlilhskaqntimeraaeagtvedieledvlktgygnikcvesggpepgvgcagrgvitainfleeegayeddldfvfydvlgdvvcggfampirenkaqeiyivvs
>ASV_207  
strlilhakaqttvmdkvrelgtvedlelvdvmkkgygdvmcvesggpepgvgcagrgditainfleeegaytpdldyvfydvlgdvvcggfampirenkaqeiyivvs
>ASV_208  
strlimhtkaqatvmdlardrgtvkdveldevlmqgylgvkcaesggpepgvgcagrgvitainfleengaygtdtdyvfydvlgdvvcggfampirenkakeiyivts
>ASV_209  
strlilhakaqdtvmdlvrekgtvedleleevmkvgfrdvrcvesggpepgvgcagrgvitainfleengaytpdldfvfydvlgdvvcggfampirenkaeeiyivcs
>ASV_210  
strlilhakaqttvmdkvrelgtvedleledvmkvgygdvkcvesggpepgvgcagrgvitainfleeegaytpdldfvfydvlgdvvcggfampirenkaqeiyivvs
>ASV_211  
strlilhakaqttvmdkvrelgtvedlelvdvmkkgygdvlcvesggpepgvgcagrgvitainfleeegaytpdldyvfydvlgdvvcggfampirenkaqeiyivvs
>ASV_212  
strlilhakaqatvmdkvrelgtvedleledvmkkgygdvmcvesggpepgvgcagrgvitainfpeeegaytpdldyvfydvlgdvvcggfampirenkaqeiyivvs
>ASV_213  
strlilhakaqntimemaaekgsvedleledvlqigyggvrcaesggpepgvgcagrgvitainfleeegayeedldfvfydvlgdvvcggfampirenkaqeiyivcs
>ASV_214  
strlilhakaqtivmdkirelgtvedleledvmkkgygdvmcvesggpepgvgcagrgvitainfleeegaytpdldyvfydvlgdvvcggfampirenkaqeiyivvs
>ASV_215  
strlilhakaqttvmdkvrelgtvedlelvdvmkkgygdvmcvesggpepgvgcagrgvitainfleeegaytpdldyefydvlgdvvcggfampirenkaqeiyivvs
>ASV_216  
strlimhtkaqatvmdlardrgtvedveldevlmqgylgvkcaesggpepgvgcagrgvitainlleengaygtdtdyvfydvlgdvvcggfampirenkakdiyivts
>ASV_217  
strlilhakaqdtilslaaeagsvedleledvmkigyknircvesggpepgvgcagrgvitsinfleengaydgvdyvsydvlgdvvcggfampirenkaqeiyivms
>ASV_218  
strlllgglqqktvldtlreegedvelddilkegfmgtmctesggpepgvgcagrgiitsinlleqlgaykedkkldyafydvlgdvvcggfampiregkaqeiyivvs
>ASV_219  
strlilhakaqttvmdkvrelgtvedleledvmkkgygdvmcvesggpepgvgcagrgvitainfleeegaytpdldyvfydvlgdvvcggfampirenkaqeiyivvs
>ASV_220  
strlilhskmqntimemaaeagsvedieledvlltgygdvkcvesggpepgvgcagrgvitainfleeegayeedldfvfydvlgdvvcggfampirenkaqeiyiics
>ASV_221  
strlilhakaqtsvmemaaelgsvedleledvlsvgykdikcvesggpepgvgcagrgvitainfleeegayeddldfvfydvlgdvvcggfampirenkaqeiyivcs
>ASV_222  
strlllgglaqktvldtlreegeeieldsilkpgfrgiqcvesggpepgvgcagrgiitsigmleqlgaytedldyvfydvlgdvvcggfampiregkaqeiyivas
>ASV_223  
strlilhakmqnsimemaaeagsvedieledvlkvgyggvrcvesggpepgvgcagrgvitainfledegayeedldfvfydvlgdvvcggfampirenkaqeiyivvs
>ASV_224  
strlilhakaqttvmdkvrehgtvedleledvckrgygevmcvesggpepgvgcagrgvitainfleeegaytpdldhvfydvlgdvvcggfampirenkaqeiyivvs
>ASV_225  
ctrlvlggkpqetlmdllrekgaekitndaviktgyhgiqcvesggpepgvgcagrgiitaidlmenngaysddldfiffdvlgdvvcggfampirdgkaqevyivas
>ASV_226  
strlilhskaqtsvmemaaelgsvedleledvlqigykdikcvesggpepgvgcagrgvitainfleeegaytedldfvfydvlgdvvcggfampirenkaqeiyivcs
>ASV_227  
strlmlhskaqtsvlqlaaergavedieleevmltgfrdvrcvesggpepgvgcagrgiitainfleengaykdvdfvsydvlgdvvcggfampiregkaqeiyivts
>ASV_228  
strlilhakaqttvmdkvrelgtvedleledvlkegygqvmcvesggpepgvgcagrgvitainfleeegaytpdldyvfydvlgdvvcggfampirenkaqeiyivvs
>ASV_229  
strlilhaeaqttvmdkvrelgtvedlelddvckrgygdvmcvesggpepgvgcagrgvitainfleeegaytpdldyvfydvlgdvvcggfampirenkaqeiyivvs
>ASV_230  
strlvlnskmqatvlslaaergtvedleleevvqkgyagiecvesggpepdvgcagrgiitsinfledqgayegkdfisydvlgdvvcggfampirenkaqeiyivcs
>ASV_231  
strlilhakaqttvmdkvrelgtvedleledvmkkgygdvmcvesggpepgvgcagrgvitainfleeegaytpdldyvfydvlgdvvcggfampireikaqenyivvs
>ASV_232  
strlimhtkaqttvmdlarergtvedlelsevlmegymgvkcaesggpepgvgcagrgvitainfleengayatdtdhvfydvlgdvvcggfampirenkakeiyivts
>ASV_233  
strlilhakaqntvmdlvrelgtvedleleevmkvgygdvkcvesggpepgvgcagrgvitainfleengaytpdldfvfydvlgdvvcggfampiregkaeeiyivcs
>ASV_234  
strlilhakaqdtvmdkvrelgtvedleledvckrgygdvmcvesggpepgvgcagrgvitainsleeegaytpdldyvfydvlgdvvcggfampirenkaqeiyivvs
>ASV_235  
strlilhakaqdtvmdlvrekgtvedleleevmkvgfrdvrcvesggpepgvgcagrgvitavnfleengaytpdldfvfydvlgdvvcggfampirenkaeeiyivcs
>ASV_236  
strltlhakaqttvmdkvrelgtvedleledvmkkgygdvmcvesggpepgvgcagrgvitainfleeegaytpdldyvfydvlgdvvcggfampirenkaqeiyivvs
>ASV_237  
strlilhakaqttvmdkvrelgtvedleledvckrgygdvmcvesggpepgvgcagrgvitainfleeegaytpdldyvfydvlgdvvcggfampirenkaqeiyivvs
>ASV_238  
strlilhakaqdtvmdkvrelgtvedleledvckrgygevmcvesggpepgvgcagrgvitainfleeegaytpdldyvfydvlgdvvcggfampirenkaqeiyivvs
>ASV_239  
ctrlvlggkpqetlmdllrekgaekitndavikkgfhgiqcvesggpepgvgcagrgiitaidlmenngaysddldfiffdvlgdvvcggfampirdgkaqevyivas
>ASV_240  
strlilhskmqntimemaaeagsvedieledvlltgygdvkcvesggpgpgvgcagrgvitainfleeegayeedldfvfydvlgdvvcggfampirenkaqeiyivcs
>ASV_241  
strlilhakaqdtvmdkvrelgtvedleledvckrgygdvmcvesggpepgvgcagrgvitainfleeegaytpdldyvfydvlgdvvcggfampirenkaqeiyivvs
>ASV_242  
strlilhakaqttvmdkvrelgtvedleledvmkkgygdvmcvesggpepgvgcagrgvitainfleeegaytpdldyvfydvlgdvvcggfampirenkaqeiyivgs
>ASV_243  
strlilhakaqdtvmdkvrelgtvedleledvckrgygdvmcvesggpepgvgcagpgvitainfleeegaytpdldyvfydvlgdvvcggfampirenkaqeiyivvs
>ASV_244  
strlllhglaqktvldtlrdegedvdlddvmktgfdntscvesggpepgvgcagrgiitsinlleqlgaydddkhldyvfydvlgdvvcggfampirdgkaqevyivcs
>ASV_245  
strlilhakaqdtvmdkvrelgtvedleledvckrgygdvmcvesggpepgvgcagrgvitainfleeegaytpdldyvfydvlgdvvcggfampirenkaqeiyivvs
>ASV_246  
strlilhakaqatvmdkvrelgtvedleledvmkkgygdvmcvesggpepgvgcagrgvitainfleeegaytpdldyvfydvlgdvvcggfampirenkaqeiyivvs
>ASV_247  
strlilhakaqttvmdkvrelgtvedlelddvckrgygdvmcvesggpepgvgcagrgvitainfleeegaytpdldyvfydvlgdvvcggfalpirenkaqeiyivvs
>ASV_248  
strlilggkpqetlmdllrdqgaekitndmvikvgyeniqcvesggpepgvgcagrgvitaidlmeangaytddldfiffdvlgdvvcggfampirdgkaqevyivas
>ASV_249  
strlilggkpqetlmdllrdqgaekitndmvikvgyeniqcvesggpepgvgcagrgvitaidlmeangaytddldfiffdvlgdvvcggfampirdgkaqevyivas
>ASV_250  
strlilhakaqdtvmdkvrelgtvedleledvckrgyadimcvesggpepgvgcagrgvitainfleeegaytpdldyvfydvlgdvvcggfampirenkaqeiyivvs
>ASV_251  
strlllhglaqktvldtlrdegedidlddvmktgfkdtscvesggpepgvgcagrgiitsinlleqlgaydddkkldyvfydvlgdvvcggfampirdgkaeevyivcs
>ASV_252  
strlilhaeaqttvmdkvrelgtvedlelddvckrgygdvmcvesggpepgvgcagrgvitainfleeegaytpdldyvfydvlgdvvcggfampirenkaqeiyivvs
>ASV_253  
strlilhskaqntimemaaeagtvedieledvlktgygnikcvesggpepgvgcagrgvitainfleeegayeddldfvfydvlgdvvcggfampirenkaqeiyivvs
>ASV_254  
strlilhakaqetvmdlvkergtvedleledvlkvgyggvkcvesggpepgvgcagrgvitainfleengaytddldfvfydvlgdvvcggfampirenkaeeiyivvs
>ASV_255  
strlilhakaqdtvmdkvrelgtvedleledvckrgygevmcvesggpepgvgcagrgvitainfleeegaytpdldyvfydvlgdvvcggfampirenkaqeiyivvs
>ASV_256  
strlilhakaqdtvlslatdagavedleledvlkvgfgnikcvesggpepgvgcagrgvitainfleengayedvdyvsydvlgdvvcggfampirenkaqeiyivms
>ASV_257  
strlilhakaqatvmdkvrelgtvedleledvmkkgygdvmcvesggpelgvgcagrgvitainfleeegaytpdldyvfydvlgdvvcggfampirenktqeiyivvs
>ASV_258  
strlilhakaqdtvmdkvrelgtvedleledvckrgygdvmcvesggpepgvgcagrgvitainfleeegaytpdldyvfydvlgdvvcggfampirenkaqeiyivvs
>ASV_259  
strlilhakaqttvmdkvrelgtvedleledvckrgygevmcvesggpepgvgcagrgvitainfleeegaytpdldyvfydvlgdvvcggfampirenkaqeiyivvs
>ASV_260  
strlilhakaqttvmdkvrelgtvedlelddvckrgygdvmcvesggpepgvgcagrgvitainfleeegaytpdldyvfydvlgdvvcggfampirenkaqeiyivvs
>ASV_261  
strlilhakaqttvmdkvrelgtvedleledvmkkgygdvmcvesggpepgvgcagrgvitainfleeegaytpdldyvfydvlgdvvcggfampirenka*eiyivvs
>ASV_262  
strlilhakaqdtvmdkvrelgtvedleledvckrgygevmcvesggpepgvgcagrgvitainfleeegaytpdldyvfydvlgdvvcggfampirenkaqeiyivvs
>ASV_263  
strlilhakaqtsvmemaaelgsvedleledvlsvgykdikcvesggpepgvgcagrgvitainfleeegayeddldfvfydvlgdvvcggfampirenkaqeiyivcs
>ASV_264  
strlilggkpqetlmdvlreegtekvtndkvikvgfkdihcvesggpepgvgcagrgiitainlmeengaytddldfvffdvlgdvvcggfamplrdgkaqevyivas
>ASV_265  
strlilhakaqttvvdkvrelgtvedleledvckrgygdvmcvesggpepgvgcagrgvitainfleeegaytpdldyvfydvlgdvvcggfampirenkaqeiyivvs
>ASV_266  
strlilhskaqntimemaaeagtvedleledvlkagygdircvesggpepgvgcagrgvitainfleeegayeddldfvfydvlgdvvcggfampiretkaqeiyivvs
>ASV_267  
strlvlgglaqqtvldtlreagddveldlvlkegfggikcvesggpepgvgcagrgiitsisllerlgayendldyvfydvlgdvvcggfampiregkakeiyivcs
>ASV_268  
strlsmhtkaqatvmdlardrgtvedveldevlmqgylgvkcaesggpepgvgcagrgvitainfleengaygtdtdyvfydvlgdvvcggfampirenkakeiyivts
>ASV_269  
strlvlgglaqktvldtlreegddidldeimklgyggikgvesggpepgvgcagrgiitsinlleqlgayeedldyvfydvlgdvvcggfampiregkaqeiyivcs
>ASV_270  
strlllsglaqktvldtlreegdvedlnlilktgfegikcvesggpepgvgcagrgiitaigmledlga*tpdldyvfydvlgdvvcggfampiregkakeiyivas
>ASV_271  
strlilhakaqntimemaaeagsvedleledvlktgyadikcvesggpepgvgcagrgvitainfleeegayeeeldfvfydvlgdvvcggfampirenkaqeiyivcs
>ASV_272  
strlilhakaqntvmdlvrekgtvedldlsdvlkvgyngvkcvesggpepgvgcagrgvitainfleeegaytedldfvfydvlgdvvcggfampiregkaeeiyivcs
>ASV_273  
strlilhskaqttvmhmaaehgsvedielddvlkvgygdvkcvesggpepgvgcagrgvitainfleeegaytedldfvfydvlgdvvcggfampirenkaqeiyivcs
>ASV_274  
strlilhskaqttvmhmaaehgsvedielddvlkvgygdvkcvesggpepgvgcagrgvitainfleeegayteeldfvfydvlgdvvcggfampirenkaqeiyivcs
>ASV_275  
strlilhskmqntimemaaeagsvedieledvlltgygdvkcvesggpepgvgcagrgvitainfleeegayeedldfvfydvlgdvvcggfampirenkaqeiyivcs
>ASV_276  
strlilhakaqttvmdkvrelgtvedleledvckrgygdvmcvesggpepgvgcagrgvitainfleeegaytpdldyvfydvlgdvvcggfampirenkaqeiyivvs
>ASV_277  
strlilhakaqntimemaaeagsvedleledvlktgyadikcvesggpepgvgcagrgvitainfleeegayeedldfvfydvlgdvvcggfampirenkaqeiyivcs
>ASV_278  
strlilhakaqntimemaaevgsvedleledvlqigyggvrcaesggpepgvgcagrgvitainfleeegvyeedldfvfydvlgdvvcggfampirenkaqeiyivcs
>ASV_279  
strlilhakaqttvmdkvrelgtvedleledvckrgygevmcvesggpepgvgcagrgvitainfleeegaytpdldfvfydvlgdvvcggfampirenkaqeiyivvs
>ASV_280  
strlilhakaqttvmdkvrelgtvedlelvdvmkkgygdvmcvesggpepgvgcagrgvitainfleeegaytpdldyafydvlgdvvcggfampireykaqeiyivvs
>ASV_281  
strlilhakaqtsvmemaaelgsvedleledvlsvgykdikcvesggpepgvgcagrgvitainfleeegayddeldfvfydvlgdvvcggfampirenkaqeiyivcs
>ASV_282  
strlilgglaqqtvldtlreegddvdldmvlkegfegikcvesggpepgvgcagrgiitsinlleqlgayeedldyvfydvlgdvvcggfampiregkakeiyivcs
>ASV_283  
strlllgglaqksvldtlreegedvelddirkkgyggtwcvesggpepgvgcagrgiitsinmleqlgaydesegldyafydvlgdvvcggfampirdgkaeeiyivcs
>ASV_284  
strlilha*aqdtvmdkvrelgtvedleledvckrgygdvmcvesggpepgvgcagrgvitainfleeegaytpdldyvfydvlgdvvcggfampirenkaqeiyivvs
>ASV_285  
strlilhakaqdtvmdkvrelgtvedlelddvckrgygevmcvesggpepgvgcagrgvitainfleeegaytpdldyvfydvfgdvvcggfampirenkaqeiyivvs
>ASV_286  
strlllgglaqksvldtlrdegedvdlsdirkpgfkgtwcvesggpepgvgcagrgiitsinmleslgayhesekldyafyvvlgdvvcggfampirdgkaeeiyivcs
>ASV_287  
strlilhakaqttvmdkvrelgtvedleledvckrgygdvmcvesggpepgvgcagrgvitainfleeegaytpdldyvfydvlgdvvcggfampnrenkaqeiyivvs
>ASV_288  
strlllgglaqktvldtlreegedveldkilkpgygntqcvesggpepgvgcagrgiitsinmleslgaytddldyvfydvlgdvvcggfampiregkaeeiyivas
>ASV_289  
strlilhakaqttvmdkvrelgtvedlelddvckrgygdvmcvesggpepgvgcagrgvitainfleeegaytpdldyvfydvlgdvvcggfampirenkaqeiyivvs
>ASV_290  
strlilhakaqntimemaaeagsvedleledvlktgyadikcvesggpepgvgcagrgvitainfleeegayeedldfvfydvlgdvvcggfalpirenkaqeiyivvs
>ASV_291  
strlilhakaqntimemaaeagsvedleledvlqigygnvrcaesggpepgvgcagrgvitainfleeegayeedldfvfydvlgdvvcggfampirenkaqeiyivcs
>ASV_292  
strlilhakaqttvmdkvrelgtvedleledvckrgygdvmcvesggpepgvgcagrgvitainfleeegaytpdldyvfydvlgdvvcggfampvreykaqeiyivvs
>ASV_293  
strlilhskaqntimemaaeagtvedleledvlktgygnikcvesggpepgvgcagrgvitainfleeegayeddldfvfydvlgdvvcggfampirenkaqeiyivvs
>ASV_294  
strlillakaqetvmdlvrergtvedleledvlkvgyggvkcvesggpepgvgcagrgvitainfleengaytddqdfvfydvlgdvvcggfampirenkaeeiyivvs
>ASV_295  
strlvlnskmqatvlslaaergtvedleleevvqkgyagiecvesggpepgvgcagrgiitsinfledqgayegkdfisydvlgdvvcggfampirenkaqeiyivcs
>ASV_296  
strlilhakaqttvmdkvrelgtvedleledvckrgygevmcvesggpepgvgcagrgvitainfleeegaytpdldfvfydvlgdvvcggfampirenkaqeiyivvs
>ASV_297  
strlilhskaqitimemaaeagtvedieledvlktgygnikcvesggpepgvgcagrgvitainfleeegayeddldfvfydvlgdvvcggfampirenkaqeiyivvs
>ASV_298  
strlllgglaqqtvldtlreegedvvlediikpgykgtacvesggpepgvgcagrgiitsinlleqlgayeveydyafydvlgdvvcggfampmregkaqeiyivvs
>ASV_299  
strlllgglaqksvldtlreegedvelddirkaayggtwavesggpepgvgcagrgiitainmleslgayeesenldyafydvlgdvvcggfampirdgkaeeiyivvs
>ASV_300  
strlilhakaqdtvmdkvrelgtvedleledvckrgygdvmcvesggpepgvgcagrgvitainfleeegaytpgldyvfydvlgdvvcggfampirenkaqeiyivvs
>ASV_301  
strlilhakaqdtvmdkvrelgtvedleledvckrgygdvm*vesggpepgvgcagrgvitainfleeegaytpdldyvfydvlgdvvcggfampirenkaqeiyimvs
>ASV_302  
strlilhakaqttvmdkvrelgtvedlelddvckrgygdvmcvesggpepgvgcagrgvitainfleeegaytpdldyvfydvlgdvvcggfampirenkaqeiyivvs
>ASV_303  
strlilhakaqttvmdkvrelgtvedleledvckrgygevmcvesggpepgvgcagrgvitainfleeegaytpdldyvfydvlgdvvcggfampirenkaqeiyivvs
>ASV_304  
strlilhakaqttvmdkvrelgtvedleledvckrgygevmcvesggpepgvgcagrgvitainfleeegaytpdldyvfydvlgdvvcggfampirenkaqeiyivvs
>ASV_305  
strlilhakaqatvmdkvrelgtvedleledvmkkgygdvmcvesggpepgvgcagrgvitainfleeegaytpdldyvfydvlgdvvcggfampiretkaqeiyivvs
>ASV_306  
strlilhakaqttvmdkvrelgtvedleledvckrgygdvmcvesggpepgvgcagrgvitainfleeegaytpdldyvfydvlvdvvcggfampirenkaqeiyivvs
>ASV_307  
strlimhtkaqatvmdlardrgtvedveldevlmqgylgvkcaesggpepgvgcagrgvitainlleengaygtdtdyvfydvlgdvvcggfampirenkakeiyivts
>ASV_308  
strlilggltqqtvldtlreagddveldlvlkegygsircvesggpepgvgcagrgiitsitllerlgayeedldyvfydvlgdvvcggfampiregkakeiyivcs
>ASV_309  
strlilhakaqttvmdkvrelgtvedleledvlkegygqvmcvesggpepgvgcagrgvitainfleeegaytpdldygfydvlgdvvcggfampirenkaqeiyivvs
>ASV_310  
strlilhakaqttvmdkvrelgtvedleledvckrgygdvmcvesggpepgvgcagrgvitainfleeegaytpdldyvfydvlgdvvcggfampirenkaqeiyivvs
>ASV_311  
strlilhskaqnttmemaaeagtvedleledalkagygdircvesggpepgvgcagrgvitainfleeegayeddldfvfydvlgdlvcggfampirenkaqeiyivcs
>ASV_312  
strlllgglaqktvldtlreegedvelddviklgyggtrcvesggpepgvgcagrgiitsinlleqlgawdpkfetdytfydvlgdvvcggfampirdgkaeeiyivvs
>ASV_313  
strlilhakaqttvmdkvrelgtvedleledvckrgygevmcvesggpepgvgcagrgvitainfleeegaytpdldyvfydvlgdvvcggfampirenkaqeiyivvs
>ASV_314  
strlilhskaqntimemaaeagtvedleledvlkagysdircvesggpepgvgcagrgvitaisfleeegayeddldfvfydvlgdvvcggfampirenkaqeiyivvs
>ASV_315  
strlilhakaqntvmdlvrelgtvedleleevmkvgygdvkcvesggpepgvgcagrgvitainfleengaytpdldfvfydvlgdvvcggfampiregkaeeiyivcs
>ASV_316  
strlilhakaqttvmdkvrelgtvedleledvckrgygdvmcvesggpepgvgcagrgvitainfleeegaytpdldyvfydvlgdvvcggfampirenkaqeiyivvs
>ASV_317  
strlilhakaqttvmdkvrelgtvedlelddvckrgygdvmcvesggpepgvgcagrgvitainfleeegaytpdldyvfydvlgdvvcggfampirenkaqeiyivvs
>ASV_318  
strlilhakaqttvmdkvrelgtvedleledvmkkgygdvtcvesggpepgvgcagrgvitainfleeegaytpdldyvfydvlgdvvcggfampirenkaqeiyivvs
>ASV_319  
strlilhakaqdtvmdkvrelgtvedleledvckrgygdvmcvesggpepgvgcagrgvitainfleeegaytpgldyvfydvlgdvvcggfampirenkaqeiyivvs
>ASV_320  
strlilhakaqttvmdkvrelgtvedlelddvckrgygdvmcvesggpepgvgcagrgvitainfleeegaytpdldyvfydvlgdvvcggfampirenkaqeiyivvs
>ASV_321  
strlllnglaqktvldt*reegdvedlnlilktgfegikcvesggpepgvgcagrgiitaigmledlga*tpdldyvfydvlgdvvcggfampiregkakeiyivas
>ASV_322  
strlllgglaqksvldtlreegedvdledirkkgyggtwcvesggpepgvgcagrgiitsinmleqlgaydegegldyafydvlgdvvcggfampirdgkaeeiyivcs
>ASV_323  
strlilhakaqttvmdkvrelgtvedlelvdvmkkgygdvmcvesggpepgvgcagrgvitainfleeegaytpdldyvfydvlgdvvcggfampirenkaqeiyivvs
>ASV_324  
strlilhakaqttvmdkvrelgtvedleledvckrgygdvmcvesggpepgvgcagrgvitainfleeegaytpdldyvfydvlgdvvcggfampirenkaqeiyivvs
>ASV_325  
strlilhskaqntimemaagagtvedieledvlktgygnikcvesggpepgvgcagrgvitainfleeegayeddldfvfydvlgdvvcggfampirenkaqeiyivvs
>ASV_326  
strlilhakvqntimemaaeagsvedleledvlktgyadikcvesggpepgvgcagrgvitainfleeegayeedldfvfydvlgdvvcggfampirenkaqeiyivvs
>ASV_327  
strlllnglaqrtvldtirdegedveladirregygkcrcvesggpepgvgcagrgiitsinmleqlgaydesegldyvfydvlgdvvcggfampirqgkaqeiyivcs
>ASV_328  
strlilhakaqttvmdkvrelgtvedleledvckrgygdvmcvesggpepgvgcagrgvitainfleeegaytpdldyvfydvlgdvvcggfampirenkaqeiyivvs
>ASV_329  
strlilhakaqdtvmdkvrelgtvedlelddvckrgygevmcvesggpepgvgcagrgvitainfleeegaytpdldyvfydvlgdvvcggfampirenkaqeiyivvs
>ASV_330  
strlvlgglaqktvldtlreegddieldaimktgygnikgvesggpepgvgcagrgiitsinlleqlgaytddldyvfydvlgdvvcggfampiregkaqeiyivcs
>ASV_331  
strlilhakaqttvmdkvrelgtvedlelegvckrgygevmcvesggpepgvgcagrgvitainfleeegaytpdldyvfydvlgdvvcggfampirenkaqeiyivvs
>ASV_332  
strlllgglaqntvldtlreegedveiddvikdgyggtrcvesggpepgvgcagrgiitsinlleqlgayepdqklncvfydvlgdvvcggfampiregkaeeiyivvs
>ASV_333  
strlivhakaqatvmdkvrelgtvedleledvmkkgygdvmcvesggpepgvgcagrgvitainfleeegaytpdldyvfydvlgdvvcggfampirenkaqeiyivvs
>ASV_334  
scrlilgglaqqtvldtlreegddidlekimksgygdircvesggpepgvgcagrgiitsinlleqlgaytddldyvfydvlgdvvcggfampiregkakeiyivcs
>ASV_335  
strlilhakaqttvmdkvrelgtvedleledvckrgygevmcvesggpelgvgcagrgvitainfleeegaytpdldyvfydvlgdvvcggfampirenkaqeiyivvs
>ASV_336  
strlilhakaqttvmdkvrelgtvedlelddvckrgygdvmcvesggpepgvgcagrgvitainfleeegaytpdldyvfydvlgdvvcggfampirenkaqeiyivvs
>ASV_337  
strlilhakaqttvmdkvrelgtvedlelddvckrgygdvmcvesggpkpgvgcagrgvitainfleeegaytpdldyvfydvlgdvvcggfampirenkaqeiyivvs
>ASV_338  
strlilhakaqttvmdkvrelgtvedleledvmkkgygdvmcvesggpepgvgcagrgvitainfleeegaytpvldyvlydvlgdvvcggfampirenkaqeiyivvs
>ASV_339  
strlilhakaqdtvmdkvrelgtvedleledvckrgygdvmcvesggpepgvgcagrgvitainfleeegaytpdldyvfydvlgdvvcggfampirknkaqeiyivvs
>ASV_340  
strlilhakaqttvmdevrelgtvedlelddvckrgygdvmcvesggpepgvgcagrgvitainfleeegaytpdldyvfydvlgdvvcggfampirenkaqeiyivvs
>ASV_341  
strlllgglsqktvldtlreegedvelddiilsgygcakcvesggpepgvgcagrgiitsinlleqlgayeedkeldyafydvlgdvvcggfampiregkaqeiyivvs
>ASV_342  
strlilhskaqttvmnmaaehgsvedielddvlkvgygdvkcvesggpepgvgcagrgvitainfleeegaytedldfvfydvlgdvvcggfampirenkaqeiyivvs
>ASV_343  
strlilgglaqqsvldtlreegedieldlvlkngfkgircvesggpepgvgcagrgiitsigllerlgaytedldyvfydvlgdvvcggfampiregkaqeiyivas
>ASV_344  
strlilhakaqdtvmdkvrelgtvedleledvckrgygdvmcvesggpepgvgcagrgvitainfleeegaytpdldyvfydvlgdvvcggfampirenkaqeiyivvs
>ASV_345  
strlimhtkaqatvmdlardrgtvedveldevlmqgylgvkcaesggpepgvgcagrgvitainlleengaygtdtdyvfydvlgdvvyggfampirenkakeiyivts
>ASV_346  
strlllgglsqktvldtlrtegedvelddirkvgfcksicvesggpepgvgcagrgiitsinlleqlgayagsqaldyvfydvlgdvvcggfampiregkaqeiyivvs
>ASV_347  
strlilhakaqstvmdkvrelgtvedleledvlkkgygdimcvesggpepgvgcagrgvitainfleeegaytpdldyvfydvlgdvvcggfampirenkaqeiyivvs
>ASV_348  
strlilhakaqdtvmdkvrelgtvedleledvcrrgygdvmcvesggpepgvgcagrgvitainfleeegaytpdldyvfydvlgdvvcggfampirenkaqeiyivvs
>ASV_349  
strlilhakaqttvmdkvrelgtvedleledvckrgygdvmcvesggpepgvgcagrgvitainfleeegaytpdldyvfydvlgdvvcggfampiredkaqeicivvs
>ASV_350  
strlilhakaqttvmdkvrelgtvedleledvckrgygevmcvesggpepgvgcagrgvitainfleeegaytpdldfvfydvlgdvvcggfavpirenkaqeiyivvs
>ASV_351  
strmilggkmqttmmdtlreegeeacmdldnimstgyegikcvesggpepgvgcagrgvitaitimeqlkvyedndfvffdvlgdvvcggfampirdgkaeeiyvvas
>ASV_352  
strlllhglaqktvldtlrdegedvdlddvmktgvdntscvesggpepgvgcagrgiitsinlleqlgaydddkhldyvfydvlgdvvcggfampirdgkaqevyivcs
>ASV_353  
strlilhakaqdtvmdlvrdmgtvedleledvlkvgfkdikcvesggpepgvgcagrgvitainfleengaytpdldfvfydvlgdvvcggfampirenkaeeiyivcs
>ASV_354  
strlilhakaqttvmdkvrelgtvedleledvmkkgygdvmcvesggpepgvgcagrgvitainfleeegaytpdldyvfydvlgdvvcggfampirenkaqeiyivas
>ASV_355  
strlilhakaqttvmdkvrelgtvedlelddvckrgygdvmcvesggpepgvgcagrgvitainfleeegaytpdldyvfydvlgdvvcggfampirenkaqeiyivvs
>ASV_356  
strlilhskaqtsvmemaaelgsvedleledvlqvgykdikcvesggpepgvgcagrgvitainfleeegaytddldfvfydvlgdvvcggfampirenkaqeiyivcs
>ASV_357  
strlilhskaqttvmhmaaehgsvedielddvlkvgygdvkcvesggpepgvgcagrgvitainfleeegayteeldfvfydvlgdvvcggfampirenkaqevyivcs
>ASV_358  
strlllgglaqktvldtlreegdgleldsilkegykgtrcvesggpepgvgcagrgiitsigllenlgaytqdldyvfydvlgdvvcggfampiregkakeiyivas
>ASV_359  
strlvlhakaqdtvmdkvrelgtvedleledvckrgygdvmcvesggpepgvgcagrgvitainfleeegaytpdldyvfydvlgdvvcggfampirenkaqeiyivvs
>ASV_360  
strlilhskaqntimetaaeastvedleledvlkagygdircvesggpepgvgcagrgvitainfleeegayeddldfvfydvlgdvvcggfampirenkaqeiyivvs
>ASV_361  
strlilhakaqttvmdkvrelgtvedleledvlkegygqvmcvesggpepgvgcagrgvitainfleeegaytpdldyvfydvlgdvvcggfampirenkaqeiyivvs
>ASV_362  
strlilhakaqntvmdlvrelgtvedleindvmkvgygdvkcvesggpepgvgcagrgvitainfleengaytpdldfvfydvlgdvvcggfampiregkaeeiyivts
>ASV_363  
strlilhakaqttvmdkvrelgtvedlelddvckrgygdvmcvesggpepgvgcagrgvitainfleeegaytpdldyvfydvlgdvvcggfampirenkaqeiyivvs
>ASV_364  
strlilhskaqntimemaaeagtvedieledvlktgygnikcvesggpepgvgcagrgvitainfleeegayeddldfvfydvlgdvvcggfampirenkaqeiyivvs
>ASV_365  
strlilhakaqdtvmdkvrelgtvedleledvckrgygdvmcvesggpepgvgcagrgvitainfleeegaytpdldyvfydvlgdvvcggfampirenkaqeiyivvs
>ASV_366  
strlilhakaqdtvmdkvrelgtvedleledvckrgygevmcvesggpepgvgcagrgvitainfleeegaytpdldyvfydvlgdvvcggfampirenkaqeiyivvs
>ASV_367  
strlilhakaqatvmdmvrelgtvedlelsdvmkvgfgdvkcvesggpepgvgcagrgvitainfleengaytpdldfvfydvlgdvvcggfampirenkaeeiyivcs
>ASV_368  
stclilhskmqntimemaaeagsvedieledvlltgygdvkcvesggpepgvgcagrgvitainfleeegayeedldfvfydvlgdvvcggfampirenkaqeiyivcs
>ASV_369  
strlilhakaqdtvmdkvrelgtvedleledvckrgygdvmcvesggpepgvgcagrgvitainfleeegaytpdldyvfydvlgdvvcggfampirenkaqeiyivvs
>ASV_370  
strlilhakaqttvmdkvrelgtvedlelddvckrgygdvmcvesggpepgvgcagrgvitainfleeegaytpdldyvfydvlgdvvcggfampirenkaqeiyivvs
>ASV_371  
strlilhakaqdtvmdkvrelgtvedleledvckrgygevmcvesggpepgvgcagrgvitainfleeegaytpdldyvfydvlgdvvcggfampirenkaqeiyivvs
>ASV_372  
strlilhskaqttimhlaaeagsvedleledvlkvgygdvkcvesggpepgvgcagrgvitainfleeegayddeldfvfydvlgdvvcggfampirenkaqeiyivcs
>ASV_373  
stinllggeplrpvmnymreedeepetledisregfggvlcietggptpglgcagrgiiatfqlledlrlfetykpdvvlydvlgdvvcggfaapiregyaekvlivts
>ASV_374  
strlilhakaqttvmdkvrelgtvedleledvckrgygdvmcvesggpepgvgcagrgvitainfleeegaytpdldyvfydvlgdvvcggfampirenkaqeiyivvs
>ASV_375  
strlilhakaqttvmdkvrelgtvedlelddvckrgygdgmcvesggpepgvgcagrgvitainfleeegaytpdldyvfydvlgdvvcggfampirenkaqeiyivvs
>ASV_376  
strlilhskaqntimemaaeagtvedieqgdvlktgygnikcvesggpepgvgcagrgvitainfleeegayeddldfvfydvlgdvvcggfampirenkaqeiyivvs
>ASV_377  
strlllhglaqktvldtlrdegedidlndvmkngfgntncvesggpepgvgcagrgiitsinlleqlgaydedkhidyvfydvlgdvvcggfampirdgkaeevyivcs
>ASV_378  
strlilhakaqttvmdkvrelgtvedleledvckrgygdvmcvesggpepgvgcagrgvitainfleeegaytpdldyvfydvlgdvvcggfampirenkaqeiyivvs
>ASV_379  
strlilhakaqntimemaaeagsvedleledvlktgyadikcvesggpepgvgcagrgvitainfleeegayeeeldfvfydvlgdvvcggfampirenkaqeiyivcs
>ASV_380  
strlvlgglaqktvldtlreegddidldeilktgygnikgvesggpepgvgcagrgiitsinlleqlgaytddldyvfydvlgdvvcggfampiregkaqeiyivcs
>ASV_381  
strlllgglaqksvldtlreegedvelddlrklgyggtwcvesggpepgvgcagrgiitsinmleqlgaynpsegldyafydvlgdvvcggfampirdgkaeeiyivcs
>ASV_382  
strlilhakaqdavmdkvrelgsvedleledickrgygdvmcvesggpepgvgcagrgvitainfleeegaytpdldyvfydvlgdvvcggfampirenkaqeiyivvs
>ASV_383  
strlilpakaqdtvmdkvrelgtvedlelddvckrgygevmcdesggpepgvgcagrgvitainfleeegaytpdldyvfydvlgdvvcggfampirenkaqeiyivvs
>ASV_384  
strlilhakaqctvmdlvrelgtvedleledvmkvgfgnvkcvesggpepgvgcagrgvitainfleengaytpdldfvfydvlgdvvcggfampirenkaeeiyivcs
>ASV_385  
strlilhakaqatvmdkvrelgtvedleledvmkkgygdvmcvesggpepgvgcagrgvitainfleeegaytpdldyvfydvlgdvvcggfampirenkaqeiyivvs
>ASV_386  
strlllgglqqktvldtlreegedvdlddilkvgykdtrctesggpepgvgcagrgiitsinlleqlgayqadkkldyvfydvlgdvvcggfampirdgkaeeiyivcs
>ASV_387  
strlllgglaqksvldtlreegedvelddlrklgyggtwcvesggpepgvgcagrgiitsinmleqlgayapsegldyafydvlgdvvcggfampirdgkaeeiyivcs
>ASV_388  
strlilhakaqttvmdkvrelgtvedleledvckrgygdvmcvesggpepgvgcagrgvitainfleeegaytpdldyvfydvlgdvvcggfampirenkaqeiyivvs
>ASV_389  
strlllgglaqksvldtlreegedvelddlrklgyggtwcvesggpepgvgcagrgiitsinmleqlgaydpsenldyafydvlgdvvcggfampirdgkaeeiyivcs
>ASV_390  
strlvlgglaqktvldtlreegddieldyimkpgyggikcvesggpepgvgcagrgiitaigmleqlgaytpdldyvfydvlgdvvcggfampiregkaqeiyivas
>ASV_391  
strlilhakaqdtvmdkvrelgtvedleledvckrgygevmcvesggpepgvgcagrgvitainfleeegaytpdldyvfydvlgdvvcggfampirenkaqeiyivvs
>ASV_392  
strlilhakaqttvmdkvrelgtvedleledvckrgygdvmcvesggpepgvgcagrgvitainfleeegaytpdldyvfydvlgdvvcggfampirenkaqeiyivvs
>ASV_393  
stinllggeplrpvmnymreedeepeelediskegfggvlcietggptpglgcagrgiiatfqlledlrlfetyqpdvvlydvlgdvvcggfaapiregyaekvlivts
>ASV_394  
strlllgglaqktvldslreegddvdledilkegfsctrcvesggpepgvgcagrgiitsinmleqlgaydekhnldyafydvlgdvvcggfampirdgkadeiyivvs
>ASV_395  
strvilhakaqdtvmdkvrelgtvedleledvckrgygdvvcvesggpepgvgcagrgvitainfleeegaytpdldyvfydvlgdvvcggfampirenkaqeiyivvs
>ASV_396  
strlilhakaqttvmdkvrelgtvedleledvckrgygevmcvesggpepgvgcagrgvitainfleeegaytpdldyvfydvlgdvvcggfampirenkaqeiyivvs
>ASV_397  
stknlmggkriptvleqikakgeeltlndiifegfggvlcvesggptpgvgcagrgiisafekleeleafetykpdiviydvlgdvvcggfampirggyakdvyvvss
>ASV_398  
strlllgglsqktvldtlreegedvelddiilegygcakcvesggpepgvgcagrgiitsinlleqlgayeeekeldyafygvlgdvvcggfampiregkaqeiyivvs
>ASV_399  
strlllgglaqktvldtlreegeeieldailkpgfrgiqcvesggpepgvgcagrgiitsigmleqlgaytedldyvfydvlgdvvcggfampiregkaqeiyivas
>ASV_400  
strlilhakaqttvmdkvrelgtaedleledvckrgygdvmcvesggpepgvgcagrgvitainfleeegaytpdldyvfydvlgdvvcggfampirenkaqeiyivvs
>ASV_401  
strlimhakaqttvmdkvrelgtvedleledvckrgygevmcvesggpepgvgcagrgvitainfleeegaytpdldyvfydvlgdvvcggfampirenkaqeiyivvs
>ASV_402  
strllpgglaqksvldtlreegedvelddiekqlndtwavesggpepgvgcagrgiitainmleslgayeesenfdyafydvlgdvvcggfampirdgkaeeifiivs
>ASV_403  
strlilhaiaqttvmdkvrelgtvedleledvckrgygevmcvesggpepgvgcagrgvitainfleeegaytpdldyvfydvlgdvvcggfampirenkaqeiyivvs
>ASV_404  
strlilhakaqdtvmdkvrelgtvedleledvckrgygevmcvesggpepgvgcagrgvitainfleeegaytpdldyvfydvlgdvvcggfampirenkaqeiyivvs
>ASV_405  
strlilhakaqdtvlslaadagsvedleledvlkvgyrdircvesggpepgvgcagrgvitainfleengayegvdyvsydvlgdvvcggfampirenkaqeiyivms
>ASV_406  
strlilhakaqttvmdlvrergtvedleledvlkvgygdvkcvesggpepgvgcagrgvitainfleengaytddlefvfydvlgdvvcggfampiregkaeeiyivcs
>ASV_407  
strlilhakaqttvmdkvrelgtvedleledvckrgygevmcvesggpepgvgcagrgvitainfleeegaytpdldyvfydvlgdvvcggfampirenkaqeiyivvs
>ASV_408  
strlilhakaqttvmdkvrelgtvedleledvckrgygdvmcvesggpepgvgcagrgvitainfleeegaytpdldyvfydvlgdvvcggfampirenkaqeiyivvs
>ASV_409  
strlilhaeaqttvmdkvrelgtvedlelddvckrgygddmcvesggpepgvgcagrgvitainfleeegaytpdldyvfydvlgdvvcggfampirenkaqeiyivvs
>ASV_410  
strlilhakaqttvmdkvrelgtvedlelddvckrgygdvmcvesggpepgvgcagrgvitainfleeegaytpdldyvfydvlgdvvcggfampirenqaqeiyivvs
>ASV_411  
strlilggkpqetlmdllrdqgaekitndmvvkvgyeniqcvesggpepgvgcagrgvitaidlmeangaytedldfiffdvlgdvvcggfampirdgkaqevyivas
>ASV_412  
strlllgglaqktvldtlreegedvelddilkpgfrnslctesggpepgvgcagrgiitsinlleqlgayaetqeldytfydvlgdvvcggfampiregkaqeiyivcs
>ASV_413  
strlilhakaqttvmdkvrelgtvedleledvmkkgygdvmcvesggpepgvgcagrgvitainfleeegaytpdldyvfydvlgdvvcggfampirenkaqeiyivvs
>ASV_414  
strlmlhtkaqttilslaaergsvedleleevlltgynnvrcvesggpepgvgcagrgiitainfleeegayedldlvsydvlgdvvcggfampiregkaqeiyivts
>ASV_415  
strlilhakaqdtvmdkvrelgtvedleledvckrgygdvm*vesggpepgvgcagrgvitainfleeegaytldldyvlydvlgdvvcggfampirenkaqeinivvs
>ASV_416  
strlllgglqqktvldtlreegedvelddilkegfmgtmctesggpepgvgcagrgiitsinlleqlgaykedkkldyafydvlgdvvcggfampiregkaqeiyivvs
>ASV_417  
ctrlvlggkpqetlmdllrekgaekitndavikkgfhgiqcvesggpepgvgcagrgiitaidlmenngaysddldfiffdvlgdvvcggfampirdgkaqevyivas
>ASV_418  
strlilhakmqnsimemaaeagsvedieledvlrvgyggvrcvesggpepgvgcagrgvitainfleeegayeedldfvfydvlgdvvcggfampirenkaqeiyvvvs
>ASV_419  
strlllnglaqktvldtlreegedvelddilkpgyrgslctesggpepgvgcagrgiitsinmleqlgayekeldytfydvlgdvvcggfampiregkaqeiyivvs
>ASV_420  
strlilhakaqttvmdkvrelgtvedlelvdvmkkgygdvmcvesggpepgvgcagrgvitainfleeegaytpdldyvfydvlgdvvcggfamlirenkaqenyivvs
>ASV_421  
strlilhakaqttvmdkvrelgtvedlelddvckrgygdvmcvesggpepgvgcagrgvitainfleeegaytpdldyvfydvlgdvvcggfampirenkaqeiyivvs
>ASV_422  
strlilnglaqktvldtlrlegedldledvvkvgfkgtrcvesggpepgvgcagrgiitsinlleqlgafdpqykldytfydvlgdvvcggfampirdgkaeeiyivcs
>ASV_423  
strlllgglaqrsvldtlreegedveladirskgfcsslcvesggpepgvgcagrgiitsinmleqlgaydegenldyvfydvlgdvvcggfampiregkaeeiyivcs
>ASV_424  
strlilhakaqdtvmdkvrelgtvedleledvckrgygdvmcvesggpepgvgcagrgvitainfleeegaytpdldyvfydvlgdvvcggfampirenkaqeiyivvs
>ASV_425  
strlllgglaqktvldtlrdegedvelddvqkvgfkgsvctesggpepgvgcagrgiitsinlleqlgayasdksidyvfydvlgdvvcggfampiregkaqeiyivvs
>ASV_426  
strlilhakaqttvmdkvrelgtvedlelddvckrgygdvmcvesggpepgvgcagrgvitainfleeegaytpdldyvfydvlgdvvcggfampirenkeqeiyivvs
>ASV_427  
strlilhakaqttvmdkvrelgtvedlelddvckrgygdvmcvesggpepgvgcagrgvitainfleeegaytsdldyvfydvlgdvvcggfampirenkaqeiyivvs
>ASV_428  
strlilhskaqttvmhmaaehgsvedielddvlkvgygdvkcvesggpepgvgcagrgvitainfleeegaytpdldyvfydvlgdvvcggfampirenkaqeiyivvs
>ASV_429  
strlilhskaqttvmdlarergtvedlelhevlvegylgvrcaesggpepgvgcagrgvitainfleengaytedtdyvfydvlgdvvcggfampirenkakeiyivts
>ASV_430  
strlilhakaqdtvlslaadagsvedleledvlkvgyrdircvesggpepgvgcagrgvitainfleengayegvdyvsydvlgdvvcggfampirenkaqeiyivms
>ASV_431  
strlllnelaqktvldtlreegdvedlnlilktgfegikcvesggpepgvgcagrgiitaigmledlgaytpdldyvfydvlgdvvcggfampiregkakeiyivas
>ASV_432  
strlllgglqqktvldtlreegedvelddilkegfmgtmctesggpepgvgcagrgiitsinlleqlgaykedkhldyafydvlgdvvcggfampiregkaqeiyivvs
>ASV_433  
strlilhakaqttvmdkvrelgtvedleledvckrgygdvmcvesggpepgvgcagrgvitainfleeegaytpdldyvfydvlgdvvcggfampirenkaqeiyivvs
>ASV_434  
strlilhskaqtsvmemaaelgsvedleledvlqvgykdikcvesggpepgvgcagrgvitainfleeegaytddldfvfydvlgdvvcggfampirenkaqeiyivcs
>ASV_435  
strlilhakaqttvvdkvrelgtvedleledvmkkgygdvmcvesggpepgvgcagrgvitainfleeegayeddldfvfydvlgdvvcggfampirenkaqeiyivvs
>ASV_436  
strlilhakaqdtvlslaadagsvedleledvlkvgyrdircvesggpepgvgcagrgvitainfleengayegvdyvsydvlgdvvcggfampirenkaqeiyivms
>ASV_437  
strlllhglaqktvldtlrdegedidlddvmktgfqntscvesggpepgvgcagrgiitsinlleqlgaydadkeldyvfydvlgdvvcggfampirdgkaeevyivcs
>ASV_438  
strlilhpkaqttvmdkvrelgtvedleledvckrgygdvmcvesggpepgvgcagrgvitainfleeegaytpdldyvfydvlgdvvcggfampirenkaqeiyivvs
>ASV_439  
strlllgglaqktvldtirdegedieldrimregyggtrcvesggpepgvgcagrgiitsinmlenlgaytddldyvfydvlgdvvcggfampiregkakeiyivas
>ASV_440  
strlilggkpqetimdtlrvlgaekvtndkvikkgymgiqcvesggpepgvgcagrgvitaidlmeangsytedldfvffdvlgdvvcggfampirdgkaqevyivas
>ASV_441  
strlilhakaqdtvmdkvrelgtvedleledvckrgygdvmcvesggpepgvgcagrgvitainfleeegaytpdldyvfydvlgdvvcggfampirenkaqeiyivvs
>ASV_442  
strlilggkpqetlmdvlrqdgaekvtkekviktgydgiqcvesggpepgvgcagrgvitaidlmeknkaytddldfvffdvlgdvvcggfampiregkaqevyivas
>ASV_443  
strlilhakaqdtilslaaeqgsvedleledvmkigykdircvesggpepgvgcagrgvitsinfleengayedidyvsydvlgdvvcggfampirenkaqeiyivms
>ASV_444  
strlilhakaqttvmdkvrelgtvedlelddvckrgygdvmcvesggpepgvgcagrgvitainfleeegaytpdldyvfydvlgdvvcggfampirenkaqeiyivvs
>ASV_445  
strlilnglaqktvldtlrlegedldledvvkvgfkgtrcvesggpepgvgcagrgiitsinlleqlgafgeqykldytfydvlgdvvcggfampirdgkaeeiyivcs
>ASV_446  
strlilhakaqdtvmdkvrelgtvedleledvckrgygdvmcvesggpepgvgcagrgvitainfleeegaytpdldyvfydvlgdvvcggfampirenkaqeiyivvs
>ASV_447  
strlilhakaqttvmdkvrelgtvedleledvckrgygdvmcvesggpepgvgcagrgvitainfleeegaytpdldyvfydvlgdvvcsgfampirenkaqeiyivvs
>ASV_448  
strlllgglsqntvldtlreegedvelkdvllegfagikctesggpepgvgcagrgiitsinlleqlgaysedkeidfvfydvlgdvvcggfampiregkaeeiyivvs
>ASV_449  
strlllgglaqksvldtlreegedvelddicsngfcktrcvesggpepgvgcagrgiitsinlleqlgaykedqgvdyvfydvlgdvvcggfampirdgkaeeiyivcs
>ASV_450  
strlilhskaqtsvmemaaelgtiedleledvlqigykdikcvesggpepgvgcagrgvitainfleeegaytddldfvfydvlgdvvcggfampirenkaqeiyivcs
>ASV_451  
strlilhakaqttvmdkvrklgtvedlelddvckrgygdvmcvesggpepgvgcagrgvitainfleeegaytpdldyvfydvlgdvvcggfampirenkaqeiyivvs
>ASV_452  
strlilhskaqttvmhlaaeagsvedlelddvlqtgygdvkcvesggpepgvgcagrgvitainfleeegaydedldfvfydvlgdvvcggfampirenkaqeiyivcs
>ASV_453  
strlilhakaqttvmgkvrelgtvedleledvmekgygdvmcvesggpepgvgcagrgvitainfleeegaytpdldyvfydvlgdvvcggfampirenkaqeiyivvs
>ASV_454  
str*ilhakaqdtvmdkvrelgtvedleledvckrgygdvmcvesggpepgvgcagrgvitainfleeegaytpdldyvfydvlgdvvcggfampirenkaqeiyivvs
>ASV_455  
strlilhakaqntimemaaeagsvedleledvlktgyadikcvesggpepgvgcagrgvitainflegegayeedldyvfydvlgdvvcggyampirenkaqeiyivvs
>ASV_456  
strlilhakaqttvmdkvrelgtvedleledvckrgygdvmcvesggpepgvgcagrgvitainfleeegaytpdldyvfydvlgdvvcggfampirenkaqeiyivvs
>ASV_457  
strlilhakaqttvmdkvrelgtvedleledvckrgyrdvmcvesggpepgvgcagrgvitainfleeegaytpdldyvfydvlgdvvcggfampirenkaqeiyivvs
>ASV_458  
strlilhakaqttvmdkvrelgtvedleledvmkvgysdvkcvesggpepgvgcagrgvitainfleeegaytpdldfvfydvlgdvvcggfampirenkaqeiyivvs
>ASV_459  
strlilhakaqntvlslaaeagsvedleledvmklgyrdircvesggpepgvgcagrgvitsinfleengayegvdyvsydvlgdvacggfampirenkaqeiyivms
>ASV_460  
strlilhakaqdtvmdkvrelgtvedleledvmkkgygdvmcvesggpepgvgcagrgvitainfleeegaytpdldyvfydvlgdvvcggfampirenkaqeiyivvs
>ASV_461  
strlilhakaqatxmdkvrelgtvedlelddvckrgygevmcvesggpepgvgcagrgvitainfleeegaytpdldyvfydvlgdvvcggfampirenkaqeiyivvs
>ASV_462  
strlilhakaqttvmdkvrelgtvedleledvckrgygevmcvesggpepgvgcagrgvitainfleeegaytpdldyvfydvlgdvvcggfampirenkaqeiyivvs
>ASV_463  
ptrlilhakaqttvmdkvrelgtvedlelvdvmkkgygdvmcvetggpepgvgcagrgvitainfleeegaytpdldyvfydvlgdvvcggfampirenkaqeiyivvs
>ASV_464  
strlilhakaqttvmdkvrelgtvedleledvckrgygdvmcvesggpepgvgcagrgvitainfleeegaytpdldyvfydvlgdvvcggfampirenkaqeiyivvs
>ASV_465  
strlilhakaqdtvmdkvrelgtvedleledvcrrgygdvmcvesggpepgvgcagrgvitainfleeegaytpdldyvfydvlgdvvcggfampirenkaqeiyivvs
>ASV_466  
strlilhakaqttvmdkvrelgtvedqeledvckrgygdvmcvesggpepgvgcagrgvitainfleeegaytpdldyvfydvlgdvvcggfampirenkaqeiyivvs
>ASV_467  
strlilhakaqdtvmdkvrelgtvedleledvckrgygevmcvesggpepgvgcagrgvitainfleeegaytpdldyvfydvlgdvvcggfampirenkaqeiyivvs
>ASV_468  
strlilhakaqttvmdkvrelgtvedleledvckrgygevmcvesggpepgvgcagrgvitainfleeegaytpdldfvfydvlgdvvcggfampirenkaqeiyivvs
>ASV_469  
strlilhakaqdtvmdkvrelgtvedlelddvckrgygdvmcvesggpepgvgcagrgvitainfleeegaytpdldyvfydvlgdvvcggfampirenkaqeiyivvs
>ASV_470  
strlilharaqdtvmdkvrelgtvedlelddvckrgygevmcvesggpepgvgcagrgvitainfleeegaytpdldyvfydvlgdvvcggfampirenkaqeiyivvs
>ASV_471  
strlvlgglaqqtvldtlreagddveldlvlkegyggikcvesggpepgvgcagrgiitsisllerlgayendldyvfydvlgdvvcggfampiregkakeiyivcs
>ASV_472  
strlilhgfpantvldamretdedeleleqflftgylgikavesggpepgvgcagrgivtainqleekgaytaeldyvfydvlgdvvcggfampiregkaqeiyivcs
>ASV_473  
strlilhskmqntimemaaeagsvedleledvlltgygnvkcvesggpepgvgcagrgvitainfleeegaytedldfvfydvlgdvvcggfampirenkaqeiyivcs
>ASV_474  
strlilhakaqdtvmdkvrelgtvedlelkdvckrgygevmcvesggpepgvgcagrgvitainfleeegaytpdldyvfydvlgdvvcggfampirenkaqeiyivvs
>ASV_475  
strlilhakaqtsvmemaaelgsvedleledvlsvgykdikcvesggpepgvgcagrgvitainfleeegayeddldfvfydvlgdvvcggfampirenkaqeiyivcs
>ASV_476  
strlilhakaqttvmdkvrelgtvedleledvckrgygdvmcvesggpepgvgcagrgvitainfleeegaytpdldyvfydvlgdvvcggfampirenkaqeiyivvs
>ASV_477  
strlilhskmqntimemaaeagsvedieledvlltgygdvkrvesggpvpgvgcagrgvitainfleeegaytedldfvfydvlgdvvcggfampirenkaqeiyivcs
>ASV_478  
strlilhakaqttvmdkvrelgtaedlelddvckrgygevmcvesggpepgvgcagrgvitainfleeegaytpdldyvfydvlgdvvcggfampirenkaqeiyivvs
>ASV_479  
strlilhakaqttvmdkvrelgtvedleledvckrgygevmcvesggpepgvgcagrgvitainfleeegaytpdldyvfydvlgdvvcggfampirenkaqeiyivvs
>ASV_480  
strlilhakaqttvmdkvrelgtvedlelvdvmkkgygdvmcaesggpepgvgcagrgvitainfleeegaytpdldyvfydvlgdvvcggfampirenkaqeiyivvs
>ASV_481  
strlilhakaqdtvmdkvrelgtvedleledvckrgygdvmcvesggpepgvgcagrgvitainfleeegaytpdldyvfydvlgdvvcggfampirenkaqeiyivvs
>ASV_482  
strlilhakaqdtvmdkvrelgtvedleledvckrgygevmcvesggpepgvgcagrgvitainfleeegaytpdldyvfydvlgdvvcggfampirenkaqeiyivvs
>ASV_483  
strlilhakaqatvmdkvrelgtvedleledvmekgygdvmcvesggpepgvgcagrgvitainfleeegaytpdldyvfydvlgdvvcggfampirenkaqeiyivvs
>ASV_484  
strlilggkpqetlmdvlreegtekvtndkvikvgfkdihcvesggpepgvgcagrgiitainlmeengaytedldfvffdvlgdvvcggfamplrdgkaqevyivas
>ASV_485  
strlilhakaqttvmdkvrelgtvedleledvckrgygdvmcvesggpepgvgcagrgvitainfleeegaytpdldyvfydvlgdvvcggfampirenkaqeiyivvs
>ASV_486  
strlilhakaqttvvdkvrelgtvedleledvckrgygdvmcvesggpepgvgcagrgvitainfleeegaytpdldyvfydvlgdvvcggfampirenkaqeiyivvs
>ASV_487  
strlilhakaqntimemaaeagsvedleledvlqigygdvrcaesggpepgvgcagrgvitainfleeegayeedldfvfydvlgdvvcggfampirenkaqeiyivcs
>ASV_488  
strmilggkmqktmmdtlreegeeacmdldkvmstgfkgikcvesggpepgvgcagrgvitaitimeqqkvyddndfvffdvlgdvvcggfampirdgkaeeiyvvas
>ASV_489  
strlilyakaqdtvmdkvrelgtvedleledvckcgygdvmcvesggpepgvgcagrgvitainfleeegaytpdldyvfydvlgdvvcggfampirenkaqeiyivvs
>ASV_490  
strlilhakaqntvmdlvrekgtvedldlsdvlkvgyngvkcvesggpepgvgcagrgvitainfleeegaytedldfvfydvlgdvvcggfampiregkaeeiyivcs
>ASV_491  
strlilhskaqtsvmemaaelgsvedleledvlqigykdikcvesggpepgvgcagrgvitainfleeegaytddldfvfydvlgdvvcggfampirenkaqeiyivcs
>ASV_492  
strlilhakaqdtvmdkvrelgtvedleledvckrgygevmcvesggpepgvgcagrgvitainfleeegaytpdldyvfydvlgdvvcggfampirenkaqeiyivvs
>ASV_493  
strlilhakaqdtvmdkvrelgtvedleledvckrgygevmcvesggpepgvgcagrgvitainfleeegaytpdldyvfydvlgdvvcggfampirenkaqeiyivvs
>ASV_494  
strlllgglaqksvldtlreegedmelddlrelgyggtwcvesggpepgvgcagrgiitsinmleqlgayapsegldyafydvlgdvvcggfampirdgkaeeiyivcs
>ASV_495  
strlilhakaqttvmdkvrelgtvedleledvckrgygevmcvesggpepgvgcagrgvitainfleeegaytpdldyvfydvlgdvvcggfampirenkaqeiyivvs
>ASV_496  
strlilhakaqttvmdkvrelgtvedleledvckrgygevmcvesggpepgvgcagrgvitainfleeegaytpdldyvfydvlgdvvcggfampirenkaqeiyivvs
>ASV_497  
strlilhakaqttvvdkvrelgtvedleledvckcgygevmcvesggpepgvgcagrgvitainfleeegaytpdldyvfydvlgdvvcggfampirenkaqeiyivvs
>ASV_498  
strlilhakaqttvmdkvrelgtvedlelvdvmkkgygdvmcvesggpepgvgcagrgvitainfleeegaytpdldyvfydvlgdvvcggfavpirenkaqeiyivvs
>ASV_499  
strlilhakaqttvmdkvrelgtvedlelvdvmkkgygdvmcvesggpepgvgcagrgvitainfleeegayeedldfvfydvlgdvvcggfampirenkaqeiyivvs
>ASV_500  
strlilhskmqntimemaaeagsvedieledvlptgygdvkcvesggpepgvgcagrgvitainfleeegaytpdldyvfydvlgdvvcggfampirenkaqeiyivvs
>ASV_501  
strlilhakaqdtvmdkvrelgtvedleledvckrgygdvmcvesggpepgvgcagrgvitainfleeegaytpdldyvfydvlgdvvcggfampirenkaqeiyivvs
>ASV_502  
strlilhakaqdtvlslaaeagsvedleiedvlkvgyrdircvesggpepgvgcagrgvitsinfleengaydgvdyvsydvlgdvvcggfampirenkaqeiyivms
>ASV_503  
strlilhskaqntimevaaekgsvedleledvlqigyggvrcaesggpepgvgcagrgvitainfleeegayeedldfvfydvlgdvvcggfampirenkaqeiyivcs
>ASV_504  
strlilhakaqdtvmdkvrelgtvedleledvckrgygdvmcvesggpepgvgcagrgvitainfleeegaytpdldyvfydvlgdvvcggfampirenkaqeiyivvs
>ASV_505  
strlilhakaqdtvmdkvrelgtvedleledvckrgygevmcvesggpepgvgcagrgvitainfleeegaytpdldyvfydvlgdvvcggfampirenkaqeiyivvs
>ASV_506  
strlilhakaqttvmdkvrelgtvedleledvckrgygdvmcvesggpepgvgcagrgvitainfleeegaytpdldyvfydvlgdvvyggfampirenkaqeiyivvs
>ASV_507  
strlilhakaqnsimqmaadagsvedleledvlkvgyrdikcvesggpepgvgcagrgvitainfleeegaytddldfvfydvlgdvvcggfampirenkaqeiyivcs
>ASV_508  
strlilhakaqttvkdkvrelgtvedleledvckrgygdvmcvesggpepgvgcagrgvitainfleeegaytpdldyvfydvlgdvvcggfampirenkaqeiyivvs
>ASV_509  
strlilhakaqttvmdevrelgtvedlelvdvmkkgygdvmcvesggpepgvgcagrgvitainfleeegaytpdldyvfydvlgdvvcggfampirenkaqeiyivvs
>ASV_510  
strsilhakaqdtvmdkvrelgtvedleledvckrgygdvmcvesggpepgvgcagrgvitainfleeegaytpdldyvfydvlgdvvcggfampirenkaqeiyivvs
>ASV_511  
strlilhakaqntimemaaeagsvedleledvlktgyadikcvesggpepgvgcagrgvitainfleeegaytpdldyvfydvlgdvvcggfampirenkaqeiyivvs
>ASV_512  
strlilhakaqttvmdkvrelgtvedlelddvckrgygevmcvesggpepgvgcagrgvitainfleeegaytpdldyvfydvlggvvcggfampirenkareiyivvs
>ASV_513  
strlilhakaqntimemaaevgsvedleledvlqigyggvrcaesggpepgvgcagrgvitainfleeegayeedldfvfydvlgdvvcggfampirenkaqeiyivcs
>ASV_514  
strlilhakaqttvmdkvrelgtvedlelgdvckrgygdvmcvesggpepgvgcagrgditainfleeegaytpdldyvsydvlgdvvcggfampirenkaqeiyivvs
>ASV_515  
strlilhakaqatvmdkvrelgtvedleledvmkkgygdvm*vesggpepgvgcagrgvitainfleeegaytpdldyvfydvlgdvvcggfampirenkaqeiyivvs
>ASV_516  
strlilhakaqdtvmdkvrelgtvedleledvckrgygdvmcvesgghepgvgcagrgvitainfledegayeedldfvfydvlgdvvcggfampirenkaqeiyivvs
>ASV_517  
strlilhakaqttvmdkvrelgtvedleledvlkegygqvmcvesggpepgvgcagrgvitainfleeegaytpdldyvfydvlgdvvcggfampirenkaqeiyivvs
>ASV_518  
strlilhakaqttvmdkvrelgtvedleledvckrgygdvmcvesggpepgvgcagrgvitainfleeegaytpdldyvfydvlgdvvcggfampirenkaqeiyivvs
>ASV_519  
strlilhakaqdtvmdkvrelgtvedleledvckrgygdvmcvesggpepgvgcagrgvitainfleeegvytpdldyvfydvlgdvvcggfampirenkaqeiyivvs
>ASV_520  
strlllgglqqktvldtlreegedvdlddilkvgykdtrctesggpepgvgcagrgiitsinlleqlgayqaekkldyvfydvlgdvvcggfampirdgkaeeiyivcs
>ASV_521  
strlilhakaqttvmdkvrelgtvedleledvmkkgyadvmcvesggpepgvgcagrgvitainfleeegaytpdldyvfydvlgdvvcggfampirenkaqeiyivvs
>ASV_522  
strlilhakaqdtvmdkvrglgtvedleledvckrgygdvmcvesggpepgvgcagrgvitainfleeegaytpdldfvfydvlgdvvcggfampirenkaqeiyivvs
>ASV_523  
strlilhakaqttvmdkvrelgtvedleledvckrgygdvmcvesggpepgvgcagrgvitainfleeegaytpdldyvfydvlgdvvcggfampirenkaqeiyivvs
>ASV_524  
strlilhakaqdtvmdkvrelgtvedleledvckrgyadimcaesggpepgvgcagrgvitainfleeegaytpdldyvfydvlgdvvcggfampirenkaqeiyivvs
>ASV_525  
strlilhakaqttvmdkvrelgtvedleledvckrgygdvmcvesggpepgvgcagrgvitainfleeegaytpdldyvfydvlgdvvcggfampirenkaqeiyivvs
>ASV_526  
strlilhakaqdtvmdkvrelgtvedleledvckrgygevmcvesggpepgvgcagrgvitainfleeegaytpdldyvfydvlgdvvcggfampirenkaqeiyivvs
>ASV_527  
strliqhakaqdtvmdkvrelgtvedleledvckrgygevmcvesggpepgvgcagrgvitainfleeegaytpdldyvfydvlgdvvcggfampirenkaqeiyivvs
>ASV_528  
strlilhskmqntnmemaaeagsvedieledvlltgygdvkcvesggpepgvgcagrgvitainfleeegayeedldfvfydvlgdvvcggfampirenkaqeiyivcs
>ASV_529  
strliqhakaqaavmdkvrelgtiedleledvmkkgygdvmcvesggpepgvgcagrgvitainfleeegaytpdldyvfydvlgdvvcggfampirenkaqeiyivvs
>ASV_530  
strlilhakaqttvmdkvrelgtvedleledvckrgygdvmcvesggpepgvgcagrgvitainfleeegaytpdldyvfydvlgdvvcggfampirenkaqeiyivvs
>ASV_531  
strlllnglaqktvldtlreegedvelddilkpgyrgslctesggpepgvgcagrgiitsinmleqlgayekeldytfydvlgdvvcggfampiregkaqeiyivvs
>ASV_532  
strlllhglaqktvldtlrdegedvelddvmkegfkntscvesggpepgvgcagrgiitsinlleqlgaydddkhldyvfydvlgdvvcggfampirdgkaqevyivcs
>ASV_533  
strlilhakaqttvmdkvrelgtvedleledvckrgygdvmcvesggpepgvgcagrgvitainfleeegaytpdldyvfydvlgdvvcggfampirenkaqeiyivvs
>ASV_534  
strlilhakaqttvmdkvrelgtvedleledvckrgygdvmcvesggpepgvgcagrgvitainfleeegaytpdldyvfydvlgdvvcggfampirenkaqeiyivvs
>ASV_535  
strlilhakaqttvmdkvrelgtvedleledvckrgygdvmcvesggpepgvgcagrgvitainfleeegaytpdldyvfydvlgdvvcggfakpirenraqeiyivvs
>ASV_536  
strlilhakaqdtvmdkvrelgtvedlepedvlktgyadikrvesggpepgvgcagrgvitainfleeegayeedldfvfydvlgdvvcggfampirenkaqeiyivvs
>ASV_537  
strlilhakaqttvmdkvrelgtvedlesedvmkkgygdvmcvesggpepgvgcagrgvitainfleeegaytpdldyvfydvlgdvvcggfampirenkaqeiyivvs
>ASV_538  
strlvlhakaqttvmdkarelgtvedlelddvckrgygdvmcvesggpepgvgcagrgvitainfleeegayeedldfvfydvlgdvvcggfampirenkaqeiyivvs
>ASV_539  
strlilhakaqntimemaaevgsvedleredvlqigyggvrcaesggpepgvgcagrgvitainfleeegaydedldfvsydvlgdvvcggfampiregkaqeiyivms
>ASV_540  
strlllhglaqktvldt*rdegedvdlsdirkpgfkgtwcvesggpepgvgcagrgiitsinmleslgayhesekldyafydvlgdvvcggfampirdgkaeeiyivcs
>ASV_541  
strlilhakaqctvmdlvrelgtvedleledvmkvgfgnvkcvesggpepgvgcagrgvitainfleengaytpdldfvfydvlgdvvcggfampirenkaeeiyvvcs
>ASV_542  
strlilhakaqdtvmdkvrelgtvedlelvdvmkkgygdvmcvesggpepgvgcagrgvitainfleeegaytpdldyvfydvlgdvvcggfampirenkaqeiyivvs
>ASV_543  
strlilhskaqttvmnmxaehgsvedielddvlkvgygdvkcvesggpepgvgcagrgvitainfleeegaytedldfvfydvlgdvvcggfampirenkaqeiyivvs
>ASV_544  
strlilhakaqdtvmdkvrelgtvegleledvckrgygdvmcvesggpepgvgcagrgvitainfleeegaytpdldyvfydvlgdvvcggfampirenkaqeiyivvs
>ASV_545  
strlilhskaqtsvmemaaelgsvedleledvlqigykdikcvesggpepgvgcagrgvitainfleeegantedldfvfyvvlgdvvcggfalpirenkaqeiyivrs
>ASV_546  
strlilhskaqtsvmemaaelgsvedleledvlqvgykdikcvesggpepgvgcagrgvitainfleeegaytddldfvfydvlgdvvcggfampirenkaqeiyivcs
>ASV_547  
strlilhakaqtsvmemaaelgsvedleledvlsvgykdikcvesggpepgvgcagrgvitainfleeegayddeldfvfydvlgdvvcggfampirenkaqeiyivcs
>ASV_548  
strlilrakaqttvmdkvrelgtvedleledvckrgygdvmcvesggpepgvgcagrgvitainfleeegaytpdldyvfydvlgdvvcggfampirenkaqeiyivvs
>ASV_549  
strlilhakaqttvmdkvrelgtvedleledvlkkgygdvmcvesggpepgvgcagrgvitainfleeegaytpdldyvfydvlgdvvcggfampirenkaqeiyivvs
>ASV_550  
strlilhakaqatvmdkvrelgtvedqeledvmkkgygdvmcvesggpepgvgcagrgvitainfleeegaytpdldyvfydvlgdvvcggfampirenkaqeiyivvs
>ASV_551  
strlilhakaqdtvmdkvrelgtvedleledvckrgygdvmcvelggpepgvgcagrgvitainfleeegaytpdldyvfydvlgdvvcggfampirenkaqeiyivvs
>ASV_552  
strlilhakaqttvmdkvrelgtvedleledvckrgygdvmcvesggpepgvgcagrgvitainfleeegaytpdldyvfydvlgdvvcggfampiretkaqeiyivvs
>ASV_553  
strlilhakaqttvmdkvrelgtvedlelddvckrgygdvmcvesggpepgvgcagrgvitainfleeegaytpdldyvfydvlgdvvcggfampirenkaqeiyivvs
>ASV_554  
strlilhakaqdtvmdkvrelgtvedleladvcerwygdvmcvesggpepgvgcagrgvitainfleeegaytpdldyvfydvlgdvvcggfampirenkaqeiyivvs
>ASV_555  
strlilhakaqttvmdkvrelgtvedldlddvckrgygdvmcvesggpepgvgcagrgvitainfleeegaytpdldyvfydvlgdvvcggfampirenkaqeiyivvs
>ASV_556  
strlilhakaqttvmdkvrelgtvedleledvlrkgygdvmcvvsggpepgvgcagrgvitainfseeegaytpgldyvfydvlgdvvcggfampirenkaqeidivvs
>ASV_557  
strlilhskaqttvmhmaaehgsvedielddvlkvgygdvkcvesggpepgvgcagrgvitainfleeegayteeldfvfydvlgdvvcggfamptrenkaqeiyivcs
>ASV_558  
strlllgglaqktvldtlrdegedveldkilkpgfgdtkcvesggpepgvgcagrgiitsinmleslgaytddldyvfydvlggvvcggfampiregkakeiyivas
>ASV_559  
strlilhakaqdtilslaaeagsvedleiedvmkigykdircvesggpepgvgcagrgvitsinfleengaydgvdyvsydvlgdvvcggfampirenkaqeiyivms
>ASV_560  
strlilhaeaqttvmdkvrelgtaedleledvlkegygqvmcvesgxpepgvgcagrgvitainfleeegaytpdldyvfydvlgdvvcggfampirenkaqeiyivvs
>ASV_561  
strlilhakaqttvmdkvrelgtvedleledvckrgyadvmcvesggpepgvgcagrgvitainfleeegaytpdldyvfydvlgdvvcggfampirenkaqeiyivvs
>ASV_562  
strlilnakaqdtvlslaaeagsvedleledvhkvgyngikcvesggpepgvgcagrgvitsinfleengayddvdyvsydvlgdvvcggfampirenkaqeiyivms
>ASV_563  
strlllgglqqktvldtlreegedvelddilkegfmgtmctesggpepgvgcagrgiitsinlleqlgaykedkkldyafydvlgdvvcggfampiregkaqeiyivvs
>ASV_564  
strlilhakaqntvmdlvrelgtvedlelddvmkvgygnvkcvesggpepgvgcagrgvitainfleengaytpdldfvfydvlgdvvcggfampiregkaeeiyivcs
>ASV_565  
strlilhakaqttvmdkvrepgtvedlelddvckrgygdvmcvesggpepgvgcagrgvitainfleeegaytpdldyvfydvlgdvvcggfampirenkaqeiyivvs
>ASV_566  
strqilhakaqttvmdkvrelgtvedleledvckrgygdvmcvesggpepgvgcagrgvitainfleeegaytpdldyvfydvlgdvvcggfampirenkaqeiyivvs
>ASV_567  
strlilhakaqdtvmdkvrelgtvenleledvtkkgygdvmcvesggpepgvgcagrgvitainfleeegaytpdldyvfydvlgdvvcggfampirenkaqeiyivvs
>ASV_568  
strlllhglaqktvldtlrdegedvdlddvmktgfdntscvesggpepgvgcagrgiitsinmleslgayhesekldyafydvlgdvvcggfampirdgkaeeiyivcs
>ASV_569  
strlilhakaqntimemaaevgsvedleledvlqigyggercaesggpepgvgcagrgvitainfleeegayeddldfvfydvlgdvvcggfampirenkaqeiyivcs
>ASV_570  
strlilhakaqttvmd*vrelgtvedlelddvckrgygdvmcvatggpepgvgcagrgvitainfleeegaytpdldyvfydvlgdvvcggfampirenkaqeiyivvs
>ASV_571  
strlilhakaqttvmdrvrelgtvedlelddvckrgysdvmcvesggpepgvgcagrgvitainfleeegaytpdldyvfydvlgdvvcggfampirenkaqeiyivvs
>ASV_572  
strlilhakaqttvmdkvrelgtvedlelvdvmkkgyggvkcvesggpepgvgcagrgvitainfleeegayteeldfvfydvlgdvvcggfampirenkaqeiyivcs
>ASV_573  
strlilhakaqntimemaaeagsvedleledvlktgyadikcvesggpepgvgcagrgvitainfleeegayeedldfvfydvlgdvvcggfampireneaqeiyivcs
>ASV_574  
strlilgglaqqtvldtlreegedidldlvlkngfanikcvesggpepgvgcagrgiitsigllerlgaytsdldyvfydvlgdvvcggfampiregkaqeiyivas
>ASV_575  
strlmlhakaqatvmdlvrelgtvedleledvlkvgygdvkcvesggpepgvgcagrgvitainfleengaytpdldfvfydvlgdvvcggfampirenkaeeiyivcs
>ASV_576  
strlilnakmqdtvlhlaaekgsvedleledvvklgyrdikcteaggpepgvgcagrgvitainfleengayddvdyvsydvlgdvvcggfampirenkaqeiyivms
>ASV_577  
strlilhakaqdtvmdkvrelgtvkdleledvmkkgygdvmcvesggpepgvgcagrgvitainfleeegaytpdldyvfydvlgdvvcggfampirenkaqeiyivvs
>ASV_578  
strlilhakaqttvkdkvrelgtvedlelegvlkegygqvicvesggpepgvgcagrgvitainfleeegayteeldfvfcdvlgdvvcggfampirenkaqeiyivcs
>ASV_579  
strlilhakaqttvmdkvrelgtvedlelddvckrgygdvmcvesggpepgvgcagrgvitainfleeegaytpdldyvfydvlgdvvcggfampirenkaqeiyivvs
>ASV_580  
strlilhakaqttvmdkvrelgtvedlelddvckrgygdvmcvesggpepgvgcagrgvitainfleeegayteeldfvfydvlgdvvcggfampirenkaqeiyivcs
>ASV_581  
strpilhakaqdtvmdkvrelgtvedleledvckrgygdvmcvesggpepgvgcagrgvitainfleeegaytpdldyvfydvlgdvvcggfavpirenkaqeiyivvs
>ASV_582  
stinllggeplrpvmnymreedeepeklediskegfggvlcietggptpglgcagrgiiatfqlledlklfetwkpdvvlydvlgdvvcggfaapiregyaekvlivts
>ASV_583  
strlllgglaqktvldtlreegedvelddilkegfaktacvesggpepgvgcasrgiitsinmleqlgayeedkaldyafydvlgdvvcggiampikdgkaqeiyivvs
>ASV_584  
strlilgglaqktvldtlreegedidleyilkngfsdircvesggpepgvgcagrgiitsinlleqlgaytddldyvfydvlgdvvcggfampiregkaqeiyivas
>ASV_585  
strlilhakaqatvmdkvrelgtvedlelvdvmkkgygdvmcvesggpepgvgcagrgvitainfleeegaytpdldyvfygvlgdvvcdgfampirvnkaqeiyivvs
>ASV_586  
strlilhakaqttvmdkvrelgtvedleledackrgygdvmcvesggpepgvgcagrgvitainfleeegaytpdldyvfydvlgdvvcggfampirenkaqeiyivvs
>ASV_587  
strlilhakaqttvmdkvrelgtvedleledvckrgygevmcvesggpepgvgcagrgvitainfleeegaytpdldyvfydvlgdvvcggfampirenkaqeiyivvs
>ASV_588  
strlmlhakaqatvmdlvrelgtvedleledvlkvgygdvkcvesggpepgvgcagrgvitainfleengaytpdldfvfydvlgdvvcggfampiregkaeeiyivcs
>ASV_589  
strlvlgglaqqtvldtlreagddveldlvlkegfggikcvesggpepgvgcagrgiitsisllerlgayendldyvfydvlgdvvcggfampiregkaqeiyivms
>ASV_590  
strlilhakaqttvmdkvrefgtvedlelddvckrgygevmcvesggpepgvgcagrgvitainfleeegaytpdldyvfydvlgdvvcggfampirenkaqeiyivvs
>ASV_591  
strlilhskaqtsvm*maa*lgsvedleledvlqvgykdikcvesggpepgvgcagrgvitainfleeegaytddldfvfydvlgdvvcggfampirenkaqeiyivvs
>ASV_592  
ptrlilhakaqatvmdkvrelgtvedleledvckrgygdvmcvesggpepgvgcagrgvitainfleeegaytpdldyvfydvlgdvvcggfampirenkaqeiyivvs
>ASV_593  
stclilhakaqttvmdkvrelgtvedleledvcklgygdvmcvesggpepgvgcagrgvitainfleeegaytpdldyvfydvlgdvvcggfampirenkaqeiyivvs
>ASV_594  
strlilhskaqttvmhmaaehgsvadielddvlkvgygdvkcvesggpepgvgcagrgvitainfleeegayteeldfvfydvlgdvvcggfampirenkaqeiyivcs
>ASV_595  
strlilhakaqdtvmdkvrelgtvedleledvckrgygdvicvesggpepgvgcagrgvitainfleeegaytpdldyvfydvlgdvvcggfampirenkaqeiyivvs
>ASV_596  
strlilhakaqttvmdkvrelgtvedleledvmkkgygdvmcvesggpepgvgcagrgvitainfleeegaytpdldyvfydvlgdvvcggfampirenkaqeiyivvs
>ASV_597  
strlilhskaqttvmhmaaehgsvedielddvl*vgygdvkcvesggpepgvgcagrgvitainfleeegaytpdldyvfyvvlgdvvcggfamlirenkaqeiyivvs
>ASV_598  
sthlilhskaqntimemaaeagtvedielgdvlktgygnikcvesggpepgvgcagrgvitainfldeegaytpdldyvfydvlgdvvcggfampirenkaqeiyivvs
>ASV_599  
strmilggmnqktimdtlrddgaelvtvdkvvstgfggirccesggpepgvgcagrgvitaidlmeaqgaytdelnyvfydvlgdvvcggfampirdgkaqevyivcs
>ASV_600  
strlllhglaqktvldtlrdegedvdlddvmktgfdntscvesggpepgvgcagrgiitsinlleqlgaydddkhldyvfydvlgdvvcggfampirdgkaeeiyivcs
>ASV_601  
strlilhakaqntimemaaevgsvedleledvlqigyggvrcaesggpepgvgcagrgvitainfleeegayeedldfvfydvlgdvvcggfampirenkaqeiyivcs
>ASV_602  
strlilhskaqntimemaaeagtvedielevvlktgygnikcvesggpepgvgcagrgvitainfleeegaytpdldyvfydvlgdvvcggfampirenkaqeiyivvs
>ASV_603  
strlilhakaqntimeiaaeagsvedleledvlktgyadikcvesggpepgvgcagrgvitainfleeegayeedldfvfydvlgdvvcggfampirenkaqeiyivvs
>ASV_604  
strlilhakaqttvmnmaaehgsvedielddvlkvgygdvkcvesggpepgvgcagrgvitainfleeegaytedldfvfydvlgdvvcggfampirenkaqeiyivvs
>ASV_605  
strlilhakaqtsvmemaaelgsvedleledvlsvgykdikcvesggpepgvgcagrgvitainfleeegayeddldfvfyvvlgdvvcggfampirenkaqeiyivcs
>ASV_606  
strlilhakaqatvmdkvrelgtvedleledvmkkgygnvmcvesggpepgvgcagrgvitainfleeegaytpdldyvfydvlgdvvcggfampirenkaqeiyivvs
>ASV_607  
strlilhskaqtsvmemaaelgsvedleledvlqvgykdikcvesggpepgvgcagrgvitainyleeegaytddmdfvfydvlgdvvcggfampirenkaqeiyivcs
>ASV_608  
strlllnglaqktvldtlreegdvedlnlilktgfegikcvesggpepgvgcagrgiitaigmledlga*tpdldyvfydvlgdvvcggfampiregkakeiyivas
>ASV_609  
ltrlilhakaqxtvmdkvrelgtvedleledvmkkgygdvtcvesggpepgvgcagrgvitainfleeegaytpdldyvfydvlgdvvcggfampirenkaqeiyivvs
>ASV_610  
strlilhakaqatvmdkvrelgtvedleledvlktgyadikrvesggpepgvgcagrgvitainfleeegayeedldfvfydvlgdvvcggfampirenkaqeiyivvs
>ASV_611  
strlilhakaqttvmdkvrelgtvedleledvckrgygdvmcvesggpepgvgcagrgvitainfleeegaytpdldyvfydvlgdvvcggfavpirenkaqeiyivvs
>ASV_612  
strlllgglaqrsvldtlreegedveladirskgfcsslcvesggpepgvgcagrgiitsinmleqlgaydedekldyvfydvlgdvvcggfampiregkaeeiyivcs
>ASV_613  
strlilhakaqttdmdkvrelgtvedlelddvckrgygdvmcvesggpepgvgcagrgvitainfleeegaytpdldyvfydvlgdvvcggfampirenkaqeiyivvs
>ASV_614  
strlilhaktqdtilslaaeagtvedlelddvmkigykgircvesggpepgvgcagrgvitsinfleeegayegidyvsydvlgdvvcggfampirenkaqeiyivms
>ASV_615  
strlilhakaqttvmqlaaehgsvedieledvlrtgyagikcveaggpepgvgcagrgvitainfleeegayeedldfvfydvlgdvvcggfampirenkaqeiyivvs
>ASV_616  
strlilhakaqetvmdlvrergtvedleledvlkvgyggvkcvesggpepgvgcagrgvitainfleengaytddldfvfydvlgdvvcggfampiregktkeiyivas
>ASV_617  
strlilhakaqstimemaaeagsvedleledvmkkgygdvtcvesggpepgvgcagrgvitainfleeegaytpdldyvfydvlgdvvcggfampirenkaqeiyivvs
>ASV_618  
strlilhakaqntvmemaaeegtvedleledvlkvgyagircvesggpepgvgcagrgvitainfleeegayeedldfvfydvlgdvvcggfampirenkaqeiyivvt
>ASV_619  
strlllgglaqntvldtlreegedveiddvikdgyggtrcvesggpepgvgcagrgiitsinlleqlgayepdqkldyvfydvlgdvvcggfampiregkaeeiyivvs
>ASV_620  
strlilhakaqdtvtdkvrelgtvedlelgdvckrgygdvmcvesggpepgvgcagrgvitainfleengaydnadyvsydvlgdvvcggfampirenkaqeiyivms
>ASV_621  
strlllgglaqksvldtlreegedvelddirkaayngtwavesggpepgvgcagrgiitainmleslgayeesenldyafydvlgdvvcggfampirdgkaeeiyivvs
>ASV_622  
strlilhaka*ttvmdkvrelgtvedlelddvckrgygdvmcvesggpepgvgcagrgvitainfleeegaytpdldyvfydvlcdvvcggfampirenkaqeiyivvs
>ASV_623  
strlilhakaqttvmdkvrelgtvedlepvdvmkkgygdvmcvesggpepgvgcagrgvitainfleeegayeedldfvfydvlgdvvcggfampirenkaqeiyivvs
>ASV_624  
strlvlnskmqatvlslaaergtvedleleevvqkgyagiecvesggpepgegcagrgiitsixfledqgayegkdfisydvlgdvvcggfampirenkaqeiyivcs
>ASV_625  
stmnllggeplrpvmnymreedeepeklediaregfgnvlcietggptpglgcagrgiiatfqlledlklfetykpdvvlydvlgdvvcggfaapiredyaekvlivts
>ASV_626  
strlllhglcqktvldtlrdegddieldeilkpgyrdtlcvesggpepgvgcagrgiitsinlleslgaytddldyvfydvlgdvvcggfampiregkaeeiyivas
>ASV_627  
strlilhakaqptvmqlsaehgsvedieledvlrtgyagikcveagglepgvgcagrgvitainfleeegayeedldfvfydvlgdvvcggfampirenkaqeiyivvs
>ASV_628  
strlllhglaqktvldtlrdegedvdlddvmktgfdntscvesggpepgvgcagrgvitainfleeegaydedldfvsydvlgdvvcggfampiregkaqeiyivms
>ASV_629  
strlllgglvqqtvldtlrtegedlvledvvktgfretrcvesggpepgvgcagrgiitsinlleqlgaysdshqldyvfydvlgdvvcggfampirdgkaeeiyivvs
>ASV_630  
strlilhakaqttvmdrvrelgtvedleledvckrgygdvmcvesggpepgvgcagrgvitainfleeegaytedldfvsydvlgdvvcggyampirenkaqgiyivcs
>ASV_631  
strlilhskaqttvmhmaaehgsvedielddvlkvgygdvkcvepggpepgvgcagrgvitainfleeegaytedldfvfydvlgdvvcggfampirenkaqeiyivcs
>ASV_632  
ltrlilhskaqttvmdkvrelgtvedleledvckrgygdvmcvesggpepgvgcagrgvitainfleeegaytpdldyvfydvlgdvvcggfampirenkaqeiyivvs
>ASV_633  
strlilhakaqdtvmdkvrelgtvedleledvckrgygevmcvesggpepgvgcagrgvitainfleeegaytpdldyvfydvlgdvvcggfampirenkaqeicivvs
>ASV_634  
strlilhakaqttvmdkvrelgtiedleledvckrgygdvmcdesggpepgvgcagrgvitainfleeegaytpdlvyvfydvlgdvvcggfampirenkaqeiyivvs
>ASV_635  
strlilhakaqttvmdkgrelgtvedleledvckrgygdvmciesggpepgvgcagrgvitainfleeegaytpdldyvfydvhgdvvcggfampirenkaqeiyivvs
>ASV_636  
strlilhakaqntimemaaeagsvedleledvlktgyadikcvesggpepgvgcagrgvitainfleeegayeedldfvfydvlgdvvcggfampirenkaqefyivvs
>ASV_637  
strlilhpkaqtsvmemaaelgtvedleledvlqigykdikcvesggpepgvgcagrgvitainfleeegaytddldfvyydvlgdvvcggfampirenkaqeiyivcs
>ASV_638  
ftrlilhskaqttvvhmaaehgsvedielddvlkvgygdvkcvesggpepgvgcagrgvitainfleeegaytpdldyvfydvlgdvvcggfampirenkaqeiyivvs
>ASV_639  
strlmlhskaqttvlhlaaergavedieieevmltgfrnvrcvesggpepgvgcagrgiitainfleengayqdldfvpydvlgdvvcgsfampiregkaqeiyivts
>ASV_640  
strlilhskaqttvmhlaaeagsvedleledvmavgyggvkcvesggpepgvgcagrgvitainfleeegaydedlnfvfydvlgdvvcggfampirenkaqeiyivvs
>ASV_641  
strlllgglaqktvldtlreegedveldkilkpgygntqcvesggpepgvgcagrgiitsinmleslgaytvdlgcvfydvlgdvvcggfampiregkaeeiyivas
>ASV_642  
strlllgglaqrsvldtlreegedveladirskgfcsslcvesggpepgvgcagrgiitsinmleqlgaydedekldyvfydvlgdvvcggfampiregqaeeiyivcs
>ASV_643  
strlilggkpqetlmdllrdqgaekitndmvtkvgyeniqcvesggpepgvgcagrgvitaidlmeangaytddldfiffdvlgdvvcggfampirdgkaqevyivas
>ASV_644  
strlllgglaqksvldslreegedvelddirklgyggtwcvesggpepgvgcagrgiitsinmleslgayeesegldyafydvlgdvvcggfampirdgkaeeiyivvs
>ASV_645  
strlilha*aqdtvmdkvrelgtvedleledvckrgygdvmcvesggpepgvgcagrgvitainfleeegaytpdldyvfydvlgdvvrggfampirgn*aqeiyivvs
>ASV_646  
strlilhakaqntimemaaeagsvedleledvmkkgygdvmcvesggpepgvgcagrgvitainfleeegaytpdldyvfydvlgdvvcggfampirenkaqeiyivvs
>ASV_647  
strlilhskaqtsvmemavelrtvedleladvlqigykdikcvesggpepgvgcagrgvitainfleeegaytddldfvfydvlgdvvcggfampirenkaqeiyivcs
>ASV_648  
strlmlhckaqttvlhlaaergtvedieldevvipgynnvlcvesggpepgvgcagrgiitainfleeegayenldfvsydvlgdvvcggfampiregkaqgiyivts
>ASV_649  
strlilhakaqatvmdkvrelgtvedleledvckrgygdvkcvesggpepgvgcagrgvitainfleeegayteeldfvfydvlgdvvcggfampirenkaqeiyivcs
>ASV_650  
strlilhakaqdtvmdkvrelgtvedleledvckrgygdvmcvesggpepgvgcagrgvitainfleeegaytpdldyvfydvlgdvvcggfampirenkaqeiyivvp
>ASV_651  
strlilhakaqdtvmgkvrelgtvedleledvckrgyadimcvesggpepgvgcagrgvitainfleeegaytpdldyvfydvlgdvvcggfampirenkaqeiyivvs
>ASV_652  
strlilhakaqdtvmdkvrelgtvedleledvckrgygdvmcvesggpepgvgcagrgvitainfleeegaytsdldyvfydvlgdvvcggfampirenkaqeiyivvs
>ASV_653  
strliqhakaqdtilslaaeagsvedleledvmkvgykdircveacgpepgvgcagrgvitainfleeegaytedldfvfydvlgdvvcggfampirenkaqeiyivcs
>ASV_654  
strlilhakaqdtvmdkvrelgtvedlelddvckrgygevmcvesgglepgvgcagrgvitainfleeegaytpdldyvfydvlgvvvcggfampirenkaqeiyivvs
>ASV_655  
strlilhakaqttvidkvrelgtvedleledvckrgygdvmcvesggpepgvgcagrgvitainfleeegaytpdldyvfydvlgdvvcggfampirenkaqeiyivvs
>ASV_656  
strlilhakaqttvmdkvrelgtvedleledvckrgygdvmcvesggpepgvgcagrgvitainfleeegaytpdldyvfydvlgdvvcggfampirenkaqeiyivvs
>ASV_657  
strlilhpkaqdtilslaaeqgsvedleledvmkigykdircvesggpepgvgcagrgvitsinfleengayedidyvsydvlgdvvcggfampirenkaqeiyivms
>ASV_658  
strllmgglaqktvldtlreegedvelddviklgyggarcvesggpepgvgcagrgiitsinlleqlgawdekfetdytfydvlgdvvcggfampirdgkaeeiyivvs
>ASV_659  
strlilgglaqqtvldtlreegedieldlvlkkgfadikcvesggpepgvecagrgiitanglleklgayeadldyvfydvlgdvvcggfampiregkaqeiyivas
>ASV_660  
strlllgglaqntvldtlrgegedveiedvlkvgyggvkcvesggpepgvgcagrgvitainfleengaytddldfvfydvlgdvvcggfampirenkaeeiyivvs
>ASV_661  
strlilhakaqttvmdkvrelgtvedlelddvckrgygdvmcvesggpgpgvgcagrgvitainfleeegaytpdldyvfydvlgdvvcggfampirenkaqeiyivvs
>ASV_662  
strlilhakaqttvmdkvrelgtvedlelddvckrgygnvmcvesgghepgvgcagrgvitainfleeegayeedldfvfydvlgdvvcggfampirenkaqeiyivvs
>ASV_663  
strlvlnskmqatvlslaaergtvedleleeviqkgyagiecvesggpepgvgcagrgiitsvnfledqgayegkdfisydvlgdvvcggfampirenkaqeiyivcs
>ASV_664  
strlilhanaqttvmdkvrelgtvedlelddvckrgygevmcvesggpepgvgcagrgvitainfleeegaytpdldyvfydvlgdvvcggfampirenkaqeiyivvs
>ASV_665  
strlilhakaqttvmgkvrelgtvedlelvdvmkkgygdvmcvesggpepgvgcagrgvitainfleeegaytpdldyvfydvlgdvvcggfampirenkaqeiyivvs
>ASV_666  
strlilhakaqttvmdrvrelgtvedlelvdamkkgygdvmcvesggpepgvgcagrgvitainfleeegaytpdldfvfydvlgdvvcggfampirenkaqeiyivvs
>ASV_667  
strlilhskaqntimemaaeagtvedieledvlktgygnikcvesggpepgvgcagrgvitainfleeegayeddldfvfyevlgdvvcggfampirenkaqeiyivvs
>ASV_668  
strlilhakaqatvmdkvrelgtvedleledvckrgygdvmcvesggpepgvgcagrgvitainfleeegaytpdldyvfydvlgdvvcggfampirenkaqeiyivvs
>ASV_669  
strlilhakaqttvmdkvrelgtvedleledvckrgygdvmcvesggpepgvgcagrgvitainfleeegaytpdldyvfydvlgdvvcggfampirenkaqeiyivvs
>ASV_670  
sirlilhakaqttvmdkvrelgtvedleledvlkegyghvmcvesggpepgvgcagrgvitainfleeegaytpdldyvfydvlgdvvcggfampirenkaqeiyivvs
>ASV_671  
strlimhtkaqatvmdlardrgtvedveldevlmqgylgvkcaesggpepgvgcagrgvitainfleengaygtdtdyvfydvlgdvvcggfampirenkakeiyivt
>ASV_672  
strlilhakxqdavmdkvrelgtvedlelddvckrgygdvmcvesggpepgvgcagrgvitavnfleeegaytpdldyvfydvlgdvvcggfampirenkaqeiyivvs
>ASV_673  
strlilhakaqntimetaaeagsvedlepedvlktgyadikcvesggpepgvgcagrgvitainfleeegaytpdldyvfydvlgdvvcggfampirenkaqeiyivvs
>ASV_674  
strlilhakaqttvmdkvrelgtvedleledvckrgygdvmcvesggpepgvgcagrgvitainfleeegaytpdldfvfydvlgdvvcggfampirenkaqeiyivvs
>ASV_675  
strlllgglaqksvldtlreegedvelddirkkgyggtwcvesggpepgvgcagrgiitsinmleqlgaydesegldyafydvlgdvvcggfampirdgkageiyivcs
>ASV_676  
strmilggkmqrtmmdtlreegeeacmdldkimstgfggikcvesggpepgvgcagrgvitaitlmehqkvyednpdcvffdvlgdvvcggfampvrdgkaeeiyivas
>ASV_677  
strlmlha*aqttvlhlaaergavedlelhevmltgfrgvrcvesggpepgvgcagrgiitainfleengayqdldfvsydvlgdvvcggfampiregkaqeiyivts
>ASV_678  
strlllgglsqktvldtlreegedvelddiilegygcakcvesggpepgvgcagrgiitsinlleqlgayeeekeldyafydvlgdvvcggfampiregkaqeiyivms
>ASV_679  
strlilhskaqntimqmaadagsvedleledvlkvgygdikctesggpepgvgcagrgvitainfleeegaydedldfvfydvlgdavcggfampirenkaqeiyivcs
>ASV_680  
strlilhakaqntimemaaekgsvedleledvlqigcggvrcaesggpepgvgcagrgvitainfleeegayeddldfvfydvlgdvvcggfampirenkaqeiyivcs
>ASV_681  
strlilhskvqntimemaaeagtvegleledvlkagygdircvesggpepgvgcagrgvitainfleeegayeddldfvfydvlgdvvcggfampirenkaqeiyivvs
>ASV_682  
strlllgglsqktvldtlreggedvelddiilegygcakcvesggpepgvacagrgiitsinlleqlgayeeekeldyafydvlgdvvcggfampiregkaqeiyivcs
>ASV_683  
strlilhskaqtsvmemaaelgtvedleledvlqigykdikcvesggpepgvgcagrgvitainfleeegaytddldfvfydvlgdvvcggfampirenkaqeiyivcs
>ASV_684  
ptrltlhakaqatvmdkvrelgtvedpeledvmkkgygdvmcvesggpepgvgcagrgvitainfleeegaytpdldyvfydvlgdvvcggfampirenkaqeiyivvs
>ASV_685  
strlilhskaqtsvmemaaelgtvedleledvlqigykdikcvesggpepgvgcagrgvitainfleeegaytddldfvfydvlgdavcggfampirenkaqeiyivcs
>ASV_686  
strlilhakaqttvmdkvrelgtvedleledvckrgygdvmcvesggpepgvgcagrgvitainfleeegaytpdldyvfydvlgdvvcggfampirenkaqeiyivvs
>ASV_687  
strliphakaqttvmdkvrelgtvedl*ledvckrgygevmcvesggpepgvgcagrgvitainfleeegaytpdldyvfydvlgdvvcggfampirenkaqeiyivvs
>ASV_688  
strlilhakaqdtvmd*vrelgtvedleledvckrgngdvmcvesggpepgvgcagrgvitainfleeegayteeldfvfydvlgdvvcggfampirenkaqeiyivcs
>ASV_689  
strlilhakaqttvmdkvrelgtvedleledvckrgygdvmcvesggpepgvgcagrgvitainfleeegaytpdldyvfydvlgdvvcggfampirenkaqeiyivvs
>ASV_690  
strlilhakaqttvmdkvrelgtvedleledvlrkgygdvmcdgsggpepgvgcagrgvitdinfleeegaytpdldyvfydvlgdvvcggfampirenkaqeiyivvs
>ASV_691  
strlilhakaqdtvmdkvrelgtvedleledvckrgyadimcvesggpepgvgcagrgvitainfleeegaytpdldyvfydvlgdvvcggfampiredkaqeiyivvs
>ASV_692  
ssrlilhskaqttvmhmaaehgsvegielddvlkvgygdvkciesggpepgvgcagrgvitainfleeegayteeldfvfydvlgdvvcggfampirenkaqeiyivcs
>ASV_693  
strlilhakaqttvmdkvrelgtvedpeledvcrgygdvmcvesggpepgvgcagrgvitainfleeegaytpdldyvfydvlgdvvcggfampirenkaqeiyivvs
>ASV_694  
strlilhakaqttvmdkvrelgsvvdleledvckrgygdvmcvesggpepgvgcagrgvitainfleeegaytpdldyvfydvlgdvvcggfampirenkaqeiyivvs
>ASV_695  
strlilhakaqttvmdkvrelgtvedleledvckrgygevmcvesggpepgvgcagrgvitainfleeegaytpdldyvfydvlgdvvcggfampirenkaqeiyivvs
>ASV_696  
strlilhskaqntimemaaeagtvedielenvlktgygnikcvesggpepxvgcagrgvitainfleengayatdtdyvfydvlgdvvcggfampirenkakeiyivts
>ASV_697  
strlilhakaqatvmhmaaehgsvedielddvlkvgygdvkcvesggpepgvgcagrgvitainfleeegayteeldfvfydvlgdvvcggfampirenkaqeiyivcs
>ASV_698  
strlllgglaqntvldtlreegedveiddvikdgyggtrcvesggpepgvgcagrgiitsinlleqlgayepdqkldyvfydvlgdvvcggfampiregkaeetyivvs
>ASV_699  
sarlilhakaqdtvmdlvrekgtvedleleevmkvgfrdvrcvesggpepgvgcagrgvitainfleengaytpdldfvfydvlgdvvcggfampnrenkaeeiyivcs
>ASV_700  
strlilhskaqttvmhpaaeagsvedleledvlsvgfggvkcvepggpepgvgcagrgvitainfleeegayddeldfvfydvlgdvvcggfampirenkaqeiyivcs
>ASV_701  
strlilggkpqetimdtlrvlgaekvtndkvikkgymdiqcvesggpepgvgcagrgvitaidlmesngaytedldfvffdvlgdvvcggfampirdgkaqevyivas
>ASV_702  
strlllgglaqrsvldtlreegedvelddirsegfcsslcvesggpepgvgcvgrgiissinmleqlgayeqsvgldyvfydvlgdvvcggfampiregkaeeiyivc
>ASV_703  
strlilhskaqttvmhlaaeagsvedxeledvlsvgfggikcvesggpepgvgcagrgvitainflgeegaydedldfvfydvlgdvvcggfampirenkaqeiyivcs
>ASV_704  
strlilhskaqttvmhmaaeygsvedielddvlkvgygdvkcvesggpepgvgcagrgvitainfleeegaytedldfvfydvlgdvvcggfampirenkaqeiyivcs
>ASV_705  
strlilhakaqttvmdkvrelgtvedlerddvmkkgygdvmcvesggpepgvgcagrgvitainfleeegaytpdldyvfydvlgdvvcggfampirenkaqeiyivvs
>ASV_706  
strlilhakaqntimemaaeagsvedleledvlktgyadikcvesggpepgvgcagrgvitainfledegayeedldfvfydvlgdvvcggfampirenkaqeiyivvs
>ASV_707  
strlimhtkaqatvmdlardrgtvedveldevlmqgylgvkcaesggxepgvgcagrgvitainfleengaygtdtdyvfydvlgdvvsggfampirenkakeiyivts
>ASV_708  
strlilhakaqttvmdkvrelgtvedleledvlkegygqvmcvetggpepgvgcagrgvitainfleeegaytpdldyvfydvlgdvvcggfampirenkaqeiyivvs
>ASV_709  
strlilhakaqttvmdkvrelgtvedqeledvckrgygdvmcvesggpepgvgcagrgvitainfleeegaytpdldyvfydvlgdvvcggfampirenkaqeiyivvs
>ASV_710  
strlilhakaqdtvmdkvrelgtvedleledvckrgygdvmcvesggpepgvgcagrgvitainfleeegaytpdldyvfydvlgdvvcggfampirenkaqeiyivvs
>ASV_711  
sthlilhakaqdtvmdkvrelgtiedlelddvckrgygdvmcvgsggpepgvgcagrgvitainfleeegaytpdldyvfydvlgdvvcggfampirenkaqeiyivvs
>ASV_712  
strlilhakaqttvmdkvrelgtvedlelddvckrgygdvmcvesggpepgvgcagrgvitainfleeegaytpdldyvfydvlgdvvcggfampirenkaqeiyivvs
>ASV_713  
strlilhakaqdtvmdkvrelgtvedleledvckrgygdvmcvesggpepgvgcagrgvitainfleeegaytpdldyvfydvlgdvvcggfampirenkaqeiyiivs
>ASV_714  
strlilhakaqttvmdkvrelgtvedleledvmrkgygdvmcvesggpepgvgcagrgvitainfleengaydnadyvsydvlgdvvcggfampirenkaqeiyivms
>ASV_715  
sirlilhskaqntimemaseagtvedieledvlktgygnikcvesggpepgagcagrgvitainileeegayeddldfvfydvlgdvvcggfampireskaqeiyivvs
>ASV_716  
strlllgglaqksvldtlreegedvelddirkaayngtwavesggpepgvgcagrgiitainmleslgayeesenldyafydvlgdvvcggfampirdgkaeeicivvs
>ASV_717  
strlilhskahttvmhmaaehgsvedielddvlkvgygdvkcvesggpepgvgcagrgvitainfleeegaytedldfvfydvlgdvvcggfampirenkaqeiyivcs
>ASV_718  
strlplhglaqktvldtlrdegdvdlddvmktgfdntscvesggpepgvgcagrgiitsinlleqlgayddvkhldyvfydvlgdvvcggfampirdgkaqevyivcs
>ASV_719  
stvnhnggeriptildvvrqgggdderdflrispsgvycmeaggplpgtgcagrgiiaasekldeldvyekyrpdfvlydvlgdvvcggfamplrsgyadelyivts
>ASV_720  
stinllggeplrpvmnymreedeepeeldqiakegfggvlcietggptpglgcagrgiiatfqlledlrlsetykpdvvlydvlgdvvcggfaapiregytekvvivts
>ASV_721  
sirlllhglaqktvldtlrdegedvdlddvmktgfdntscvesggpepgvgcagrgiitsigmleqlgaytedldyvfydvlgdvvcggfampiregkaqeiyivas
>ASV_722  
ptrlllgglqqktvldtlreegedvelddilkegfmgtmctesggpepgvgcagrgiitsinmleslgayhesekldyafydvlgdvvcggfampirdgkaeeiyivcs
>ASV_723  
ldplmlhglaqktvldtlrdegedidlddvmktgfkdtccvesdgpepgvgcagrgiitsinlleqlgaydddkhldyvfydvlgdvvcggfampirdgkaqevyivcs
>ASV_724  
stinllggeplrpvmnymreedeepeelediskegfggvlcietggptpglgcagrgiiatfqlledlrlfetyqpdvvlydvlgdvvcggfaapiregyaekvlivts
>ASV_725  
strpilhakaqdavlslaadagsvedleledvlkvgyggvkcvesggpepgvgcagrgvitainfleengaytddldfvfydvlgdvvcggfampirenkaeeiyivvs
>ASV_726  
strlilhskaqntimemaaeagtvedieledvlktgygnikcvesggpepgvgcagrgvitainflgeegaytpdlgyvlydvlgdvvcggfampirenkaqeiyivvs
>ASV_727  
strlilhakaqttvmdkvrelgtvedleledvckrgygevmgvesggpepgvgcagrgvitainfleeegaytpdldyvfydvlgdvvcggfampirenkaqeiyivvs
>ASV_728  
strlslhakaqttvmdkvrelgtvedleledvckrgygdvmcvesggpgpgvgcagrgvitainfleeegaytpdldfvfydvlgdvvcggfampirenkaqeiyivvs
>ASV_729  
strlilhakaqatvmdkvrelgtvgdleledvmkkgyadikcvesggpepgvgcagrgvitainfleeegayeeeldfvfydvlgdvvcggfampirenkaqeiyivcs
>ASV_730  
strlilhakvqntimemaaeagsvedleledvckrgygevmcaesggpepgvgcagrgvitainfleeegaytpdldyvfydvlgdvvcggfampirenkaqeiyivvs
>ASV_731  
strlvlhskaqntimemaaeagtvedieledvlkvgyggvrcvesggpepgvgcagrgvitainfledegayeedldfvfydvlgdvvcggfampirenkaqeiyivvs
>ASV_732  
strlilhakaqttvmdkvrelgtvedleledvckrgygevmcvesggpepgvgcagrgvitainfleeegaytpdldyvfydvlgdvvcggfampirenkaqeiyivvs
>ASV_733  
strlilhakaqttvmdkvrelgtvedlelddvckrgygdvmcdesggpepgvgcagrgvitainfleeegayeedldfvfydvlgdvvcggfampirenkaqeiyivvs
>ASV_734  
strlilhakaqttvmd*vrelgtvedleledvckrgygevmcvesggpepgvgcagrgvitainfleeegaytedldfvfydvlgdvvcggfampirenkaqeiyivcs
>ASV_735  
strlilhakaqttvvdkdrelgtvedleledvckrgygevicvesggpepgvgcagrgvitainfleeegayeedldfvfydvlgdvvcggfampirenkaqeiyivcs
>ASV_736  
strlilhakaqttvmdkvrelgtvedleledvckrgygdvmcvesggpepgvgcagrgvitainfleeegaytpdldyvfydvlgdvvcggfampnrenkaqeiyivvs
>ASV_737  
strlllgglaqksvldtlreegedvelddirkaayngtwavesggsepgvgcagrgiiaainmleslgayeesenldyafydvlgdvvcggfampirdgkaeeiyivvs
>ASV_738  
strlilhakaqdtvmdkvrelgtvedlelddvckrgygdvmcvesggpepgvgcagrgvitainfleeegaytpdldyvfydvlgdvvcggfampirenkaqeiyivvs
>ASV_739  
strlilhakaqttvmdkvrelgtvedqeledvckrgygdvmcvesggpepgvgcagrgvitainfleeegaytpdldyvfydvlgdvvcggfampirenkaqeiyivvs
>ASV_740  
strlilhakaqttvmdkvrelgtvedleledvckrgygdvmcvksggpepgvgcagrgvitainfleeegaytpdldyvfydvlgdvvcggfampirenkaqeiyivvs
>ASV_741  
strpilhakaqttvmdkvrelgtvedleledvmkvgykdircvvaggpepgvgcagrgvitainfleengaydnadyvsydvlgdvvcggfampirenkaqeiyivms
>ASV_742  
strlilhakaqttvmdkvrelgtgedlelvdvmkkgygdvmcvesggpepgvgcagrgvitainfleeegaytpdldyvfydvlgdvvcggfampirenkaqeiyivvs
>ASV_743  
strlllgglaqntvldtlreegedveiddvikdgyggtscvesggpepgvgcagrgiitsinlleqlgayepdqkldyvfydvlgdvvcggfampiregkaeeiyivvs
>ASV_744  
strlilhakaqttvmdkvrelgtvedleledvlktgyadikcvesggpepgvgcagrgvitainfleeegayeedldfvfydvlgdvvcggfampirenkaqeiyivvs
>ASV_745  
strlilhakaqttvmgkvrelgtvedleledvckrgygdvmcvesggpepgvgcagrgvitainfleeegaytpdldyvfydvlgdvvcggfampirenkaqeiyivvs
>ASV_746  
strlilhakaqttvmdkvrelgtvedlepddvckrgygdvmcvesggpepgvgcagrgvitainfleeegaytpdldyvfydvlgdvvcggfampirenkaqeiyivvs
>ASV_747  
strlilhakaqttvmdkvrelgtvedqeledvckrgygdvmcvvsggpepgvgcagrgvitainfleeegaytpdldyvfydvlgdvvcggfampirenkaqeiyivvs
>ASV_748  
strlilhakaqttvmdkvrelgtvedpeledvcrgygdvmcvesggpepgvgcagrgvitainfleeegaytpdldyvfydvlgdvvcggfampirenkaqeiyivvs
>ASV_749  
strlvlhskaqttvmhmaaehgsvedielddvlkvgysdvkcvesggpepgvgcagrgvitavnfleeegaytpdldyvfydvlgdvvcggfampirenkaqeiyivvs
>ASV_750  
strlilharaqttvmgmvrelgtvedleledvckrgygdvmcvesggpepgvgcagrgvitainfleeegayeddldfvfydvlgdvvcggfampirenkaqeiyivvs
>ASV_751  
strlilhakaqdtvmdkvrelgtvedlefvdvmkkgygyvmcvesggpepgvgcagrgvitainfleeegaytpdldyvfydvlgdvvcggfampirenkaqeiyivvs
>ASV_752  
strlilhaeaqttvmdkarelgtvedleqedvckraygdvmcvesggpepgvgcagrgvitainfleeegaytpdldyvfydvlgdvvcggfampirenkaqeiyivvs
>ASV_753  
strlilhakaqdtipslaaeagsvedleledvmkvgykdircveaggpepgvgcagrgvitainfleengaydnadyvsydvlgdvvcggfampirgnkaqeicivms
>ASV_754  
strlilhakaqntvmdlvrelgtvedleindvmkvgygdvkcvesggpepgvgcagrgvitainfleengaytpdldfvfydvlgdvvcsgfampiregkaeeiyivcs
>ASV_755  
strlilhskaqntimemaaeagtvedleledvlkagygdircvesggpepgvgcagrgvitainfleeegayeddldfvfydvlgdvvcgglampireg*aqeiyivms
>ASV_756  
stclilhskaqntimemaaeagtvegleledvlkdgyggvrcaesggpepgvgcagrgvitainfleeegayeedldfvfydvlgdvvcggfampirenkaqeiyivcs
>ASV_757  
strmilggmnqktlmdmlrdegeekitvdrvvkegyggircvesggpepgvgcagrgvitaidlmekngaytddldfvffdvlgdvvcggfampiregkaqevyivas
>ASV_758  
strlilhakaqetvmdlvrergtvedleledvlkvgyggvkcvesggpepgvgcagrgvitainfleeegayeedldfvfydvlgdvvcggfampirenkaqeiyivcs
>ASV_759  
stinllggeplrpvmnfmreedeepdelaqiskvgyggilcietggptpglgcagrgiiatfqllkdmelfenykpdvvlydvlgdvvcggfaapiregyadkvlivts
>ASV_760  
spllfflllmlssvlllvae*gtvedleleevvqkgyagiecvesggpepgvgcagrgiitsinfledqgayegkdfisydvlgdvvcggfampirenkaqeiyivcs
>ASV_761  
strlilnglaqqtvldtlreegddveldmvlkkgfegikcvesggpepgvgcagrgiitsinlleqlgayeedldyvfydvlgdvvcggfampirdgkakeiyivcs
>ASV_762  
strlilhakaqnavlhlaaeagsvedlelddvlktgfggikcvesggpepgvgcagrgvitsinfleengaydgvdyvsydvlgdvvcsgfampirenkaqeiyivms
>ASV_763  
strlmlhakaqdtilslaaeagsvedleledvlkvgykdikcvesggpepgvgcagrgvitsinfleengayedldyvsydvlgdvvcggfampirenkaqeiyivms
>ASV_764  
strlilhakaqdtamdkvrelgtvedlelddvckrgygdvmcvesggpepgvgcagrgvitainfleeegaytpdldyvfydvlgdvvcggfampirenkaqeiyivvs
>ASV_765  
strlilhakaqttvmdkvrelgtvedleledvckrgygevmgvesggpepgvgcagrgvitainfleeegaytpdldyvfydvlgdvvcggfampirenkaqeiyivvs
>ASV_766  
strlilhakaqntimemaaeagsvedleledvlktgyadikcvesggpepgvgcagrgvitainfleeegayeddldfvfydvlgdvvcggfampirenkaqeiyivcs
>ASV_767  
strlilhakaqttvmdkvrelgtvedleledvlktsyadikcvesggpepgvgcagrgvitainfleeegayeedldfvfydvlgdvvcggfampirenkaqeiyivvs
>ASV_768  
strlilhakaqtsvmemaaelgsvedleledvlsvgykdikcvesggpepgvgcagrgvitainfxeeegayeddldfvfydvlgdvvcggsampihdtkaqeiyivcs
>ASV_769  
strlilhakaqntvmdevrelgtvedleledvrkrgygdvmcvesggpepgvgcagrgvitatnfleeegaytpdldyvlydvlgdvvcggfampirenkaqeiyivvs
>ASV_770  
strlilhakaqdtvmdkvrelgtvedleledvckrgyadimcvesggpepgvgcagrgvitainfleeegaytpdldyvfydvlgdvvcggfampirenkaqeiyivvs
>ASV_772  
strlillseaqttvmhmaaehgsvedielddvlkvgygdvkcvesggpepgvgcagrgvitainfleeegayteeldfvfydvlgdvvcggfampirenkaqeiyivcs
>ASV_773  
strlilhakaqttvmdkvrelgtvedleledvckrgygdvmcvesggpepgvgcagrgvitainfleeegaytpdldyvfydvlgdvicggfampiregkaqgiyivas
>ASV_774  
strlilhakaqntimemaaeagsvedleledvlktgcadircvesggpepgvgcagrgvitainfleeegaytpdldyvfydvlgdvvcggfampirenkaqeiyivvs
>ASV_775  
strlilhakaqttvmdkvrelgtvedleledvckrgygevmcvesggpepgvgcagrgvitainfleeegaytpdldyvfydvlgdvvcggfampirenkaqeiyivvs
>ASV_776  
strlilhakaqdtvmdkvrelgtvedleledvckrgygdvmcvesggpepgvgcagrgvitainfleeegaytpdldyvfydvlgdvacgdfampirgnkaqeiyivcs
>ASV_777  
strlilrakaqttvmdkvrehgtvedleledvcrrgygdvmcvesggpepgvgcagrgvitainfleeegaytpdldyvfydvlgdvvcggfampirenkaqeiyivvs
>ASV_778  
strlilhskaqttvmhmaaehgsvedielddvlkvgygdvkcvesrgpepgvgcagrgvitainfleeegaytpdldyvfydvlgdvvcggfampirenkaqeiyivvs
>ASV_779  
strlilhakaqdtvmdkvrelgtvedleledvcrrgygdvmcvesggpepgvgcagrgvitainfleeegaytpdlv*vfyavlgdvvcggfampirenkaqgiyvvvs
>ASV_780  
strlflhakmqnstmemaaeagsvedieledvlkvgyggvrcvesggpepgvgcasrgvitainfledegayeedldfvfydvlgdvvcggfampirenkaqeiyivvs
>ASV_781  
strlilgglaqktvldtlreeredidleyilrngfsdircvesggpepgvgcagrgiitsinlleqlgaytddldyvfydvlgdvvcggfampiregkaqeiyivas
>ASV_782  
strlilhaeaqntfmetaaeagtvedleledvlkagygdircvesggpepgvgcagrgvitainfleeegayeddldfvfydvlgdvvcggfampirenkaqeiyivcs
>ASV_783  
stknlmggkriptvleqleirgedlqledivfegfsgvlcveaggptpgigcagrgiisafeklselkafekykpdvvvydvlgdvvcggfampirggyarevfivss
>ASV_784  
strlllgglsqktvldtlrlegedveledirrkgfkgvvcvesgglepgvgcagrgiitsinlleqlgayaedeqldyafydvlgdvvcggfampiregkaqeiyivvs
>ASV_785  
ctrlvlggvaqttimdtlrelgedavtaenvintgfdgikcvesggpepgvgcagrgvitainlmeemgaysedldfihfdvlgdvvcggfampiregkaqevnivas
>ASV_786  
strlilhakaqttvmdkvrelgtaedlelvdvmkkgygdvmcvesggpepgvgcagrgvitainfleeegaytpdldyvfydvlgdvvcggfampirenkaqeiyivvs
>ASV_787  
strlllgglaqksvldtlrdegedvdlsdirkpgfkgtwcvesggpepgvgcagrgiitsinlleqlgaykedkkldyafydvlgdvvcggfampiregkaqeiyivvs
>ASV_788  
strlllgglaqntvldtlreegedveiddvikdgyggtrcvesggpepgvgcagrgiitsinlleqlgayepdqkldyvfydvlgdvvcggfampiregkaeeiyivvs
>ASV_789  
strlllgglaqksvldtlreegedvelndirkkgyggtwcvesggpepgvgcasrgiitsinmleqlgaydesegldyafydvlgdvvcggfampiregkaqeiyivc
>ASV_790  
strlilyaeaqntimemaaeassvedleledvlqigygdvrcaesggpepgvgcagrgvitainfleeegayeedldfvfydvlgdvvcggfampirenkaqeiyivcs
>ASV_791  
strlllhglaqktvldtlrdegedidlddvmktgfkdtscvesggpepgvgcagrgiitsinlleqlgaydddkkldyvfydvlgdvvcggfampirggkaqeiyivms
>ASV_792  
strlilhakaqntimemaaevgsvedleledvlqigyggvrcaesggpepgvgcagrgvitainfleeegayeedldfvfydvlgdvvrggfampiregkaqeiyivms
>ASV_793  
strlvlnskmqatvlslaaergtvedleleevvqkgyariecvesggpepgvgcagrgfitsinfledqgayegkdfisydvlgdvvcggfampirenkaqeiyivcs
>ASV_794  
strlilhskaqntimemaaeagtvedlgledvlkagygdircvesggpepgvgcagrgvitainflgeegayeddldfvfydvxgdvvcggfampirenkaqeiyivvs
>ASV_795  
strlllgglaqdtvlslaadagavedleledvlkvgfgnikcvesggpepgvgcagrgvitainfleengayedvdyvsydvlgdvvcggfampirenkaqeiyivms
>ASV_796  
strlllgglaqksvldtlreegedvelddirkkgyggtwcvesggpesgvgcagrgiitsinmleqlgaydesegldyafydvlgdvvcggfavpirdgkaeeiyivcs
>ASV_797  
strlilhskaqttimhlaaeagsvedleledvlkvgygdvkcvesggpepgvgcagrgvitainfleeegayddeldfvfyvvlgdvvcggfampirenkaqeiyivcs
>ASV_798  
strlilhskaqntxmemaaeagtvgdleledvlkagygdircvesggpepgvgcagrgvitainflgeegayeddldfvffdvlgdvvcgxfampirenkaqeiyivcs
>ASV_799  
strlilhskaqntimemaaeagtvedleledvlkagcgdircaesggpepgvgcarrgvitainfleeegayeedldfvfydvlgdvvcggfampirenkvqeiyivcs
>ASV_800  
strlilhakaqdtvmdkvrelgtvedleledvrkrgygdvmcvesggpepgvgcagrgvitainfleeegaytpdldyvfydvlgdvvcggfampirenkaqeiyivvs
>ASV_801  
strlilhakaqttvmdkvrelgavedlelvdvmkkgygdvmcvesggpepgvgcagrgvitainfleeegaytpdldyvfydvlgdvvcggfampirenkaqeiyivvs
>ASV_802  
strlilhakaqttvmgnvrelgtvedleledvckrgygdvmcvesggpgpgvgcagrgvitainfleeegaytpdldyvfydvlgdvvcggfampirenkaqeiyivvs
>ASV_803  
strlilhakaqttvmdkvrelgtveglelvdvmkkgygdvmcvesggpepgvgcagrgvitainfleeegaytpdldyvfydvlgdvvcggfampirenkaqeiyivvs
>ASV_804  
strlilhakmqnsimxmaaeagsvedieledvlkvgygqvmcvesggpepgvgcagrgvitainfleeegaytpdldyvfydvlgdvvcggfampirenkaqeiyivvs
>ASV_805  
strlilhakaqttvmdkvrelgtvedleledvckrgygevmcvesggpepgvgcagrgvitainfleeegaytpdldfvfydvlgdvvcgvfampirenkaqeiyivvs
>ASV_806  
strlilhskaqtsvmhmaaehgsvedielddvlkvgygdv*cvesggpepgvgcagrgvitainfleeegayteeldfvfydvlgdvvcggfampirenkaqeiyivcs
>ASV_807  
strlilhakaqttvmdkvrelgtvedlelvdamkkgygdvkcvesggpepgvgcagrgvitainfleeegayeedldfvfydvlgdvvcggfampirenkaqeiyivcs
>ASV_808  
strlilhakmqnsimetaaeagsvedieledvlkvgyddvmcvesggpepgvgcagrgvitainfleeegaytpdldyvfydvlgdvvcggfampirenkaqeiyivvs
>ASV_809  
strlllnglaqktvldtlreegdvedlnlilktgfvgikcvesggpepgvgcagrgiitaigmledlgaytpdldyvfydvlgdvvcggfampiregkakeiyivas
>ASV_810  
strlilhskmqntimemaaeagsvedleledvlltygdvicvesggpepgvgcagrgvitainfleeegaytedldfvfydvlgdvvcggfampirenkaqeiyivcs
>ASV_811  
strlilhakaqttvmdkvrelgtvedleledvckrgygdvkcigsggpepgvgcagrgvitainfleeegayeedldfvfydvlgdvvcggfampirenkaqeiyivcs
>ASV_812  
strlilhakaqttvmdkvrelgtiedleledvckrgygedmcvesggpepgvgcagrgvitainfleeegaytpdldyvfydvlgdvvcggfampirenkaqeiyivvs
>ASV_813  
strlilhakaqdtvmdkvrelgtvedleledvckrgygdvmcvesggpepgvgcagrgvitainfleeegaytpdldyvfydvlgdvvcggfampirenkaqeiyivvs
>ASV_814  
strlilhskaqttvmnmxaehgsvedielddvlkvgygdvkcvesggpepgvgcagrgvitainfleeegaytedldfvfydvlgdvvcggfavpirenkaqeiyivvs
>ASV_815  
strlilhakaqttvmdkvrelgtvedlepddvckrgygdvmcvesggpepgvgcagrgvitainfleeegaytpdldyvfydvlgdvvcggfampirenkaqeiyivvs
>ASV_816  
strlilhskaqttvmhmaaergsvedielddvlkvgygdvmcvesggpepgvgcagrgvitainfleeegaytpdldyvfydvlgdvvcggfampirenkaqeiyivvs
>ASV_817  
strlmlhskaqttvlhlaaergsvedlephevmlkgfrdvxcvesggpepgvgcagrgiitainfleengayvdldfvsydvlgdvvcggfampiregkaqeiyivts
>ASV_818  
strlilhakaqnaimgmaaeegtvedleledvlkvgygdvmcvesggpepgvgcagrgvitainfleeegaytpdldyvfydvlgdvvcggfampirenkaqeiyivvs
>ASV_819  
strlilhakaqatvmdkvrelgtdedleledvlmvgyggvrcvesggpepgvgcagrgvitainfledegayeedldfvfydvlgdvvcggfampirenkaqeiyivvs
>ASV_820  
strlilhakmqnsimemaaeagsvediepedvckrgygdvmcvesggpepgvgcagrgvitainfleeegaytpdldyvfydvlgdvvcggfampirenkaqeiyivvs
>ASV_821  
strlilhvkaqdtvmdkvrelgtvedleledvckrgygdvmcvesggpepgvgcagrgvitainfleeegaytgdldfvfydvlgdvvcggfampirqnkaqeiyivcs
>ASV_822  
strlilhakaqttvmdkvrelgtvedleledvmkkgygdvmcvesggpepgvgcagrgvitainfleeegaytpdldyvfydvlgdvvcggfampirenkaqeiyivcs
>ASV_823  
strlilhakaqttvmdkvrelgtvedleledvckvgygdvkcvgsggpepgvgcagrgvitainfleeegayteeldfvfydvlgdvvcggfampirenkaqeiyivcs
>ASV_824  
strlilhakaqdtilslaaeagsvedleledvmkvgykdircveaggpepgvgcagrgvitainfleengaydnadyvsydvlgdvvcggfampirenkaqeiyivms
>ASV_825  
strlilhakaqdtvmdkvrelgtvedlelddvckrgygevmcvesggpepgvgcagrgvitainfleeegaytpdldyvfhdvlgdvvcggfampirenkaqeiyvvvs
>ASV_826  
strlilhakaqttvmdkvrelgtvedleledvmkkgygdvmcvesggpepgvgcagrgvitainfleeegaytpdldyvfydvlgdvvcggfampirenkaqeiyivvs
>ASV_827  
strlilhakaqtsvmetaaelgsvedleledvlsvgykdircvesggpepgvgcagrgvitainfleeegayeddldfvfydvlgdvvcggfampirenkaqeiyivcs
>ASV_828  
strlflhakaqttvmdkvrelgtvedleledvckrgygdvmcvesggpepgvgcagrgvitainfleeegaytpdldyvfydvlgdvvcggfampirenkaqeiyivvs
>ASV_829  
strlilhaeaqdtvmdkvrklgtvedlgledvlktgyadikcvesggpepgvgcagrgvitainfleeegayeedldfvfydvlgdvvcggfampirenkaqeiyivcs
>ASV_830  
strlllgglaqrtvldtlreegedvelsdvlksgygnvvctesggpepgvgcagrgiitsvnlleqlgayseskeldyvfydvlgdvvcggfampmregkakeiyivvs
>ASV_831  
strlilhakaqttvmdkvrelgtvedleledlckrgygevmcvgsggpepgvgcagrgvitainfleeegaytpdldyvfydvlgdvvcggfampirenkaqeiyivvs
>ASV_832  
strlilhakaqttvmdkvrelgtvedlelegvckrgygdvmcvesggpepgvgcagrgvitainfleeegaytpdldyvfydvlgdvvcggfampirknkaqeiyivvs
>ASV_833  
strlilhaeaqdtvmdkvrelgtvedleledvckrgygevmcvesggpepgvgragrgvitainfleeegaytpdldyvfydvlgdvvcggfampirenkaqeiyivvs
>ASV_834  
strliqhakaqatvmdkvrelgtvedleledvskrgygdvmcvepggpepgvgcagrgvitainfleeegaytpdldyvfydvlgdvvcggfampirenkaqeiyivvs
>ASV_835  
strlilhakaqdtilslaaeagsvedleledvmkigyrdircvesggpepgvg*agrgvitsinfleengaydgvdyvsydvlgdvvcggfampirenkaqeiyiams
>ASV_836  
strlilhakaqdtvmdkvrelgtvedleledvckrgyggvmcvesggpepgvgcagrgvitainfleeegaytpdldyvfydvlgdvvcggfampirenkaqeiyivvs
>ASV_837  
strliphakaqdtvmdkarelgtvedleledvckrgygdvmcvesggpepgvgcagrgvitainfleeeaaytpdldyvfydvlgdvvcggfampirenkaqeiyivvs
>ASV_838  
strlilhakaqntimemaaekgsvedleledvlqigyggvrcaesggpepgvgcagrgvitainfleeegayeedldfvfydvlgdvvcggfampiredkaqeiyivcs
>ASV_839  
strlilhakaqttvmdqvrelgtvedleledvckrgygdvmcvesggpepgvgcagrgvitainfleeegaytpdldyvfydvlgdvvcggfampirenkaqeiyivvs
>ASV_840  
strlilhakaqdtvmdkvrelgtvedlelddvckrgygevmcvesggpepgvgcagrgvitainfleeegaytpdldyvfydvlgdvvcggfampirenkaqeiyivvs
>ASV_841  
strlilhakaqdtvmdkvrelgtvedlelddvckrgygevmcvesggpepgvgcagrgvitainfleeegaytpdldyvlydvlgdvvcggfampirenkaqeiyivvs
>ASV_842  
strliphakaqdtvmdkvrelgtvedleledvckrgygdvmcvesggpepgvgcagrgvitainfleeegaytpdldyvfydvlgdvvcggfampirenkaqeiyivvs
>ASV_843  
strlilhakaqttvmdkvrelgtvedleledvckrgygdvmcvesggpepgvgcagrgvitainfleeegaytpdldyvfydvlgdvvcggfampirenkaqeiyivvs
>ASV_844  
strlilhakaqatvmdkvrelgtvedlemedvmkkgygdvmcvesggpepgvgcagrgvitainfleeegaytpdldyvfydvlgdvvcggfampirenkaqeiyivvs
>ASV_845  
strlilhskaqttvmhlaaeagsvedleledvlsvgfggikcvesggpepgvgcagrgvitainfleeegayddeldfvfydvlgdvvcggfampirenkaqeiyivcs
>ASV_846  
strqllgglaqntvldtlreegedveiddvikdgyggtrcvesggpepgvgcagrgiitsinlleqlgayepdqkldyvfydvlgdvvcggfampiregkaeetyivvs
>ASV_847  
strlilhakmqnsimemaaeagsvedieledvlkvgygrvrcvesggpepgvgcagrgvitaisfleeegaytpdldyvfydvlgdvvcggfampirenkaqeiyivvs
>ASV_848  
strlilhs*aqstvmhmaaehgsvedvelddvlkvgcgdvkcvesggpepgvgcagrgvitainfleeegaytpdldyvfydvlgdvvcggfampirenkaqeiyivvs
>ASV_849  
strlilhakaqdtvmdkvrelgtvedlelgdvckrgygdvmcvesggpepgvgcagrgvitainfleeegaytpdldyvfydvlgdvvcggfampirenkaqeiyivvs
>ASV_850  
strlilhaeaqttvmdkvrelgtvedlelddvckrgygdvmcvesggpepgvgcagrgvitainfleeegaytpdldyvfydvlgdvvcggfampirenkaqeiyivvs
>ASV_851  
strlilhakaqttvmdkvrelgtvedleledvckrgygdvmcvesggpepgvgcagrgvitainfleeegaytpdldyvfydvlgdvvcggfakpirenkaqeiyivvs
>ASV_852  
strlilhskaqttvmhmaaehgsvedielddvlrvgygdvkcvesggpepgvgcagrgvitainfleeegaytpdldyefydvlgdvvcggfampirenkaqeiyivvs
>ASV_853  
strlilhaka*ttvmdkvrelgtdedleledvckrgygdvmcvesggpepgvgcagrgvitainfleeegaytpdldyvfydvlgdvvcggfampirenkaqeiyivvs
>ASV_854  
strltlhakaqntimemaaevgsvedleledvpqigyggvrcaesggpepgagctgrgvitafifleeegayeedldfvfydvlgdvvcggfampirenkaqeiyivcs
>ASV_855  
strlilhakaqttvmdkvrdlgtvedleledvlkkgygdvmcvesggpepgvgcagrgvitainfleeegaytpdldyvfydvlgdvvcggfampirenkaqeiyivvs
>ASV_856  
ssrlilhakmqntvmqlaadagsvedleledvlqvgfmgikcaesggpepgvgcagrgvitainlleeegayeedldfvfydvlgdvvrggfampirenkaqeiyivcs
>ASV_857  
strlllhglaqktvldtlreegddvdldmvlkegfegikcvesggpepgvgcagrgiitsinlleqlgayeedldyvfydvlgdvvcggfampiregkakeiyivcs
>ASV_858  
strlilggkpqetimdtlrvlgaekvtndkvikkgymdiqcvesggpepgvgcagrgvitaidlmesngaytedldfvffdvlgdvvcggfampirdgkaqevyivas
>ASV_859  
strlilhakalntvmdlvrelgtvedleledvlqigyggvrcaesggpepgvgcagrgvitainfleeegayeedldfvfydvlgdvvcggfampirenkaqeiyivcs
>ASV_860  
strlilhakaqdtilslaaeagsvedleledvmkigyknircvesggpepgvgcagrgvitsinfleengaydgvdyvsydvlgdvvcggfakpiregkaqeiyivms
>ASV_861  
strlilggkpqetlmdllrdqgaekitndmvikvgyeniqcvesggpepgvgcagrgvitaidlmeangaytddldfiffdvlggvvcggfampirenkaqefyivcs
>ASV_862  
strlilhakaqntimemaaevgsvedleledvlqigyggvrcaesggpepgvgcagrgvitainfleeegayeedldfvfydvqgdvvcggfampirenkaeeiyivvs
>ASV_863  
strlilhskaqttvmhlaaeagsvedleledvmavgyggvkcvesggpepgvgcagrgvitainfleeegaydedlnlafydvlgdvvcggfampirdgkaeeiyivcs
>ASV_864  
strlmlhakaqatvmdlvrelgteedleledvlkvgyrdvkcvesggpepgvgcagrgvitainfleengaytpdldfvfydvlgdvvcggfampirenkaeeiyivcs
>ASV_865  
strlilhakaqdtvmdkvrelgtvedleledvckrgygdvmcvesggpepgvgcagrgvitainfleeegaytpgldyvfydvlgdvvcggfampirenkaqeiyivvs
>ASV_866  
strlilhskaqnaimesaaeagtvedleledvhkagygdircvesggpepgvgcagrgiitsinmleqlgayekeldytfydvlgdvvcggfampiregkaqeiyivvs
>ASV_867  
strlllhglaqktvldtlreegedvdlddilkegyggvmctesggpepgvgcagrgiitsinlleqlgayeedkhldyafydvlgdvvcggfampirenkaeeiyivvs
>ASV_868  
strlilhskaqntvmhlaaeagsvedleledvlrgyggvkcvesggpepgvgcagrgvitainfleengaytddldfvfydvlgdvvcggfampirenkaeeiyivvs
>ASV_869  
strlilhakaqdtilslaaeagsvgdlgledvmkigyhdircvesggpepgvgcagrgvitsinfleengaydgvd*vsydvlgdvvcggfampirenkaqeiyivms
>ASV_870  
strlilhakaqatvmdpvrergtvedlevedvtkvgyngiacvesggpepgvgcagrgvitainfleengaykpdldfvfydvlgdavcggfampiregkaeeiyivcs
>ASV_871  
strlilhakaqdtvmdkvrelgtvedlelddvckrgygevmcvesggpgpgvgcagrgvntainfleeegaytpdldyvfydalgdvvrggftmpirenkaqeiyivvs
>ASV_872  
strlilhakaqttvmdkvrelgtvedleledvlkegygdvmcvesggpepgvgcagrgvitainfleeegaytpdldyvfydvlgdvvcggfampirenkaqeiyivvs
>ASV_873  
strlilhskmrntimemaaeagsvedleledvmkkgygdvtcvesggpepgvgcagrgvitainfleeegaytpdldyvfydvlgdvvcggfampirenkaqeiyivvs
>ASV_874  
strlilrakalatvmdkvrelgtvedleledvckrgygdvmcvesggpepgvgcagrgvitainfleeegaytpdldyvfydvlgdvvcggfampirenkaqeiyivvs
>ASV_875  
strlilhakaqatvmdkvrelgtvedleledvmkvgygdvkcvesggpepgvgcagrgvitainfleengaytpdldfvfydvlgdvvcggfampiregkaeeiyivcp
>ASV_876  
strlilhakaqttvmdkvrergtvgdlelsevlmegymgvkcaesggpepgvgcagrgvitainfleengayatdtdyvfydvlgdvvcggfampirenkakeiyivts
>ASV_877  
ltrlilhskaqtsvmemaaelgsvedleledvlqigykdikcvesggpepgvgcagrgvitainfleeegaytedldfvfydvlgdvvcggfampirenkaqeiyivcs
>ASV_878  
strlilhakaqttvmdkvrelgtvedlelddvckrgygdvmcvesggpepgvgcagrgvitainfleeegaytpdldyvfydvlgdvvcggfatpirgnkaqeiyivvs
>ASV_879  
strlilhakaqttvmdkvrelgtvedlelvdamkkgygdvkcvesggpepgvgcagrgvitainfleeegayeedldfvfydvlgdvvcggfampirenkaqeiyivcs
>ASV_880  
strlilhakaqdtvmdkvrelgtvedleledvckrgygeamcvesggpepgvgcagrgvitainfleeegaytpdldyvfydvlgdvvcggfampirenkaqeiyivvs
>ASV_881  
strlilhakaqttvmdrvrelgtvedleledvckrgygdvmcvesggpepgvgcagrgvitainfleeegaytpdldyvfydvlgdvvcggfampirenkaqeiyivvs
>ASV_882  
strlilhakmqnsimetaaeagsvedieledvlkvgyddvmcvesggpepgvgcagrgvitainfleeegaytpdldyvfydvlgdvvcggfampirenkaqeiyivvs
>ASV_883  
stqlilhakaqttvmdkvrelgtvedleledvckrgygdvmcvesggpepgvgcagrgvitainfleeegaytpdldyvfydvlgdvvcggfampirenkaqeiyivvs
>ASV_884  
strlilgglaqktvldtlreegedidleymlkngfsdircvesggpepgvgcagrgiitsinlleqlgaytddldyvfydvlgdvvcggfampiregkaqeiyivas
>ASV_885  
strlimhtkaqttvmdlardrgtvedveleevlmqgylgvkcaesggpepgvgcagrgvitainfleengaygtdtdyvfydvlgdvvcggfampirenkakeiyivts
>ASV_886  
strlllgglaqksvldtlrdegedveladirkegflgtwcvesggpepgvgcagrgiitsinmleslgaydesegldyvfydvlgdvvcggfampiregkaeeiyivcs
>ASV_887  
strlilhakaqttvmdkvrelgtvedleledvlkegygqvmcvesggpepgvgcagrgvitainfleeegaytpdldyvfydvlgdvvcggfampirenkaqeiyivvs
>ASV_888  
strlilhakxqnsimemaaeagsvedieledvlkvgyggvrcvesggpepgvgcagrgvitainfledegayeedldfafydvlgdvvcggfampirenkaqeiyivvs
>ASV_889  
strlilhskmqdtimemaaeaasvedieledvlltgygevmcvesggpepgvgcagrgvitainfleeegaytpdldyvfydvlgdvvcggfampirenkaqeiyivvs
>ASV_890  
strlllgglaqksvldtlrdegedvdlsdirkpgfkgt*cvesggpepgvgcagrgiitsinmleslgayhesekldyafydvlgdvvcggfampirdgkaeeiyivcs
>ASV_891  
strltlhakaqttvmdkvrelgtvedleledvlktgyadikcvesggpepgvgcagrgvitainfleeegayeedldfvfydvlgdvvcggfampirenkaqeiyivvs
>ASV_892  
strlilhakaqttvmdkvrelgtvedlelvdvmkkgcgdvmcvesggpepgvgcagrgvitainfleeegayeddldfvfydvlgdvvcggfampirenkaqeiyivvs
>ASV_893  
strlillseaqttvmhmaaehgsvedielddvlkvgygdvkcvesggpepgvgcagrgvitainfleeegayteeldfvfydvlgdvvcggfampirenkaqeiyivcs
>ASV_894  
strlilhakaqntimemaaeagsvedleledvckrgygdvmcvesggpepgvgcagrgvitainfleeegaytpdldyvfydvlgdvvcggfampirenkaqeiyivvs
>ASV_895  
strlilhakaqatvmdkvrelgtvedleledvskrgygdikcvesggpepgvgcagrgvitainfleeegayeddldfvfydvlgdvvcggfampirenkaqeiyivcs
>ASV_896  
strlilhskaqtsamemaaelgsvedlelegvlqvgykdikcdesggpepgvgcagrgvitainfleeegayteeldfvfydvlgdvvcggfampirenkaqeiyivcs
>ASV_897  
strlilhakaqatvmdkvrehgsvedielddvlkvgyddakcvesggpepgvgcagrgvitainfleeegayteeldfvfydvlgdvvcggfampirenkaqeiyivcs
>ASV_898  
strlilhskmqntimemaaeagsvedieledvlltgygdvkcvesggpepgvgcagrgvitainfleeegaygedldfvfydvlgdvvcggfampirenkaqeiyivcs
>ASV_899  
strlilhakaqdtvmdkvrelgtvedlelkdvckrgygdvm*vesggpepgvgcagrgvitainfleeegaytpdldyvfydvlgdvvcggfampirenkaqeiyivvs
>ASV_900  
strlflhakaqttvmdkvrelgtvedleledvckrgygdvmcvesggpepgvgcagrgvitainfleeegaytpdldyvfydvlgdvvcggfampirenkaqeiyivvs
>ASV_901  
strlilhakaqdtvmdkvrelgtvedleledvckrgygdvmcvesggpepgvgcagrgvttainfleeegaytpdldyvfydvlgdvvcggfaipirenkaqeiyivvs
>ASV_902  
strlilhskaqttvthmaaehgsvedielddvlkvgygdvkcvesggpepgvgcagrgvitainfleeegaytpdldyvfydvlgdvvcggfampirenkaqeiyivvs
>ASV_903  
strlilhskaqttvthmaaehgsvedielddvlkvgygdvkcvesggpepgvgcagrgvitainfleeegaytpdldyvfydvlgdvvcggfampirenkaqeiyivvs
>ASV_904  
strlilhakaqatvmdkvrelgtvedleledvmkkgygdvmcvqsggpepgvgcagrgvitainfleeegayeedldfvfydvlgdvvcggfampirenkaqeiyivvs
>ASV_905  
strlilhakaqttvmdkvrelgtvedlelddvckrgygdvmcvesggpepgvgcagrgvitainfleeegaytpdldyvfydvlgdvvcggfampirenkaqeiyivvs
>ASV_906  
strlilhakaqdtvxdlvrergtvedleleevmkvgfrdvrcvesggpepgvgcagrgvitainfleengaytpdldfvfydvlgdvvcggfampirenkaeeiyivcs
>ASV_907  
strlilhakaqdtvlslaadagavedleledvlkvgfgnikcvesggpepgvgcagrgvitainfleengayedvdyvsydvlgdvvcggfampirenkaqeihivms
>ASV_908  
strlllgglaqksvldtlreegedvelddirkkgyggtwcvesggpepgvgcagrgiitsinmleqlgaydesegldyafydvlgdvvcggfampirdgkaeeiyivcs
>ASV_909  
strlllgglsqktvldtlreegedvelddiilegygrecvesggpepgvgcagrgiitsinlleqlgayeeekeldyvfydvlgdvvcggfamplregkaqeiyivvs
>ASV_910  
strlllgglaqktvldtlrdegedvelddvqkvgfkgsvctesggpepgvgcagrgiitsinlleqlgayasdkstdyvfhdvlgdvvcggfampiregkaqeiyivvs
>ASV_911  
strlilhakaqttvmdkvrelgtvedxeledvckrgygdvmcvesggpepgvgcagrgvitainfleeegayeedldfvfydvlgdvvcggfampirenkaqeiyivvs
>ASV_912  
strlilhakaqntimemaaevgsvedleledvlqigyggvrcaesggpepgvgcagrgvitainfleeegayeedldfvfydvlgdvvcggfampirknkaqeiyfvcs
>ASV_913  
strlilhakaqttvmdkvrelgtvedlelddvckrgygdamcvesggpepgvgcagrgvitainfleeegaytpdldyvfydvlgdvvcggfampirenkaqeiyivvs
>ASV_914  
strlilhakaqetvmdlvrgrgtvedlelgdvlkvgyggvkcvesggpepgvgcagrgvitainfleengaytddldfvfydvlgdvvcggfampirenkaeeiyivvs
>ASV_915  
strlilhskaqntimemaaeagtvedieledvlktgygnikcvesggpepgvgcagrgvitainfleeegayeddldfvfydvlgdvvcsgfampirenkaqeiyivvs
>ASV_916  
strlilhskaqnsvmelaaeagsvedleledvlsvgyggikwvesggpepgvgcagrgvitvinfleeegayddeldfvfydvlgvvvcggfampirenkaqeiyivcs
>ASV_917  
strlvlhskaqntimemaaeagtvedleledvlkagygdircvesggpepgvgcaggvitainfleeegayeddldfvfydvlgdvvcggfampirenkaqeiyivcs
>ASV_918  
strlilhakaqttvmdkvrelgtvedleledvxktgyadikcvesggpepgvgcagrgvitainfleeegayeedldfvfydvlgdvvcggfampirenkaqeiyivvs
>ASV_919  
strlilhskaqttvmhmaaehgsvedieledvlkvgysgvrcvesggpepgvgcagrgvitainfledegayeedldfvfydvlgdvvcggfampirenkaqeiyivvs
>ASV_920  
strlilhakaqttvmdkvrelgtvedleledvckrgygdvmcvesggpepgvgcagrgvitainileeegaytpdldygfydvlgdvvcggfampiredkaqeiyivvs
>ASV_921  
strlilhakaqttvmdkvrehgtvedleledvrkrgygedmcvesggpepgvgcagrgvitainfleeegaytpdldhvfydvlgdvvcggfampirenkaqeiyivvs
>ASV_922  
strlilhvkaqntilemaaeagsvedleledvlktgyadikcvesggpepgvgcagrgvitainfleeegayeedldfvfydvlgdvvcggfampirenkaqeiyivvs
>ASV_923  
strlilhvkaqntilemaaeagsvedleledvlktgyadikcvesggpepgvgcagrgvitainfleeegayeedldfvfydvlgdvvcggfampirenkaqeiyivvs
>ASV_924  
strlilhskaqntimemaaeagtvedleledvlkagygdircvesggpepgvgcagrgvitainfleeegayeddldfvfydvlgdivcggfampirenkaqeiyivcs
>ASV_925  
strlllgglaqksvldtlreegegvelddirkaayngawaaesggpepgvgcagrgvitainfleeegaytpdldyvfydvlgdvvcggfampirenkaqeiyivvs
>ASV_926  
strlilhakaqttvmdkvrelctvedlelddvckrgygdvmcvesggpepgvgcagrgiitainfleengaykdvdfvsydvlgdvvcggfampiregkaqeiyivts
>ASV_927  
strlvlgglaqktvldtlreegddieldaimktgygnikgvesggpepgvgcagrgiitsinllgqlgaytvdldyvfydvlgdvvcggfampiregkaqeiyivcs
>ASV_928  
strlilhskaqnsvmelaaeagsvedleledvlsvgyggikcvesggpepgfgcagrgvitainfleeegayddeldfvfydilgdvvcggfampirenkaqeiyivcs
>ASV_929  
strlilhakaqntimematekgsvedleledvlsvgfdgvkcvesggpepgvgcagrgvitainfleeegayddeldfvfydvlgdvvcggfampirenkaqeiyivcs
>ASV_930  
strlllgglaqksvldtlrdegedvdlpdirkpgykgtacvesggpvpgvgcagrgiitsinlleqlgayeveydyafydvlgdvvcggfampmregkaqeiyivvs
>ASV_931  
strlilrekaqctimqlasvvgtvedleledvlqigyggvrcaesggpepgvgcagrgvitainfleeegayeedldfvfydvlgdvvcggfampirenkaqeiyivcs
>ASV_932  
strlllhglaqktvldtlreegedvelddicsngfcktrcvesggpepgvgcagrgiitsinlleqlgaykedqgvdyvfydvlgdvvcggfampirdgkaeeiyivcs
>ASV_933  
strlilnglaqktvldtlrlegegldledvvkvgfkgtrcvesggpepgvgcagrgiitsinlleqlgafdeqykldytfydvlgdvvcggfampirdgkaeeiyivcs
>ASV_934  
strmilggkmqttmmdtlreegeeacmdldnimstgcegvkcvesggpepgvgcagrgvitainfleeegaydedldfvsydvlgdvvcggfampiregkaqeiyivms
>ASV_935  
strlilhskaqntimemaaeagtvegleledvlkagyggvrcaesggpepgvgcagrgvitainfleeegayeedldfvfydvlgdvvcggfampirenkaqeiyivcs
>ASV_936  
strlilharaqatvmdkvrelgtvedlelgdvmkkgygdvmcvesggpepgvgcagrgvitainfleeegayeeeldfvfydvlgdvvcggfampirenkaqeiyivcs
