# Supplementary material for: Nitrogen Fixation Potential in Bathypelagic Sediment of the Ice‐Covered Arctic Ocean Revealed Through Long‐Term Stable Isotope Incubations
Source: Environ Microbiol Rep. 2025 Sep 4;17(5):e70173. doi: 10.1111/1758-2229.70173 (PMC12410090; doi:10.1111/1758-2229.70173)
Supplement: Supplementary file 2 — Data S2: ASV‐related information. (A) Generated nifH amplicon sequence variants (nucleotides), (B) generated nifH amplicon sequence variants (amino acids), (C) taxonomic table, (D) read abundance table, (E) key for sample identifiers. [file EMI4-17-e70173-s002.zip › emi470173-sup-0004-DataS2@Data S2C.xlsx]

## Sheet: Taxonomic table
ASV	Kingdom	Phylum	Class	Order	Family	Genus	nifH Cluster	nifH subcluster
ASV_1	Bacteria	NA	NA	NA	NA	NA	1	1A
ASV_2	Bacteria	Thermodesulfobacteriota	Desulfuromonadia	Desulfuromonadales	NA	NA	1	1A
ASV_3	Bacteria	NA	NA	NA	NA	NA	1	1A
ASV_4	Bacteria	Bacillota	Bacilli	Bacillales	Bacillaceae	Anaerobacillus	1	1B
ASV_5	Bacteria	Thermodesulfobacteriota	Desulfuromonadia	Desulfuromonadales	NA	NA	1	1A
ASV_6	Bacteria	Pseudomonadota	Gammaproteobacteria	Gammaproteobacteria incertae sedis	Gammaproteobacteria incertae sedis	Sedimenticola	1	1G
ASV_7	Bacteria	Bacillota	Clostridia	Eubacteriales	Desulfitobacteriaceae	Desulfosporosinus	1	1C
ASV_8	Bacteria	Thermodesulfobacteriota	Desulfuromonadia	Desulfuromonadales	NA	NA	1	1A
ASV_9	Bacteria	Bacillota	Clostridia	Eubacteriales	Desulfitobacteriaceae	Desulfosporosinus	1	1C
ASV_10	Bacteria	NA	NA	NA	NA	NA	3	3N
ASV_11	Bacteria	Pseudomonadota	Gammaproteobacteria	Oceanospirillales	NA	NA	1	1G
ASV_12	Bacteria	Thermodesulfobacteriota	Desulfuromonadia	Desulfuromonadales	NA	NA	1	1A
ASV_13	Bacteria	Thermodesulfobacteriota	Desulfuromonadia	Desulfuromonadales	NA	NA	1	1A
ASV_14	Bacteria	Pseudomonadota	Gammaproteobacteria	Oceanospirillales	Alcanivoracaceae	Ketobacter	1	1G
ASV_15	Bacteria	Thermodesulfobacteriota	Desulfuromonadia	Desulfuromonadales	NA	NA	1	1A
ASV_16	Bacteria	Thermodesulfobacteriota	Desulfuromonadia	Desulfuromonadales	NA	NA	1	1A
ASV_17	Bacteria	Bacillota	Clostridia	Eubacteriales	Desulfitobacteriaceae	Desulfosporosinus	1	1C
ASV_18	Bacteria	Thermodesulfobacteriota	Desulfuromonadia	Desulfuromonadales	NA	NA	1	1A
ASV_19	Bacteria	Thermodesulfobacteriota	Desulfuromonadia	Desulfuromonadales	NA	NA	1	1A
ASV_20	Bacteria	Bacillota	Clostridia	Eubacteriales	Clostridiaceae	Clostridium	3	3C
ASV_21	Bacteria	Thermodesulfobacteriota	Desulfuromonadia	Desulfuromonadales	NA	NA	1	1A
ASV_22	Bacteria	Bacteroidota	Bacteroidia	Bacteroidales	Bacteroidaceae	Bacteroides	3	3L
ASV_23	Bacteria	Thermodesulfobacteriota	Desulfuromonadia	Desulfuromonadales	NA	NA	1	1A
ASV_24	Bacteria	Thermodesulfobacteriota	Desulfuromonadia	Desulfuromonadales	NA	NA	1	1A
ASV_25	Bacteria	Thermodesulfobacteriota	Desulfuromonadia	Desulfuromonadales	NA	NA	1	1A
ASV_26	Bacteria	Thermodesulfobacteriota	Desulfuromonadia	Desulfuromonadales	NA	NA	1	1A
ASV_27	Bacteria	Bacteroidota	Bacteroidia	Bacteroidales	Bacteroidaceae	Bacteroides	3	3L
ASV_28	Bacteria	Thermodesulfobacteriota	NA	NA	NA	NA	1	1A
ASV_29	Bacteria	Thermodesulfobacteriota	Desulfuromonadia	Desulfuromonadales	NA	NA	1	1A
ASV_30	Bacteria	Thermodesulfobacteriota	Desulfobulbia	Desulfobulbales	NA	NA	3	3E
ASV_31	Bacteria	Thermodesulfobacteriota	Desulfuromonadia	Desulfuromonadales	NA	NA	1	1A
ASV_32	Bacteria	Thermodesulfobacteriota	Desulfuromonadia	Desulfuromonadales	NA	NA	1	1A
ASV_33	Bacteria	NA	NA	NA	NA	NA	1	1A
ASV_34	Bacteria	Bacillota	Clostridia	Eubacteriales	Desulfitobacteriaceae	Desulfosporosinus	1	1C
ASV_35	Bacteria	Pseudomonadota	Gammaproteobacteria	NA	NA	NA	1	1G
ASV_36	Bacteria	Pseudomonadota	NA	NA	NA	NA	1	1G
ASV_37	Bacteria	Thermodesulfobacteriota	Desulfovibrionia	Desulfovibrionales	Desulfovibrionaceae	Desulfovibrio_H	3	3E
ASV_38	Bacteria	Thermodesulfobacteriota	Desulfuromonadia	Desulfuromonadales	NA	NA	1	1A
ASV_39	Bacteria	NA	NA	NA	NA	NA	3	3L
ASV_40	Bacteria	Thermodesulfobacteriota	Desulfuromonadia	Desulfuromonadales	NA	NA	1	1A
ASV_41	Bacteria	Thermodesulfobacteriota	Desulfuromonadia	Desulfuromonadales	NA	NA	1	1A
ASV_42	Bacteria	Pseudomonadota	Gammaproteobacteria	NA	NA	NA	1	1G
ASV_43	Bacteria	NA	NA	NA	NA	NA	1	1G
ASV_44	Bacteria	Thermodesulfobacteriota	Desulfuromonadia	Desulfuromonadales	NA	NA	1	1A
ASV_45	Bacteria	Pseudomonadota	Gammaproteobacteria	NA	NA	NA	1	1G
ASV_46	Bacteria	Thermodesulfobacteriota	Desulfuromonadia	Desulfuromonadales	NA	NA	1	1A
ASV_47	Bacteria	Thermodesulfobacteriota	NA	NA	NA	NA	3	3E
ASV_48	Bacteria	Pseudomonadota	Gammaproteobacteria	Oceanospirillales	Alcanivoracaceae	Ketobacter	1	1G
ASV_49	Bacteria	Pseudomonadota	Gammaproteobacteria	Oceanospirillales	NA	NA	1	1G
ASV_50	Bacteria	Pseudomonadota	Gammaproteobacteria	Oceanospirillales	NA	NA	1	1G
ASV_51	Bacteria	NA	NA	NA	NA	NA	1	1A
ASV_52	Bacteria	Pseudomonadota	Gammaproteobacteria	NA	NA	NA	1	1G
ASV_53	Bacteria	Thermodesulfobacteriota	Desulfuromonadia	Desulfuromonadales	NA	NA	1	1A
ASV_54	Bacteria	Pseudomonadota	Gammaproteobacteria	NA	NA	NA	1	1G
ASV_55	Bacteria	Pseudomonadota	Betaproteobacteria	Burkholderiales	NA	NA	1	1K
ASV_56	Bacteria	Thermodesulfobacteriota	Desulfuromonadia	Desulfuromonadales	NA	NA	1	1A
ASV_57	Bacteria	Thermodesulfobacteriota	Desulfuromonadia	Desulfuromonadales	NA	NA	1	1A
ASV_58	Bacteria	Pseudomonadota	Gammaproteobacteria	NA	NA	NA	1	1E
ASV_59	Bacteria	Thermodesulfobacteriota	Desulfuromonadia	Desulfuromonadales	NA	NA	1	1A
ASV_60	Bacteria	Thermodesulfobacteriota	Desulfuromonadia	Desulfuromonadales	NA	NA	1	1A
ASV_61	Bacteria	NA	NA	NA	NA	NA	1	1A
ASV_62	Bacteria	Pseudomonadota	Gammaproteobacteria	NA	NA	NA	1	1G
ASV_63	Bacteria	Pseudomonadota	Gammaproteobacteria	Aeromonadales	Aeromonadaceae	Tolumonas	1	1G
ASV_64	Bacteria	Thermodesulfobacteriota	Desulfuromonadia	Desulfuromonadales	NA	NA	1	1A
ASV_65	Bacteria	Thermodesulfobacteriota	Desulfuromonadia	Desulfuromonadales	NA	NA	1	1A
ASV_66	Bacteria	Thermodesulfobacteriota	Desulfobulbia	Desulfobulbales	NA	NA	3	3E
ASV_67	Bacteria	Thermodesulfobacteriota	Desulfuromonadia	Desulfuromonadales	NA	NA	1	1A
ASV_68	Bacteria	Thermodesulfobacteriota	Desulfuromonadia	Desulfuromonadales	NA	NA	1	1A
ASV_69	Bacteria	Thermodesulfobacteriota	Desulfuromonadia	Desulfuromonadales	NA	NA	1	1A
ASV_70	Bacteria	Thermodesulfobacteriota	Desulfuromonadia	Desulfuromonadales	NA	NA	1	1A
ASV_71	Bacteria	Thermodesulfobacteriota	Desulfuromonadia	Desulfuromonadales	NA	NA	1	1A
ASV_72	Bacteria	Thermodesulfobacteriota	Desulfuromonadia	Desulfuromonadales	NA	NA	1	1A
ASV_73	Bacteria	Pseudomonadota	Gammaproteobacteria	NA	NA	NA	1	1G
ASV_74	Bacteria	NA	NA	NA	NA	NA	1	1A
ASV_75	Bacteria	Thermodesulfobacteriota	Desulfuromonadia	Desulfuromonadales	NA	NA	1	1A
ASV_76	Bacteria	Thermodesulfobacteriota	Desulfuromonadia	Desulfuromonadales	NA	NA	1	1A
ASV_77	Bacteria	NA	NA	NA	NA	NA	1	1A
ASV_78	Bacteria	Pseudomonadota	NA	NA	NA	NA	1	1G
ASV_79	Bacteria	Pseudomonadota	NA	NA	NA	NA	1	1J
ASV_80	Bacteria	Thermodesulfobacteriota	Desulfuromonadia	Desulfuromonadales	NA	NA	1	1A
ASV_81	Bacteria	Thermodesulfobacteriota	Desulfuromonadia	Desulfuromonadales	NA	NA	1	1A
ASV_82	Bacteria	Pseudomonadota	Gammaproteobacteria	NA	NA	NA	1	1G
ASV_83	Bacteria	Thermodesulfobacteriota	Desulfuromonadia	Desulfuromonadales	NA	NA	1	1A
ASV_84	Bacteria	Pseudomonadota	Gammaproteobacteria	NA	NA	NA	1	1G
ASV_85	Bacteria	Pseudomonadota	Gammaproteobacteria	NA	NA	NA	1	1G
ASV_86	Bacteria	Thermodesulfobacteriota	Desulfuromonadia	Desulfuromonadales	NA	NA	1	1A
ASV_87	Bacteria	Thermodesulfobacteriota	Desulfuromonadia	Desulfuromonadales	NA	NA	1	1A
ASV_88	Bacteria	Thermodesulfobacteriota	Desulfuromonadia	Desulfuromonadales	NA	NA	1	1A
ASV_89	Bacteria	NA	NA	NA	NA	NA	1	1A
ASV_90	Bacteria	Pseudomonadota	Gammaproteobacteria	Oceanospirillales	NA	NA	1	1G
ASV_91	Bacteria	NA	NA	NA	NA	NA	3	3L
ASV_92	Bacteria	Pseudomonadota	Gammaproteobacteria	NA	NA	NA	1	1G
ASV_93	Bacteria	Thermodesulfobacteriota	Desulfuromonadia	Desulfuromonadales	NA	NA	1	1A
ASV_94	Bacteria	Thermodesulfobacteriota	Desulfuromonadia	Desulfuromonadales	NA	NA	1	1A
ASV_95	Bacteria	Thermodesulfobacteriota	Desulfuromonadia	Desulfuromonadales	NA	NA	1	1A
ASV_96	Bacteria	Thermodesulfobacteriota	NA	NA	NA	NA	3	3E
ASV_97	Bacteria	Pseudomonadota	Gammaproteobacteria	NA	NA	NA	1	1G
ASV_98	Bacteria	Pseudomonadota	NA	NA	NA	NA	2	2C
ASV_99	Bacteria	Thermodesulfobacteriota	Desulfuromonadia	Desulfuromonadales	NA	NA	1	1A
ASV_100	Bacteria	Thermodesulfobacteriota	Desulfuromonadia	Desulfuromonadales	NA	NA	1	1A
ASV_101	Bacteria	NA	NA	NA	NA	NA	1	1A
ASV_102	Bacteria	Thermodesulfobacteriota	Desulfuromonadia	Desulfuromonadales	NA	NA	1	1A
ASV_103	Bacteria	Thermodesulfobacteriota	Desulfuromonadia	Desulfuromonadales	NA	NA	1	1A
ASV_104	Bacteria	Thermodesulfobacteriota	Desulfuromonadia	Desulfuromonadales	NA	NA	1	1A
ASV_105	Bacteria	Pseudomonadota	Gammaproteobacteria	Oceanospirillales	Alcanivoracaceae	Ketobacter	1	1G
ASV_106	Bacteria	Thermodesulfobacteriota	Desulfuromonadia	Desulfuromonadales	NA	NA	1	1A
ASV_107	Bacteria	Bacillota	Clostridia	Eubacteriales	Clostridiaceae	Clostridium	3	3C
ASV_108	Bacteria	Pseudomonadota	NA	NA	NA	NA	1	1J
ASV_109	Bacteria	Thermodesulfobacteriota	Desulfuromonadia	Desulfuromonadales	NA	NA	1	1A
ASV_110	Bacteria	Pseudomonadota	Gammaproteobacteria	Alteromonadales	Alteromonadaceae	NA	1	1G
ASV_111	Bacteria	NA	NA	NA	NA	NA	1	1A
ASV_112	Bacteria	NA	NA	NA	NA	NA	1	1A
ASV_113	Bacteria	Thermodesulfobacteriota	Desulfuromonadia	Desulfuromonadales	NA	NA	1	1A
ASV_114	Bacteria	Bacteroidota	Bacteroidia	Bacteroidales	Bacteroidaceae	Bacteroides	3	3L
ASV_115	Bacteria	Thermodesulfobacteriota	Desulfuromonadia	Desulfuromonadales	NA	NA	1	1A
ASV_116	Bacteria	Thermodesulfobacteriota	Desulfuromonadia	Desulfuromonadales	NA	NA	1	1A
ASV_117	Bacteria	Thermodesulfobacteriota	Desulfuromonadia	Desulfuromonadales	NA	NA	1	1A
ASV_118	Bacteria	Thermodesulfobacteriota	Desulfuromonadia	Desulfuromonadales	NA	NA	1	1A
ASV_119	Bacteria	Thermodesulfobacteriota	Desulfuromonadia	Desulfuromonadales	NA	NA	1	1A
ASV_120	Bacteria	Thermodesulfobacteriota	Desulfuromonadia	Desulfuromonadales	NA	NA	1	1A
ASV_121	Bacteria	Thermodesulfobacteriota	Desulfuromonadia	Desulfuromonadales	NA	NA	1	1A
ASV_122	Bacteria	NA	NA	NA	NA	NA	1	1A
ASV_123	Bacteria	Bacillota	Clostridia	Eubacteriales	NA	NA	2	2D
ASV_124	Bacteria	Thermodesulfobacteriota	NA	NA	NA	NA	1	1A
ASV_125	Bacteria	Bacillota	Bacilli	Bacillales	Bacillaceae	Anaerobacillus	1	1B
ASV_126	Bacteria	Thermodesulfobacteriota	Desulfuromonadia	Desulfuromonadales	NA	NA	1	1A
ASV_127	Bacteria	Pseudomonadota	Gammaproteobacteria	NA	NA	NA	1	1G
ASV_128	Bacteria	Thermodesulfobacteriota	Desulfobulbia	Desulfobulbales	Desulfocapsaceae:Desulfopila	NA	3	3E
ASV_129	Bacteria	Thermodesulfobacteriota	Desulfuromonadia	Desulfuromonadales	NA	NA	1	1A
ASV_130	Bacteria	Thermodesulfobacteriota	Desulfuromonadia	Desulfuromonadales	NA	NA	1	1A
ASV_131	Bacteria	Thermodesulfobacteriota	Desulfuromonadia	Desulfuromonadales	NA	NA	1	1A
ASV_132	Bacteria	Thermodesulfobacteriota	Desulfuromonadia	Desulfuromonadales	NA	NA	1	1A
ASV_133	Bacteria	Pseudomonadota	Gammaproteobacteria	Oceanospirillales	Alcanivoracaceae	Ketobacter	1	1G
ASV_134	Bacteria	Pseudomonadota	Gammaproteobacteria	Aeromonadales	Aeromonadaceae	Tolumonas	1	1G
ASV_135	Bacteria	Thermodesulfobacteriota	Desulfuromonadia	Desulfuromonadales	NA	NA	1	1A
ASV_136	Bacteria	Thermodesulfobacteriota	Desulfuromonadia	Desulfuromonadales	NA	NA	1	1A
ASV_137	Bacteria	NA	NA	NA	NA	NA	1	1P
ASV_138	Bacteria	Thermodesulfobacteriota	Desulfuromonadia	Desulfuromonadales	NA	NA	1	1A
ASV_139	Bacteria	Pseudomonadota	Gammaproteobacteria	Gammaproteobacteria incertae sedis	Gammaproteobacteria incertae sedis	Sedimenticola	1	1G
ASV_140	Bacteria	Thermodesulfobacteriota	Desulfuromonadia	Desulfuromonadales	NA	NA	1	1A
ASV_141	Bacteria	Bacillota	Bacilli	Bacillales	Bacillaceae	Anaerobacillus	1	1B
ASV_142	Bacteria	Pseudomonadota	Gammaproteobacteria	Oceanospirillales	NA	NA	1	1G
ASV_143	Bacteria	Thermodesulfobacteriota	Desulfuromonadia	Desulfuromonadales	NA	NA	1	1A
ASV_144	Bacteria	Pseudomonadota	Gammaproteobacteria	Oceanospirillales	Alcanivoracaceae	Ketobacter	1	1G
ASV_145	Bacteria	Bacillota	Clostridia	Eubacteriales	Desulfitobacteriaceae	Desulfosporosinus	1	1C
ASV_146	Bacteria	NA	NA	NA	NA	NA	1	1A
ASV_147	Bacteria	Pseudomonadota	Gammaproteobacteria	Oceanospirillales	NA	NA	1	1G
ASV_148	Bacteria	Bacillota	Clostridia	Eubacteriales	Clostridiaceae	NA	3	3C
ASV_149	Bacteria	NA	NA	NA	NA	NA	1	1A
ASV_150	Bacteria	NA	NA	NA	NA	NA	1	1A
ASV_151	Bacteria	Thermodesulfobacteriota	Desulfuromonadia	Desulfuromonadales	NA	NA	1	1A
ASV_152	Bacteria	Thermodesulfobacteriota	Desulfuromonadia	Desulfuromonadales	Geobacteraceae	Geobacter	1	1A
ASV_153	Bacteria	Thermodesulfobacteriota	Desulfuromonadia	Desulfuromonadales	NA	NA	1	1A
ASV_154	Bacteria	Bacillota	Clostridia	Eubacteriales	Desulfitobacteriaceae	Desulfosporosinus	1	1C
ASV_155	Bacteria	Thermodesulfobacteriota	Desulfuromonadia	Desulfuromonadales	NA	NA	1	1A
ASV_156	Bacteria	Thermodesulfobacteriota	Desulfuromonadia	Desulfuromonadales	NA	NA	1	1A
ASV_157	Bacteria	Thermodesulfobacteriota	Desulfuromonadia	Desulfuromonadales	NA	NA	1	1A
ASV_158	Bacteria	Thermodesulfobacteriota	Desulfuromonadia	Desulfuromonadales	NA	NA	1	1A
ASV_159	Bacteria	Thermodesulfobacteriota	Desulfuromonadia	Desulfuromonadales	NA	NA	1	1A
ASV_160	Bacteria	Thermodesulfobacteriota	Desulfuromonadia	Desulfuromonadales	NA	NA	1	1A
ASV_161	Bacteria	Pseudomonadota	Gammaproteobacteria	Alteromonadales	Alteromonadaceae	NA	1	1G
ASV_162	Bacteria	Thermodesulfobacteriota	Desulfuromonadia	Desulfuromonadales	NA	NA	1	1A
ASV_163	Bacteria	Thermodesulfobacteriota	Desulfuromonadia	Desulfuromonadales	NA	NA	1	1A
ASV_164	Bacteria	Thermodesulfobacteriota	Desulfuromonadia	Desulfuromonadales	Geobacteraceae	Geobacter	1	1A
ASV_165	Bacteria	Bacillota	Clostridia	Eubacteriales	Clostridiaceae	Clostridium	3	3C
ASV_166	Bacteria	Thermodesulfobacteriota	Desulfuromonadia	Desulfuromonadales	NA	NA	1	1A
ASV_167	Bacteria	Thermodesulfobacteriota	Desulfuromonadia	Desulfuromonadales	NA	NA	1	1A
ASV_168	Bacteria	Pseudomonadota	Gammaproteobacteria	Oceanospirillales	NA	NA	1	1G
ASV_169	Bacteria	Thermodesulfobacteriota	Desulfuromonadia	Desulfuromonadales	NA	NA	1	1A
ASV_170	Bacteria	NA	NA	NA	NA	NA	3	3N
ASV_171	Bacteria	Thermodesulfobacteriota	Desulfuromonadia	Desulfuromonadales	NA	NA	1	1A
ASV_172	Bacteria	Thermodesulfobacteriota	Desulfuromonadia	Desulfuromonadales	NA	NA	1	1A
ASV_173	Bacteria	Thermodesulfobacteriota	Desulfuromonadia	Desulfuromonadales	NA	NA	1	1A
ASV_174	Bacteria	NA	NA	NA	NA	NA	1	1G
ASV_175	Bacteria	Thermodesulfobacteriota	Desulfuromonadia	Desulfuromonadales	NA	NA	1	1A
ASV_176	Bacteria	Thermodesulfobacteriota	Desulfuromonadia	Desulfuromonadales	NA	NA	1	1A
ASV_177	Bacteria	Thermodesulfobacteriota	Desulfuromonadia	Desulfuromonadales	NA	NA	1	1A
ASV_178	Bacteria	Thermodesulfobacteriota	Desulfuromonadia	Desulfuromonadales	NA	NA	1	1A
ASV_179	Bacteria	Thermodesulfobacteriota	Desulfuromonadia	Desulfuromonadales	NA	NA	1	1A
ASV_180	Bacteria	NA	NA	NA	NA	NA	1	1A
ASV_181	Bacteria	Bacillota	Clostridia	Eubacteriales	Desulfitobacteriaceae	Desulfosporosinus	1	1C
ASV_182	Bacteria	Thermodesulfobacteriota	Desulfuromonadia	Desulfuromonadales	NA	NA	1	1A
ASV_183	Bacteria	Pseudomonadota	Gammaproteobacteria	Oceanospirillales	NA	NA	1	1G
ASV_184	Bacteria	Thermodesulfobacteriota	Desulfuromonadia	Desulfuromonadales	NA	NA	1	1A
ASV_185	Bacteria	Thermodesulfobacteriota	Desulfuromonadia	Desulfuromonadales	NA	NA	1	1A
ASV_186	Bacteria	Thermodesulfobacteriota	Desulfuromonadia	Desulfuromonadales	NA	NA	1	1A
ASV_187	Bacteria	Bacillota	Clostridia	Eubacteriales	Desulfitobacteriaceae	Desulfosporosinus	2	2C
ASV_188	Bacteria	Thermodesulfobacteriota	Desulfuromonadia	Desulfuromonadales	NA	NA	1	1A
ASV_189	Bacteria	Pseudomonadota	Gammaproteobacteria	NA	NA	NA	1	1G
ASV_190	Bacteria	Bacillota	Clostridia	Eubacteriales	Desulfitobacteriaceae	Desulfosporosinus	1	1C
ASV_191	Bacteria	Thermodesulfobacteriota	Desulfuromonadia	Desulfuromonadales	NA	NA	1	1A
ASV_192	Bacteria	NA	NA	NA	NA	NA	1	1A
ASV_193	Bacteria	NA	NA	NA	NA	NA	1	1A
ASV_194	Bacteria	Pseudomonadota	Gammaproteobacteria	Gammaproteobacteria incertae sedis	Gammaproteobacteria incertae sedis	Sedimenticola	1	1G
ASV_195	Bacteria	Thermodesulfobacteriota	Desulfuromonadia	Desulfuromonadales	NA	NA	1	1A
ASV_196	Bacteria	Thermodesulfobacteriota	Desulfuromonadia	Desulfuromonadales	NA	NA	1	1A
ASV_197	Bacteria	Thermodesulfobacteriota	Desulfuromonadia	Desulfuromonadales	NA	NA	1	1A
ASV_198	Bacteria	Thermodesulfobacteriota	Desulfuromonadia	Desulfuromonadales	NA	NA	1	1A
ASV_199	Bacteria	Thermodesulfobacteriota	Desulfuromonadia	Desulfuromonadales	NA	NA	1	1A
ASV_200	Bacteria	Bacillota	Clostridia	Eubacteriales	Desulfitobacteriaceae	Desulfosporosinus	1	1C
ASV_201	Bacteria	Bacillota	Clostridia	Eubacteriales	Desulfitobacteriaceae	Desulfosporosinus	1	1C
ASV_202	Bacteria	Thermodesulfobacteriota	Desulfuromonadia	Desulfuromonadales	NA	NA	1	1A
ASV_203	Bacteria	Thermodesulfobacteriota	Desulfuromonadia	Desulfuromonadales	NA	NA	1	1A
ASV_204	Bacteria	Thermodesulfobacteriota	Desulfuromonadia	Desulfuromonadales	NA	NA	1	1A
ASV_205	Bacteria	Thermodesulfobacteriota	Desulfuromonadia	NA	NA	NA	1	1A
ASV_206	Bacteria	Pseudomonadota	Gammaproteobacteria	Oceanospirillales	NA	NA	1	1O
ASV_207	Bacteria	NA	NA	NA	NA	NA	1	1A
ASV_208	Bacteria	Bacillota	Clostridia	Eubacteriales	Desulfitobacteriaceae	Desulfosporosinus	1	1C
ASV_209	Bacteria	Thermodesulfobacteriota	Desulfuromonadia	Desulfuromonadales	Geobacteraceae	Geobacter	1	1A
ASV_210	Bacteria	Thermodesulfobacteriota	Desulfuromonadia	Desulfuromonadales	Geopsychrobacteraceae	Malonomonas	1	1A
ASV_211	Bacteria	NA	NA	NA	NA	NA	1	1A
ASV_212	Bacteria	Thermodesulfobacteriota	Desulfuromonadia	Desulfuromonadales	NA	NA	1	1A
ASV_213	Bacteria	Pseudomonadota	Gammaproteobacteria	NA	NA	NA	1	1E
ASV_214	Bacteria	NA	NA	NA	NA	NA	1	1A
ASV_215	Bacteria	NA	NA	NA	NA	NA	1	1A
ASV_216	Bacteria	Bacillota	Clostridia	Eubacteriales	Desulfitobacteriaceae	Desulfosporosinus	2	2C
ASV_217	Bacteria	Pseudomonadota	Betaproteobacteria	Burkholderiales	Comamonadaceae	NA	1	1K
ASV_218	Bacteria	Thermodesulfobacteriota	Desulfovibrionia	Desulfovibrionales	Desulfovibrionaceae	Desulfovibrio	3	3
ASV_219	Bacteria	NA	NA	NA	NA	NA	1	1A
ASV_220	Bacteria	Pseudomonadota	Gammaproteobacteria	NA	NA	NA	1	1G
ASV_221	Bacteria	Pseudomonadota	Gammaproteobacteria	NA	NA	NA	1	1
ASV_222	Bacteria	Bacillota	Clostridia	Eubacteriales	Eubacteriaceae	Acetobacterium	3	3C
ASV_223	Bacteria	Pseudomonadota	Gammaproteobacteria	NA	NA	NA	1	1G
ASV_224	Bacteria	Thermodesulfobacteriota	Desulfuromonadia	Desulfuromonadales	NA	NA	1	1A
ASV_225	Bacteria	Pseudomonadota	Gammaproteobacteria	Chromatiales	Chromatiaceae	Thiobaca	4	4G
ASV_226	Bacteria	Pseudomonadota	NA	NA	NA	NA	1	1B
ASV_227	Bacteria	Cyanobacteria	Cyanophyceae	Nostocales	Nostocaceae	Halotia	1	1B
ASV_228	Bacteria	NA	NA	NA	NA	NA	1	1A
ASV_229	Bacteria	Thermodesulfobacteriota	Desulfuromonadia	Desulfuromonadales	NA	NA	1	1A
ASV_230	Bacteria	Bacillota	Bacilli	Bacillales	Bacillaceae	Anaerobacillus	1	1B
ASV_231	Bacteria	Thermodesulfobacteriota	Desulfuromonadia	Desulfuromonadales	NA	NA	1	1A
ASV_232	Bacteria	Bacillota	Clostridia	Eubacteriales	Desulfitobacteriaceae	Desulfosporosinus	1	1C
ASV_233	Bacteria	Thermodesulfobacteriota	Desulfuromonadia	Desulfuromonadales	Geobacteraceae	Geobacter	1	1A
ASV_234	Bacteria	Thermodesulfobacteriota	Desulfuromonadia	Desulfuromonadales	NA	NA	1	1A
ASV_235	Bacteria	Thermodesulfobacteriota	Desulfuromonadia	Desulfuromonadales	Geobacteraceae	Geobacter	1	1A
ASV_236	Bacteria	Thermodesulfobacteriota	Desulfuromonadia	Desulfuromonadales	NA	NA	1	1A
ASV_237	Bacteria	Thermodesulfobacteriota	Desulfuromonadia	Desulfuromonadales	NA	NA	1	1A
ASV_238	Bacteria	Thermodesulfobacteriota	Desulfuromonadia	Desulfuromonadales	NA	NA	1	1A
ASV_239	Bacteria	Pseudomonadota	Gammaproteobacteria	Chromatiales	Chromatiaceae	Thiobaca	4	4G
ASV_240	Bacteria	Pseudomonadota	Gammaproteobacteria	NA	NA	NA	1	1G
ASV_241	Bacteria	Thermodesulfobacteriota	Desulfuromonadia	Desulfuromonadales	NA	NA	1	1A
ASV_242	Bacteria	NA	NA	NA	NA	NA	1	1A
ASV_243	Bacteria	Thermodesulfobacteriota	Desulfuromonadia	Desulfuromonadales	NA	NA	1	1A
ASV_244	Bacteria	Bacteroidota	Bacteroidia	Bacteroidales	Bacteroidaceae	Bacteroides	3	3L
ASV_245	Bacteria	Thermodesulfobacteriota	Desulfuromonadia	Desulfuromonadales	NA	NA	1	1A
ASV_246	Bacteria	Thermodesulfobacteriota	Desulfuromonadia	Desulfuromonadales	NA	NA	1	1A
ASV_247	Bacteria	Thermodesulfobacteriota	Desulfuromonadia	Desulfuromonadales	NA	NA	1	1A
ASV_248	Bacteria	NA	NA	NA	NA	NA	2	2C
ASV_249	Bacteria	NA	NA	NA	NA	NA	2	2C
ASV_250	Bacteria	Thermodesulfobacteriota	Desulfuromonadia	Desulfuromonadales	NA	NA	1	1A
ASV_251	Bacteria	Bacteroidota	NA	NA	NA	NA	3	3L
ASV_252	Bacteria	Thermodesulfobacteriota	Desulfuromonadia	Desulfuromonadales	NA	NA	1	1A
ASV_253	Bacteria	Pseudomonadota	Gammaproteobacteria	Oceanospirillales	NA	NA	1	1G
ASV_254	Bacteria	Thermodesulfobacteriota	Desulfuromonadia	NA	NA	NA	1	1
ASV_255	Bacteria	Thermodesulfobacteriota	Desulfuromonadia	Desulfuromonadales	NA	NA	1	1A
ASV_256	Bacteria	Pseudomonadota	NA	NA	NA	NA	1	1J
ASV_257	Bacteria	Thermodesulfobacteriota	Desulfuromonadia	NA	NA	NA	1	1A
ASV_258	Bacteria	Thermodesulfobacteriota	Desulfuromonadia	Desulfuromonadales	NA	NA	1	1A
ASV_259	Bacteria	Thermodesulfobacteriota	Desulfuromonadia	Desulfuromonadales	NA	NA	1	1A
ASV_260	Bacteria	Thermodesulfobacteriota	Desulfuromonadia	Desulfuromonadales	NA	NA	1	1A
ASV_261	Bacteria	Thermodesulfobacteriota	Desulfuromonadia	Desulfuromonadales	NA	NA	1	1A
ASV_262	Bacteria	Thermodesulfobacteriota	Desulfuromonadia	Desulfuromonadales	NA	NA	1	1A
ASV_263	Bacteria	Pseudomonadota	Gammaproteobacteria	NA	NA	NA	1	1
ASV_264	Bacteria	Pseudomonadota	NA	NA	NA	NA	2	2C
ASV_265	Bacteria	Thermodesulfobacteriota	Desulfuromonadia	Desulfuromonadales	NA	NA	1	1A
ASV_266	Bacteria	Pseudomonadota	Gammaproteobacteria	Oceanospirillales	Alcanivoracaceae	Ketobacter	1	1G
ASV_267	Bacteria	Bacillota	Clostridia	Eubacteriales	NA	NA	3	3A
ASV_268	Bacteria	Bacillota	Clostridia	Eubacteriales	Desulfitobacteriaceae	Desulfosporosinus	1	1C
ASV_269	Bacteria	NA	NA	NA	NA	NA	3	3C
ASV_270	Bacteria	Bacillota	Clostridia	Eubacteriales	Clostridiaceae	Clostridium	3	3C
ASV_271	Bacteria	Pseudomonadota	NA	NA	NA	NA	1	1G
ASV_272	Bacteria	Thermodesulfobacteriota	Desulfuromonadia	Desulfuromonadales	NA	NA	1	1A
ASV_273	Bacteria	NA	NA	NA	NA	NA	1	1G
ASV_274	Bacteria	Pseudomonadota	NA	NA	NA	NA	1	1G
ASV_275	Bacteria	Pseudomonadota	Gammaproteobacteria	NA	NA	NA	1	1G
ASV_276	Bacteria	Thermodesulfobacteriota	Desulfuromonadia	Desulfuromonadales	NA	NA	1	1A
ASV_277	Bacteria	Pseudomonadota	Gammaproteobacteria	Gammaproteobacteria incertae sedis	Gammaproteobacteria incertae sedis	Sedimenticola	1	1G
ASV_278	Bacteria	Pseudomonadota	Gammaproteobacteria	Aeromonadales	Aeromonadaceae	Tolumonas	1	1G
ASV_279	Bacteria	Thermodesulfobacteriota	Desulfuromonadia	Desulfuromonadales	NA	NA	1	1A
ASV_280	Bacteria	NA	NA	NA	NA	NA	1	1A
ASV_281	Bacteria	Pseudomonadota	Gammaproteobacteria	NA	NA	NA	1	1
ASV_282	Bacteria	Bacillota	Clostridia	Eubacteriales	Clostridiaceae	Clostridium	2	2D
ASV_283	Bacteria	Thermodesulfobacteriota	NA	NA	NA	NA	3	3E
ASV_284	Bacteria	Thermodesulfobacteriota	Desulfuromonadia	Desulfuromonadales	NA	NA	1	1A
ASV_285	Bacteria	Thermodesulfobacteriota	Desulfuromonadia	Desulfuromonadales	NA	NA	1	1A
ASV_286	Bacteria	Thermodesulfobacteriota	Desulfovibrionia	Desulfovibrionales	Desulfovibrionaceae	Desulfovibrio_H	3	3E
ASV_287	Bacteria	Thermodesulfobacteriota	Desulfuromonadia	Desulfuromonadales	NA	NA	1	1A
ASV_288	Bacteria	Bacillota	Clostridia	Eubacteriales	Clostridiaceae	Clostridium	3	3I
ASV_289	Bacteria	Thermodesulfobacteriota	Desulfuromonadia	Desulfuromonadales	NA	NA	1	1A
ASV_290	Bacteria	Pseudomonadota	Gammaproteobacteria	Gammaproteobacteria incertae sedis	Gammaproteobacteria incertae sedis	Sedimenticola	1	1G
ASV_291	Bacteria	Pseudomonadota	Gammaproteobacteria	Aeromonadales	Aeromonadaceae	Tolumonas	1	1G
ASV_292	Bacteria	Thermodesulfobacteriota	Desulfuromonadia	Desulfuromonadales	NA	NA	1	1A
ASV_293	Bacteria	Pseudomonadota	Gammaproteobacteria	Oceanospirillales	Oceanospirillaceae	NA	1	1G
ASV_294	Bacteria	Thermodesulfobacteriota	NA	NA	NA	NA	1	1A
ASV_295	Bacteria	Bacillota	Bacilli	Bacillales	Bacillaceae	Anaerobacillus	1	1B
ASV_296	Bacteria	Thermodesulfobacteriota	Desulfuromonadia	Desulfuromonadales	Geopsychrobacteraceae	Malonomonas	1	1A
ASV_297	Bacteria	Pseudomonadota	Gammaproteobacteria	Oceanospirillales	NA	NA	1	1G
ASV_298	Bacteria	Thermodesulfobacteriota	Desulfovibrionia	Desulfovibrionales	Desulfovibrionaceae	NA	3	3N
ASV_299	Bacteria	Thermodesulfobacteriota	NA	NA	NA	NA	3	3E
ASV_300	Bacteria	Thermodesulfobacteriota	Desulfuromonadia	Desulfuromonadales	NA	NA	1	1A
ASV_301	Bacteria	Thermodesulfobacteriota	Desulfuromonadia	Desulfuromonadales	NA	NA	1	1A
ASV_302	Bacteria	Thermodesulfobacteriota	Desulfuromonadia	Desulfuromonadales	NA	NA	1	1A
ASV_303	Bacteria	Thermodesulfobacteriota	Desulfuromonadia	Desulfuromonadales	NA	NA	1	1A
ASV_304	Bacteria	Thermodesulfobacteriota	Desulfuromonadia	Desulfuromonadales	NA	NA	1	1A
ASV_305	Bacteria	Thermodesulfobacteriota	Desulfuromonadia	Desulfuromonadales	NA	NA	1	1A
ASV_306	Bacteria	Thermodesulfobacteriota	Desulfuromonadia	Desulfuromonadales	NA	NA	1	1A
ASV_307	Bacteria	Bacillota	Clostridia	Eubacteriales	Desulfitobacteriaceae	Desulfosporosinus	2	2C
ASV_308	Bacteria	Bacillota	NA	NA	NA	NA	2	2D
ASV_309	Bacteria	NA	NA	NA	NA	NA	1	1A
ASV_310	Bacteria	Thermodesulfobacteriota	Desulfuromonadia	Desulfuromonadales	NA	NA	1	1A
ASV_311	Bacteria	Pseudomonadota	Gammaproteobacteria	Oceanospirillales	NA	NA	1	1G
ASV_312	Bacteria	Bacteroidota	Bacteroidia	Marinilabiliales	Prolixibacteraceae	NA	3	3L
ASV_313	Bacteria	Thermodesulfobacteriota	Desulfuromonadia	Desulfuromonadales	NA	NA	1	1A
ASV_314	Bacteria	Pseudomonadota	Gammaproteobacteria	Oceanospirillales	Alcanivoracaceae	Ketobacter	1	1G
ASV_315	Bacteria	Thermodesulfobacteriota	Desulfuromonadia	Desulfuromonadales	Geobacteraceae	Geobacter	1	1A
ASV_316	Bacteria	Thermodesulfobacteriota	Desulfuromonadia	Desulfuromonadales	NA	NA	1	1A
ASV_317	Bacteria	Thermodesulfobacteriota	Desulfuromonadia	Desulfuromonadales	NA	NA	1	1A
ASV_318	Bacteria	NA	NA	NA	NA	NA	1	1A
ASV_319	Bacteria	Thermodesulfobacteriota	Desulfuromonadia	Desulfuromonadales	NA	NA	1	1A
ASV_320	Bacteria	Thermodesulfobacteriota	Desulfuromonadia	Desulfuromonadales	NA	NA	1	1A
ASV_321	Bacteria	Bacillota	Clostridia	Eubacteriales	NA	NA	3	3C
ASV_322	Bacteria	Thermodesulfobacteriota	NA	NA	NA	NA	3	3E
ASV_323	Bacteria	NA	NA	NA	NA	NA	1	1A
ASV_324	Bacteria	Thermodesulfobacteriota	Desulfuromonadia	Desulfuromonadales	NA	NA	1	1A
ASV_325	Bacteria	Pseudomonadota	Gammaproteobacteria	Oceanospirillales	NA	NA	1	1G
ASV_326	Bacteria	Pseudomonadota	Gammaproteobacteria	Gammaproteobacteria incertae sedis	Gammaproteobacteria incertae sedis	Sedimenticola	1	1G
ASV_327	Bacteria	NA	NA	NA	NA	NA	3	3J
ASV_328	Bacteria	Thermodesulfobacteriota	Desulfuromonadia	Desulfuromonadales	NA	NA	1	1A
ASV_329	Bacteria	Thermodesulfobacteriota	Desulfuromonadia	Desulfuromonadales	NA	NA	1	1A
ASV_330	Bacteria	Bacillota	Clostridia	Eubacteriales	Lachnospiraceae	NA	3	3C
ASV_331	Bacteria	Thermodesulfobacteriota	Desulfuromonadia	Desulfuromonadales	NA	NA	1	1A
ASV_332	Bacteria	NA	NA	NA	NA	NA	3	3N
ASV_333	Bacteria	Thermodesulfobacteriota	Desulfuromonadia	Desulfuromonadales	NA	NA	1	1A
ASV_334	Bacteria	Bacillota	Negativicutes	Veillonellales	Veillonellaceae	Megasphaera	2	2D
ASV_335	Bacteria	Thermodesulfobacteriota	Desulfuromonadia	Desulfuromonadales	NA	NA	1	1A
ASV_336	Bacteria	Thermodesulfobacteriota	Desulfuromonadia	Desulfuromonadales	NA	NA	1	1A
ASV_337	Bacteria	Thermodesulfobacteriota	Desulfuromonadia	Desulfuromonadales	NA	NA	1	1A
ASV_338	Bacteria	Thermodesulfobacteriota	Desulfuromonadia	Desulfuromonadales	NA	NA	1	1A
ASV_339	Bacteria	Thermodesulfobacteriota	Desulfuromonadia	Desulfuromonadales	NA	NA	1	1A
ASV_340	Bacteria	Thermodesulfobacteriota	Desulfuromonadia	Desulfuromonadales	NA	NA	1	1A
ASV_341	Bacteria	NA	NA	NA	NA	NA	3	3N
ASV_342	Bacteria	Pseudomonadota	Gammaproteobacteria	Gammaproteobacteria incertae sedis	Gammaproteobacteria incertae sedis	Sedimenticola	1	1G
ASV_343	Bacteria	Thermodesulfobacteriota	NA	NA	NA	NA	2	2D
ASV_344	Bacteria	Thermodesulfobacteriota	Desulfuromonadia	Desulfuromonadales	NA	NA	1	1A
ASV_345	Bacteria	Bacillota	Clostridia	Eubacteriales	Desulfitobacteriaceae	Desulfosporosinus	2	2C
ASV_346	Bacteria	NA	NA	NA	NA	NA	3	3I
ASV_347	Bacteria	Thermodesulfobacteriota	Desulfuromonadia	Desulfuromonadales	NA	NA	1	1A
ASV_348	Bacteria	Thermodesulfobacteriota	Desulfuromonadia	Desulfuromonadales	NA	NA	1	1A
ASV_349	Bacteria	Thermodesulfobacteriota	Desulfuromonadia	Desulfuromonadales	NA	NA	1	1A
ASV_350	Bacteria	Thermodesulfobacteriota	Desulfuromonadia	Desulfuromonadales	NA	NA	1	1A
ASV_351	Archaea	Euryarchaeota	Methanobacteria	Methanobacteriales	Methanobacteriaceae	Methanobacterium	2	2B
ASV_352	Bacteria	Bacteroidota	Bacteroidia	Bacteroidales	Bacteroidaceae	Bacteroides	3	3L
ASV_353	Bacteria	Thermodesulfobacteriota	Desulfuromonadia	Desulfuromonadales	Geobacteraceae	Geobacter	1	1A
ASV_354	Bacteria	NA	NA	NA	NA	NA	1	1A
ASV_355	Bacteria	Thermodesulfobacteriota	Desulfuromonadia	Desulfuromonadales	NA	NA	1	1A
ASV_356	Bacteria	Pseudomonadota	Gammaproteobacteria	NA	NA	NA	1	1
ASV_357	Bacteria	Pseudomonadota	NA	NA	NA	NA	1	1G
ASV_358	Bacteria	Bacillota	Clostridia	Eubacteriales	NA	NA	3	3I
ASV_359	Bacteria	Thermodesulfobacteriota	Desulfuromonadia	Desulfuromonadales	NA	NA	1	1A
ASV_360	Bacteria	Pseudomonadota	Gammaproteobacteria	Oceanospirillales	Alcanivoracaceae	Ketobacter	1	1G
ASV_361	Bacteria	Thermodesulfobacteriota	Desulfuromonadia	Desulfuromonadales	NA	NA	1	1A
ASV_362	Bacteria	Thermodesulfobacteriota	Desulfuromonadia	Desulfuromonadales	NA	NA	1	1A
ASV_363	Bacteria	Thermodesulfobacteriota	Desulfuromonadia	Desulfuromonadales	NA	NA	1	1A
ASV_364	Bacteria	Pseudomonadota	Gammaproteobacteria	Oceanospirillales	NA	NA	1	1G
ASV_365	Bacteria	Thermodesulfobacteriota	Desulfuromonadia	Desulfuromonadales	NA	NA	1	1A
ASV_366	Bacteria	Thermodesulfobacteriota	Desulfuromonadia	Desulfuromonadales	NA	NA	1	1A
ASV_367	Bacteria	Thermodesulfobacteriota	Desulfuromonadia	Desulfuromonadales	Geobacteraceae	Geobacter	1	1A
ASV_368	Bacteria	Pseudomonadota	Gammaproteobacteria	NA	NA	NA	1	1G
ASV_369	Bacteria	Thermodesulfobacteriota	Desulfuromonadia	Desulfuromonadales	NA	NA	1	1A
ASV_370	Bacteria	Thermodesulfobacteriota	Desulfuromonadia	Desulfuromonadales	NA	NA	1	1A
ASV_371	Bacteria	Thermodesulfobacteriota	Desulfuromonadia	Desulfuromonadales	NA	NA	1	1A
ASV_372	Bacteria	Pseudomonadota	Gammaproteobacteria	Methylococcales	Methylococcaceae	Methylomonas	1	1O
ASV_373	Bacteria	Bacillota	Clostridia	Eubacteriales	Lachnospiraceae	NA	4	4F
ASV_374	Bacteria	Thermodesulfobacteriota	Desulfuromonadia	Desulfuromonadales	NA	NA	1	1A
ASV_375	Bacteria	Thermodesulfobacteriota	Desulfuromonadia	Desulfuromonadales	NA	NA	1	1A
ASV_376	Bacteria	Pseudomonadota	Gammaproteobacteria	Oceanospirillales	Oceanospirillaceae	NA	1	1G
ASV_377	Bacteria	NA	NA	NA	NA	NA	3	3L
ASV_378	Bacteria	Thermodesulfobacteriota	Desulfuromonadia	Desulfuromonadales	NA	NA	1	1A
ASV_379	Bacteria	Pseudomonadota	Gammaproteobacteria	NA	NA	NA	1	1G
ASV_380	Bacteria	NA	NA	NA	NA	NA	3	3C
ASV_381	Bacteria	Thermodesulfobacteriota	Desulfovibrionia	Desulfovibrionales	Desulfovibrionaceae	NA	3	3E
ASV_382	Bacteria	Thermodesulfobacteriota	Desulfuromonadia	Desulfuromonadales	NA	NA	1	1A
ASV_383	Bacteria	Thermodesulfobacteriota	Desulfuromonadia	Desulfuromonadales	NA	NA	1	1A
ASV_384	Bacteria	NA	NA	NA	NA	NA	1	1A
ASV_385	Bacteria	Thermodesulfobacteriota	Desulfuromonadia	Desulfuromonadales	NA	NA	1	1A
ASV_386	Bacteria	Thermodesulfobacteriota	Desulfovibrionia	Desulfovibrionales	Desulfovibrionaceae	Desulfovibrio	3	3P
ASV_387	Bacteria	Thermodesulfobacteriota	Desulfobulbia	Desulfobulbales	Desulfobulbaceae	Desulfobulbus	3	3E
ASV_388	Bacteria	Thermodesulfobacteriota	Desulfuromonadia	Desulfuromonadales	NA	NA	1	1A
ASV_389	Bacteria	Thermodesulfobacteriota	NA	NA	NA	NA	3	3E
ASV_390	Bacteria	Bacillota	Clostridia	Eubacteriales	Clostridiaceae	Clostridium	3	3C
ASV_391	Bacteria	Thermodesulfobacteriota	Desulfuromonadia	Desulfuromonadales	NA	NA	1	1A
ASV_392	Bacteria	Thermodesulfobacteriota	Desulfuromonadia	Desulfuromonadales	NA	NA	1	1A
ASV_393	Bacteria	Bacillota	Clostridia	Eubacteriales	Lachnospiraceae	Blautia	4	4F
ASV_394	Bacteria	NA	NA	NA	NA	NA	3	3S
ASV_395	Bacteria	Thermodesulfobacteriota	Desulfuromonadia	Desulfuromonadales	NA	NA	1	1A
ASV_396	Bacteria	Thermodesulfobacteriota	Desulfuromonadia	Desulfuromonadales	NA	NA	1	1A
ASV_397	Bacteria	Bacillota	Clostridia	Eubacteriales	NA	NA	4	4F
ASV_398	Bacteria	NA	NA	NA	NA	NA	3	3N
ASV_399	Bacteria	Bacillota	Clostridia	Eubacteriales	Eubacteriaceae	Acetobacterium	3	3C
ASV_400	Bacteria	Thermodesulfobacteriota	Desulfuromonadia	Desulfuromonadales	NA	NA	1	1A
ASV_401	Bacteria	Thermodesulfobacteriota	Desulfuromonadia	Desulfuromonadales	NA	NA	1	1A
ASV_402	Bacteria	Thermodesulfobacteriota	NA	NA	NA	NA	3	3E
ASV_403	Bacteria	Thermodesulfobacteriota	Desulfuromonadia	Desulfuromonadales	NA	NA	1	1A
ASV_404	Bacteria	Thermodesulfobacteriota	Desulfuromonadia	Desulfuromonadales	NA	NA	1	1A
ASV_405	Bacteria	Pseudomonadota	NA	NA	NA	NA	1	1J
ASV_406	Bacteria	Thermodesulfobacteriota	Desulfuromonadia	Desulfuromonadales	Desulfuromonadaceae	Pelobacter	1	1A
ASV_407	Bacteria	Thermodesulfobacteriota	Desulfuromonadia	Desulfuromonadales	NA	NA	1	1A
ASV_408	Bacteria	Thermodesulfobacteriota	Desulfuromonadia	Desulfuromonadales	NA	NA	1	1A
ASV_409	Bacteria	Thermodesulfobacteriota	Desulfuromonadia	Desulfuromonadales	NA	NA	1	1A
ASV_410	Bacteria	Thermodesulfobacteriota	Desulfuromonadia	Desulfuromonadales	NA	NA	1	1A
ASV_411	Bacteria	NA	NA	NA	NA	NA	2	2C
ASV_412	Bacteria	Thermodesulfobacteriota	Desulfovibrionia	Desulfovibrionales	Desulfovibrionaceae	Desulfovibrio	3	3P
ASV_413	Bacteria	Thermodesulfobacteriota	Desulfuromonadia	Desulfuromonadales	NA	NA	1	1A
ASV_414	Bacteria	Cyanobacteria	Cyanophyceae	Pleurocapsales	Xenococcaceae	Xenococcus	1	1B
ASV_415	Bacteria	Thermodesulfobacteriota	Desulfuromonadia	Desulfuromonadales	NA	NA	1	1A
ASV_416	Bacteria	Thermodesulfobacteriota	Desulfovibrionia	Desulfovibrionales	Desulfovibrionaceae	Desulfovibrio	3	3
ASV_417	Bacteria	Pseudomonadota	Gammaproteobacteria	Chromatiales	Chromatiaceae	Thiobaca	4	4G
ASV_418	Bacteria	Pseudomonadota	Gammaproteobacteria	NA	NA	NA	1	1G
ASV_419	Bacteria	Thermodesulfobacteriota	NA	NA	NA	NA	3	3P
ASV_420	Bacteria	NA	NA	NA	NA	NA	1	1A
ASV_421	Bacteria	Thermodesulfobacteriota	Desulfuromonadia	Desulfuromonadales	NA	NA	1	1A
ASV_422	Bacteria	NA	NA	NA	NA	NA	2	2D
ASV_423	Bacteria	Verrucomicrobiota	Opitutae	Puniceicoccales	Puniceicoccaceae	Cerasicoccus	3	3E
ASV_424	Bacteria	Thermodesulfobacteriota	Desulfuromonadia	Desulfuromonadales	NA	NA	1	1A
ASV_425	Bacteria	Thermodesulfobacteriota	NA	NA	NA	NA	3	3H
ASV_426	Bacteria	Thermodesulfobacteriota	Desulfuromonadia	Desulfuromonadales	NA	NA	1	1A
ASV_427	Bacteria	Thermodesulfobacteriota	Desulfuromonadia	Desulfuromonadales	NA	NA	1	1A
ASV_428	Bacteria	Pseudomonadota	NA	NA	NA	NA	1	1G
ASV_429	Bacteria	Bacillota	Clostridia	Eubacteriales	Desulfitobacteriaceae	Desulfosporosinus	1	1C
ASV_430	Bacteria	Pseudomonadota	NA	NA	NA	NA	1	1J
ASV_431	Bacteria	Bacillota	Clostridia	Eubacteriales	Clostridiaceae	NA	3	3C
ASV_432	Bacteria	Thermodesulfobacteriota	Desulfovibrionia	Desulfovibrionales	Desulfovibrionaceae	Desulfovibrio	3	3
ASV_433	Bacteria	Thermodesulfobacteriota	Desulfuromonadia	Desulfuromonadales	NA	NA	1	1A
ASV_434	Bacteria	Pseudomonadota	Gammaproteobacteria	NA	NA	NA	1	1
ASV_435	Bacteria	Pseudomonadota	Gammaproteobacteria	NA	NA	NA	1	1A
ASV_436	Bacteria	Pseudomonadota	NA	NA	NA	NA	1	1J
ASV_437	Bacteria	NA	NA	NA	NA	NA	3	3L
ASV_438	Bacteria	Thermodesulfobacteriota	Desulfuromonadia	Desulfuromonadales	NA	NA	1	1A
ASV_439	Bacteria	Bacillota	Clostridia	Eubacteriales	NA	NA	3	3I
ASV_440	Bacteria	Thermodesulfobacteriota	Desulfovibrionia	Desulfovibrionales	Desulfovibrionaceae	Desulfovibrio	2	2C
ASV_441	Bacteria	Thermodesulfobacteriota	Desulfuromonadia	Desulfuromonadales	NA	NA	1	1A
ASV_442	Bacteria	Thermodesulfobacteriota	Desulfovibrionia	Desulfovibrionales	Desulfovibrionaceae	NA	2	2C
ASV_443	Bacteria	Bacillota	Bacilli	Bacillales	Bacillaceae	Bacillus	1	1K
ASV_444	Bacteria	Thermodesulfobacteriota	Desulfuromonadia	Desulfuromonadales	NA	NA	1	1A
ASV_445	Bacteria	NA	NA	NA	NA	NA	2	2
ASV_446	Bacteria	Thermodesulfobacteriota	Desulfuromonadia	Desulfuromonadales	NA	NA	1	1A
ASV_447	Bacteria	Thermodesulfobacteriota	Desulfuromonadia	Desulfuromonadales	NA	NA	1	1A
ASV_448	Bacteria	NA	NA	NA	NA	NA	3	3A
ASV_449	Bacteria	Thermodesulfobacteriota	NA	NA	NA	NA	3	3K
ASV_450	Bacteria	Pseudomonadota	Gammaproteobacteria	NA	NA	NA	1	1B
ASV_451	Bacteria	Thermodesulfobacteriota	Desulfuromonadia	Desulfuromonadales	NA	NA	1	1A
ASV_452	Bacteria	Pseudomonadota	Betaproteobacteria	NA	NA	NA	1	1P
ASV_453	Bacteria	Thermodesulfobacteriota	Desulfuromonadia	Desulfuromonadales	NA	NA	1	1A
ASV_454	Bacteria	Thermodesulfobacteriota	Desulfuromonadia	Desulfuromonadales	NA	NA	1	1A
ASV_455	Bacteria	Pseudomonadota	Gammaproteobacteria	Gammaproteobacteria incertae sedis	Gammaproteobacteria incertae sedis	Sedimenticola	1	1G
ASV_456	Bacteria	Thermodesulfobacteriota	Desulfuromonadia	Desulfuromonadales	NA	NA	1	1A
ASV_457	Bacteria	NA	NA	NA	NA	NA	1	1A
ASV_458	Bacteria	Thermodesulfobacteriota	Desulfuromonadia	NA	NA	NA	1	1A
ASV_459	Bacteria	Pseudomonadota	NA	NA	NA	NA	1	1F
ASV_460	Bacteria	Thermodesulfobacteriota	Desulfuromonadia	Desulfuromonadales	NA	NA	1	1A
ASV_461	Bacteria	Thermodesulfobacteriota	Desulfuromonadia	Desulfuromonadales	NA	NA	1	1A
ASV_462	Bacteria	Thermodesulfobacteriota	Desulfuromonadia	Desulfuromonadales	NA	NA	1	1A
ASV_463	Bacteria	Thermodesulfobacteriota	Desulfuromonadia	Desulfuromonadales	NA	NA	1	1A
ASV_464	Bacteria	Thermodesulfobacteriota	Desulfuromonadia	Desulfuromonadales	NA	NA	1	1A
ASV_465	Bacteria	Thermodesulfobacteriota	Desulfuromonadia	Desulfuromonadales	NA	NA	1	1A
ASV_466	Bacteria	Thermodesulfobacteriota	Desulfuromonadia	Desulfuromonadales	NA	NA	1	1A
ASV_467	Bacteria	Thermodesulfobacteriota	Desulfuromonadia	Desulfuromonadales	NA	NA	1	1A
ASV_468	Bacteria	Thermodesulfobacteriota	Desulfuromonadia	Desulfuromonadales	NA	NA	1	1A
ASV_469	Bacteria	Thermodesulfobacteriota	Desulfuromonadia	Desulfuromonadales	NA	NA	1	1A
ASV_470	Bacteria	Thermodesulfobacteriota	Desulfuromonadia	Desulfuromonadales	NA	NA	1	1A
ASV_471	Bacteria	Bacillota	NA	NA	NA	NA	3	3A
ASV_472	Bacteria	NA	NA	NA	NA	NA	2	2D
ASV_473	Bacteria	Pseudomonadota	Gammaproteobacteria	NA	NA	NA	1	1G
ASV_474	Bacteria	Thermodesulfobacteriota	Desulfuromonadia	Desulfuromonadales	NA	NA	1	1A
ASV_475	Bacteria	Pseudomonadota	NA	NA	NA	NA	1	1
ASV_476	Bacteria	Thermodesulfobacteriota	Desulfuromonadia	Desulfuromonadales	NA	NA	1	1A
ASV_477	Bacteria	Pseudomonadota	Gammaproteobacteria	Alteromonadales	NA	NA	1	1G
ASV_478	Bacteria	Thermodesulfobacteriota	Desulfuromonadia	Desulfuromonadales	NA	NA	1	1A
ASV_479	Bacteria	Thermodesulfobacteriota	Desulfuromonadia	Desulfuromonadales	NA	NA	1	1A
ASV_480	Bacteria	Thermodesulfobacteriota	Desulfuromonadia	Desulfuromonadales	NA	NA	1	1A
ASV_481	Bacteria	Thermodesulfobacteriota	Desulfuromonadia	Desulfuromonadales	NA	NA	1	1A
ASV_482	Bacteria	Thermodesulfobacteriota	Desulfuromonadia	Desulfuromonadales	NA	NA	1	1A
ASV_483	Bacteria	Thermodesulfobacteriota	Desulfuromonadia	Desulfuromonadales	NA	NA	1	1A
ASV_484	Bacteria	Pseudomonadota	Gammaproteobacteria	Chromatiales	Chromatiaceae	Thiobaca	2	2C
ASV_485	Bacteria	Thermodesulfobacteriota	Desulfuromonadia	Desulfuromonadales	NA	NA	1	1A
ASV_486	Bacteria	Thermodesulfobacteriota	Desulfuromonadia	Desulfuromonadales	NA	NA	1	1A
ASV_487	Bacteria	Pseudomonadota	Gammaproteobacteria	Aeromonadales	Aeromonadaceae	Tolumonas	1	1G
ASV_488	Archaea	Euryarchaeota	Methanobacteria	Methanobacteriales	Methanobacteriaceae	Methanobacterium	2	2B
ASV_489	Bacteria	Thermodesulfobacteriota	Desulfuromonadia	Desulfuromonadales	NA	NA	1	1A
ASV_490	Bacteria	Thermodesulfobacteriota	Desulfuromonadia	Desulfuromonadales	NA	NA	1	1A
ASV_491	Bacteria	Pseudomonadota	Gammaproteobacteria	NA	NA	NA	1	1B
ASV_492	Bacteria	Thermodesulfobacteriota	Desulfuromonadia	Desulfuromonadales	NA	NA	1	1A
ASV_493	Bacteria	Thermodesulfobacteriota	Desulfuromonadia	Desulfuromonadales	NA	NA	1	1A
ASV_494	Bacteria	Thermodesulfobacteriota	Desulfobulbia	Desulfobulbales	Desulfobulbaceae	Desulfobulbus	3	3E
ASV_495	Bacteria	Thermodesulfobacteriota	Desulfuromonadia	Desulfuromonadales	NA	NA	1	1A
ASV_496	Bacteria	Thermodesulfobacteriota	Desulfuromonadia	Desulfuromonadales	NA	NA	1	1A
ASV_497	Bacteria	Thermodesulfobacteriota	Desulfuromonadia	Desulfuromonadales	NA	NA	1	1A
ASV_498	Bacteria	NA	NA	NA	NA	NA	1	1A
ASV_499	Bacteria	NA	NA	NA	NA	NA	1	1A
ASV_500	Bacteria	Pseudomonadota	Gammaproteobacteria	NA	NA	NA	1	1G
ASV_501	Bacteria	Thermodesulfobacteriota	Desulfuromonadia	Desulfuromonadales	NA	NA	1	1A
ASV_502	Bacteria	Pseudomonadota	Betaproteobacteria	Rhodocyclales	Zoogloeaceae	Zoogloea	1	1J
ASV_503	Bacteria	Pseudomonadota	Gammaproteobacteria	Oceanospirillales	NA	NA	1	1E
ASV_504	Bacteria	Thermodesulfobacteriota	Desulfuromonadia	Desulfuromonadales	NA	NA	1	1A
ASV_505	Bacteria	Thermodesulfobacteriota	Desulfuromonadia	Desulfuromonadales	NA	NA	1	1A
ASV_506	Bacteria	Thermodesulfobacteriota	Desulfuromonadia	Desulfuromonadales	NA	NA	1	1A
ASV_507	Bacteria	Pseudomonadota	Gammaproteobacteria	Methylococcales	Methylococcaceae	Methylomonas	1	1G
ASV_508	Bacteria	Thermodesulfobacteriota	Desulfuromonadia	Desulfuromonadales	NA	NA	1	1A
ASV_509	Bacteria	Thermodesulfobacteriota	Desulfuromonadia	Desulfuromonadales	NA	NA	1	1A
ASV_510	Bacteria	Thermodesulfobacteriota	Desulfuromonadia	Desulfuromonadales	NA	NA	1	1A
ASV_511	Bacteria	Pseudomonadota	NA	NA	NA	NA	1	1G
ASV_512	Bacteria	Thermodesulfobacteriota	Desulfuromonadia	Desulfuromonadales	NA	NA	1	1A
ASV_513	Bacteria	Pseudomonadota	Gammaproteobacteria	NA	NA	NA	1	1G
ASV_514	Bacteria	Thermodesulfobacteriota	Desulfuromonadia	Desulfuromonadales	NA	NA	1	1A
ASV_515	Bacteria	Thermodesulfobacteriota	Desulfuromonadia	Desulfuromonadales	NA	NA	1	1A
ASV_516	Bacteria	Thermodesulfobacteriota	Desulfuromonadia	Desulfuromonadales	NA	NA	1	1A
ASV_517	Bacteria	Thermodesulfobacteriota	Desulfuromonadia	Desulfuromonadales	NA	NA	1	1A
ASV_518	Bacteria	Thermodesulfobacteriota	Desulfuromonadia	Desulfuromonadales	NA	NA	1	1A
ASV_519	Bacteria	Thermodesulfobacteriota	Desulfuromonadia	Desulfuromonadales	NA	NA	1	1A
ASV_520	Bacteria	Thermodesulfobacteriota	Desulfovibrionia	Desulfovibrionales	Desulfovibrionaceae	Desulfovibrio	3	3P
ASV_521	Bacteria	Thermodesulfobacteriota	Desulfuromonadia	NA	NA	NA	1	1A
ASV_522	Bacteria	Thermodesulfobacteriota	Desulfuromonadia	Desulfuromonadales	NA	NA	1	1A
ASV_523	Bacteria	Thermodesulfobacteriota	Desulfuromonadia	Desulfuromonadales	NA	NA	1	1A
ASV_524	Bacteria	Thermodesulfobacteriota	Desulfuromonadia	Desulfuromonadales	NA	NA	1	1A
ASV_525	Bacteria	Thermodesulfobacteriota	Desulfuromonadia	Desulfuromonadales	NA	NA	1	1A
ASV_526	Bacteria	Thermodesulfobacteriota	Desulfuromonadia	Desulfuromonadales	NA	NA	1	1A
ASV_527	Bacteria	Thermodesulfobacteriota	Desulfuromonadia	Desulfuromonadales	NA	NA	1	1A
ASV_528	Bacteria	Pseudomonadota	Gammaproteobacteria	NA	NA	NA	1	1G
ASV_529	Bacteria	Thermodesulfobacteriota	Desulfuromonadia	Desulfuromonadales	NA	NA	1	1A
ASV_530	Bacteria	Thermodesulfobacteriota	Desulfuromonadia	Desulfuromonadales	NA	NA	1	1A
ASV_531	Bacteria	Thermodesulfobacteriota	NA	NA	NA	NA	3	3P
ASV_532	Bacteria	Bacteroidota	Bacteroidia	Bacteroidales	NA	NA	3	3L
ASV_533	Bacteria	Thermodesulfobacteriota	Desulfuromonadia	Desulfuromonadales	NA	NA	1	1A
ASV_534	Bacteria	Thermodesulfobacteriota	Desulfuromonadia	Desulfuromonadales	NA	NA	1	1A
ASV_535	Bacteria	Thermodesulfobacteriota	Desulfuromonadia	Desulfuromonadales	NA	NA	1	1A
ASV_536	Bacteria	Thermodesulfobacteriota	Desulfuromonadia	Desulfuromonadales	NA	NA	1	1A
ASV_537	Bacteria	Pseudomonadota	NA	NA	NA	NA	1	1A
ASV_538	Bacteria	Pseudomonadota	Gammaproteobacteria	Gammaproteobacteria incertae sedis	Gammaproteobacteria incertae sedis	Sedimenticola	1	1C
ASV_539	Bacteria	Campylobacterota	Epsilonproteobacteria	Campylobacterales	NA	NA	1	1F
ASV_540	Bacteria	Thermodesulfobacteriota	Desulfovibrionia	Desulfovibrionales	Desulfovibrionaceae	NA	3	3L
ASV_541	Bacteria	Thermodesulfobacteriota	Desulfuromonadia	Desulfuromonadales	NA	NA	1	1A
ASV_542	Bacteria	NA	NA	NA	NA	NA	1	1A
ASV_543	Bacteria	Pseudomonadota	Gammaproteobacteria	Gammaproteobacteria incertae sedis	Gammaproteobacteria incertae sedis	Sedimenticola	1	1G
ASV_544	Bacteria	Thermodesulfobacteriota	Desulfuromonadia	Desulfuromonadales	NA	NA	1	1A
ASV_545	Bacteria	Pseudomonadota	NA	NA	NA	NA	1	1B
ASV_546	Bacteria	Pseudomonadota	NA	NA	NA	NA	1	1
ASV_547	Bacteria	Pseudomonadota	NA	NA	NA	NA	1	1
ASV_548	Bacteria	Thermodesulfobacteriota	Desulfuromonadia	Desulfuromonadales	NA	NA	1	1A
ASV_549	Bacteria	Thermodesulfobacteriota	Desulfuromonadia	Desulfuromonadales	NA	NA	1	1A
ASV_550	Bacteria	Thermodesulfobacteriota	Desulfuromonadia	Desulfuromonadales	NA	NA	1	1A
ASV_551	Bacteria	Thermodesulfobacteriota	Desulfuromonadia	Desulfuromonadales	NA	NA	1	1A
ASV_552	Bacteria	Thermodesulfobacteriota	Desulfuromonadia	Desulfuromonadales	NA	NA	1	1A
ASV_553	Bacteria	Thermodesulfobacteriota	Desulfuromonadia	Desulfuromonadales	NA	NA	1	1A
ASV_554	Bacteria	Thermodesulfobacteriota	Desulfuromonadia	Desulfuromonadales	Geopsychrobacteraceae	Malonomonas	1	1A
ASV_555	Bacteria	Thermodesulfobacteriota	Desulfuromonadia	Desulfuromonadales	NA	NA	1	1A
ASV_556	Bacteria	Thermodesulfobacteriota	Desulfuromonadia	Desulfuromonadales	NA	NA	1	1A
ASV_557	Bacteria	Pseudomonadota	NA	NA	NA	NA	1	1G
ASV_558	Bacteria	Bacillota	Clostridia	Eubacteriales	Clostridiaceae	Clostridium	3	3I
ASV_559	Bacteria	Pseudomonadota	Betaproteobacteria	Burkholderiales	Comamonadaceae	Variovorax	1	1K
ASV_560	Bacteria	NA	NA	NA	NA	NA	1	1A
ASV_561	Bacteria	Thermodesulfobacteriota	Desulfuromonadia	Desulfuromonadales	NA	NA	1	1A
ASV_562	Bacteria	Pseudomonadota	NA	NA	NA	NA	1	1J
ASV_563	Bacteria	Thermodesulfobacteriota	Desulfovibrionia	Desulfovibrionales	Desulfovibrionaceae	Desulfovibrio	3	3
ASV_564	Bacteria	Thermodesulfobacteriota	Desulfuromonadia	Desulfuromonadales	NA	NA	1	1A
ASV_565	Bacteria	Thermodesulfobacteriota	Desulfuromonadia	Desulfuromonadales	NA	NA	1	1A
ASV_566	Bacteria	Thermodesulfobacteriota	Desulfuromonadia	Desulfuromonadales	NA	NA	1	1A
ASV_567	Bacteria	Thermodesulfobacteriota	Desulfuromonadia	Desulfuromonadales	NA	NA	1	1A
ASV_568	Bacteria	Bacteroidota	Bacteroidia	Bacteroidales	Bacteroidaceae	Bacteroides	3	3L
ASV_569	Bacteria	Pseudomonadota	Gammaproteobacteria	Oceanospirillales	NA	NA	1	1G
ASV_570	Bacteria	Thermodesulfobacteriota	Desulfuromonadia	Desulfuromonadales	NA	NA	1	1P
ASV_571	Bacteria	Thermodesulfobacteriota	Desulfuromonadia	Desulfuromonadales	NA	NA	1	1A
ASV_572	Bacteria	Thermodesulfobacteriota	Desulfuromonadia	Desulfuromonadales	Geopsychrobacteraceae	Malonomonas	1	1A
ASV_573	Bacteria	Pseudomonadota	Gammaproteobacteria	NA	NA	NA	1	1G
ASV_574	Bacteria	Bacillota	Clostridia	Eubacteriales	Clostridiaceae	Clostridium	2	2D
ASV_575	Bacteria	Thermodesulfobacteriota	Desulfuromonadia	Desulfuromonadales	Geobacteraceae	Geobacter	1	1A
ASV_576	Bacteria	Pseudomonadota	Alphaproteobacteria	NA	NA	NA	1	1E
ASV_577	Bacteria	Thermodesulfobacteriota	Desulfuromonadia	Desulfuromonadales	NA	NA	1	1A
ASV_578	Bacteria	Pseudomonadota	NA	NA	NA	NA	1	1A
ASV_579	Bacteria	Thermodesulfobacteriota	Desulfuromonadia	Desulfuromonadales	NA	NA	1	1A
ASV_580	Bacteria	NA	NA	NA	NA	NA	1	1A
ASV_581	Bacteria	Thermodesulfobacteriota	Desulfuromonadia	Desulfuromonadales	NA	NA	1	1A
ASV_582	Bacteria	Bacillota	Clostridia	Eubacteriales	Lachnospiraceae	Blautia	4	4F
ASV_583	Bacteria	Bacillota	Clostridia	Eubacteriales	Clostridiaceae	Clostridium	3	3L
ASV_584	Bacteria	Bacillota	Clostridia	Eubacteriales	Clostridiaceae	Clostridium	2	2D
ASV_585	Bacteria	NA	NA	NA	NA	NA	1	1A
ASV_586	Bacteria	Thermodesulfobacteriota	Desulfuromonadia	Desulfuromonadales	NA	NA	1	1A
ASV_587	Bacteria	Thermodesulfobacteriota	Desulfuromonadia	Desulfuromonadales	NA	NA	1	1A
ASV_588	Bacteria	Thermodesulfobacteriota	Desulfuromonadia	Desulfuromonadales	Geobacteraceae	NA	1	1A
ASV_589	Bacteria	Bacillota	NA	NA	NA	NA	3	3A
ASV_590	Bacteria	Thermodesulfobacteriota	Desulfuromonadia	Desulfuromonadales	NA	NA	1	1A
ASV_591	Bacteria	Pseudomonadota	Gammaproteobacteria	NA	NA	NA	1	1G
ASV_592	Bacteria	Thermodesulfobacteriota	Desulfuromonadia	Desulfuromonadales	NA	NA	1	1A
ASV_593	Bacteria	Thermodesulfobacteriota	Desulfuromonadia	Desulfuromonadales	NA	NA	1	1A
ASV_594	Bacteria	Pseudomonadota	NA	NA	NA	NA	1	1G
ASV_595	Bacteria	Thermodesulfobacteriota	Desulfuromonadia	Desulfuromonadales	NA	NA	1	1A
ASV_596	Bacteria	Thermodesulfobacteriota	Desulfuromonadia	Desulfuromonadales	NA	NA	1	1A
ASV_597	Bacteria	Thermodesulfobacteriota	NA	NA	NA	NA	1	1G
ASV_598	Bacteria	Pseudomonadota	Gammaproteobacteria	NA	NA	NA	1	1G
ASV_599	Bacteria	NA	NA	NA	NA	NA	2	2A
ASV_600	Bacteria	Bacteroidota	Bacteroidia	Bacteroidales	Bacteroidaceae	Bacteroides	3	3L
ASV_601	Bacteria	Pseudomonadota	Gammaproteobacteria	Aeromonadales	Aeromonadaceae	Tolumonas	1	1G
ASV_602	Bacteria	Pseudomonadota	Gammaproteobacteria	Oceanospirillales	NA	NA	1	1G
ASV_603	Bacteria	Pseudomonadota	Gammaproteobacteria	Gammaproteobacteria incertae sedis	Gammaproteobacteria incertae sedis	Sedimenticola	1	1O
ASV_604	Bacteria	Pseudomonadota	Gammaproteobacteria	Gammaproteobacteria incertae sedis	Gammaproteobacteria incertae sedis	Sedimenticola	1	1G
ASV_605	Bacteria	Pseudomonadota	Gammaproteobacteria	Chromatiales	NA	NA	1	1
ASV_606	Bacteria	Thermodesulfobacteriota	Desulfuromonadia	Desulfuromonadales	NA	NA	1	1A
ASV_607	Bacteria	Pseudomonadota	Gammaproteobacteria	NA	NA	NA	1	1
ASV_608	Bacteria	Bacillota	Clostridia	Eubacteriales	NA	NA	3	3C
ASV_609	Bacteria	Thermodesulfobacteriota	Desulfuromonadia	Desulfuromonadales	NA	NA	1	1A
ASV_610	Bacteria	Pseudomonadota	Gammaproteobacteria	NA	NA	NA	1	1A
ASV_611	Bacteria	Thermodesulfobacteriota	Desulfuromonadia	Desulfuromonadales	NA	NA	1	1A
ASV_612	Bacteria	Verrucomicrobiota	Terrimicrobiia	Terrimicrobiales	Terrimicrobiaceae	Terrimicrobium	3	3E
ASV_613	Bacteria	Thermodesulfobacteriota	Desulfuromonadia	Desulfuromonadales	NA	NA	1	1A
ASV_614	Bacteria	Pseudomonadota	NA	NA	NA	NA	1	1K
ASV_615	Bacteria	Pseudomonadota	Gammaproteobacteria	NA	NA	NA	1	1P
ASV_616	Bacteria	NA	NA	NA	NA	NA	1	1A
ASV_617	Bacteria	Thermodesulfobacteriota	Desulfuromonadia	NA	NA	NA	1	1G
ASV_618	Bacteria	Pseudomonadota	Gammaproteobacteria	NA	NA	NA	1	1G
ASV_619	Bacteria	NA	NA	NA	NA	NA	3	3N
ASV_620	Bacteria	Pseudomonadota	NA	NA	NA	NA	1	1A
ASV_621	Bacteria	Thermodesulfobacteriota	Desulfobulbia	Desulfobulbales	NA	NA	3	3E
ASV_622	Bacteria	Thermodesulfobacteriota	Desulfuromonadia	Desulfuromonadales	NA	NA	1	1A
ASV_623	Bacteria	Pseudomonadota	Gammaproteobacteria	NA	NA	NA	1	1A
ASV_624	Bacteria	Bacillota	Bacilli	Bacillales	Bacillaceae	Anaerobacillus	1	1B
ASV_625	Bacteria	Bacillota	Clostridia	Eubacteriales	Lachnospiraceae	Dorea	4	4F
ASV_626	Archaea	Euryarchaeota	Methanomicrobia	Methanomicrobiales	Methanoregulaceae	Methanosphaerula	3	3J
ASV_627	Bacteria	Pseudomonadota	Gammaproteobacteria	NA	NA	NA	1	1P
ASV_628	Bacteria	Bacteroidota	Bacteroidia	Bacteroidales	Bacteroidaceae	Bacteroides	1	1C
ASV_629	Bacteria	NA	NA	NA	NA	NA	3	3L
ASV_630	Bacteria	Thermodesulfobacteriota	Desulfuromonadia	Desulfuromonadales	Geopsychrobacteraceae	Malonomonas	1	1A
ASV_631	Bacteria	Pseudomonadota	Gammaproteobacteria	NA	NA	NA	1	1G
ASV_632	Bacteria	Thermodesulfobacteriota	Desulfuromonadia	Desulfuromonadales	NA	NA	1	1A
ASV_633	Bacteria	Thermodesulfobacteriota	Desulfuromonadia	Desulfuromonadales	NA	NA	1	1A
ASV_634	Bacteria	Thermodesulfobacteriota	Desulfuromonadia	Desulfuromonadales	NA	NA	1	1A
ASV_635	Bacteria	Thermodesulfobacteriota	Desulfuromonadia	Desulfuromonadales	NA	NA	1	1C
ASV_636	Bacteria	Pseudomonadota	Gammaproteobacteria	Gammaproteobacteria incertae sedis	Gammaproteobacteria incertae sedis	Sedimenticola	1	1G
ASV_637	Bacteria	Pseudomonadota	Gammaproteobacteria	NA	NA	NA	1	1B
ASV_638	Bacteria	Pseudomonadota	Gammaproteobacteria	NA	NA	NA	1	1G
ASV_639	Bacteria	Cyanobacteria	Cyanophyceae	Nostocales	Aphanizomenonaceae	Nodularia	1	1B
ASV_640	Bacteria	Pseudomonadota	Betaproteobacteria	Rhodocyclales	Rhodocyclaceae	Propionivibrio	1	1P
ASV_641	Bacteria	Bacillota	Clostridia	Eubacteriales	Clostridiaceae	Clostridium	3	3I
ASV_642	Bacteria	Verrucomicrobiota	Terrimicrobiia	Terrimicrobiales	Terrimicrobiaceae	Terrimicrobium	3	3E
ASV_643	Bacteria	NA	NA	NA	NA	NA	2	2C
ASV_644	Bacteria	NA	NA	NA	NA	NA	3	3E
ASV_645	Bacteria	Thermodesulfobacteriota	Desulfuromonadia	Desulfuromonadales	NA	NA	1	1A
ASV_646	Bacteria	Thermodesulfobacteriota	Desulfuromonadia	Desulfuromonadales	NA	NA	1	1G
ASV_647	Bacteria	Pseudomonadota	Gammaproteobacteria	NA	NA	NA	1	1B
ASV_648	Bacteria	Cyanobacteria	Cyanophyceae	Chroococcales	Aphanothecaceae	Candidatus Atelocyanobacterium	1	1B
ASV_649	Bacteria	Thermodesulfobacteriota	Desulfuromonadia	Desulfuromonadales	NA	NA	1	1A
ASV_650	Bacteria	Thermodesulfobacteriota	Desulfuromonadia	Desulfuromonadales	NA	NA	1	1A
ASV_651	Bacteria	Thermodesulfobacteriota	Desulfuromonadia	Desulfuromonadales	NA	NA	1	1A
ASV_652	Bacteria	Thermodesulfobacteriota	Desulfuromonadia	Desulfuromonadales	NA	NA	1	1A
ASV_653	Bacteria	Pseudomonadota	NA	NA	NA	NA	1	1O
ASV_654	Bacteria	Thermodesulfobacteriota	Desulfuromonadia	Desulfuromonadales	NA	NA	1	1A
ASV_655	Bacteria	Thermodesulfobacteriota	Desulfuromonadia	Desulfuromonadales	NA	NA	1	1A
ASV_656	Bacteria	Thermodesulfobacteriota	Desulfuromonadia	Desulfuromonadales	NA	NA	1	1A
ASV_657	Bacteria	Bacillota	Bacilli	Bacillales	NA	NA	1	1K
ASV_658	Bacteria	Bacteroidota	Bacteroidia	Marinilabiliales	Prolixibacteraceae	Draconibacterium	3	3L
ASV_659	Bacteria	NA	NA	NA	NA	NA	2	2D
ASV_660	Bacteria	NA	NA	NA	NA	NA	1	1C
ASV_661	Bacteria	Thermodesulfobacteriota	Desulfuromonadia	Desulfuromonadales	NA	NA	1	1A
ASV_662	Bacteria	Pseudomonadota	Gammaproteobacteria	NA	NA	NA	1	1A
ASV_663	Bacteria	Bacillota	Bacilli	Bacillales	Bacillaceae	Anaerobacillus	1	1B
ASV_664	Bacteria	Thermodesulfobacteriota	Desulfuromonadia	Desulfuromonadales	NA	NA	1	1A
ASV_665	Bacteria	Pseudomonadota	NA	NA	NA	NA	1	1A
ASV_666	Bacteria	Thermodesulfobacteriota	Desulfuromonadia	Desulfuromonadales	Geopsychrobacteraceae	Malonomonas	1	1A
ASV_667	Bacteria	Pseudomonadota	Gammaproteobacteria	Oceanospirillales	Oceanospirillaceae	NA	1	1G
ASV_668	Bacteria	Thermodesulfobacteriota	Desulfuromonadia	Desulfuromonadales	NA	NA	1	1A
ASV_669	Bacteria	Thermodesulfobacteriota	Desulfuromonadia	Desulfuromonadales	NA	NA	1	1A
ASV_670	Bacteria	Thermodesulfobacteriota	Desulfuromonadia	Desulfuromonadales	NA	NA	1	1A
ASV_671	Bacteria	Bacillota	Clostridia	Eubacteriales	Desulfitobacteriaceae	Desulfosporosinus	1	1C
ASV_672	Bacteria	Thermodesulfobacteriota	Desulfuromonadia	Desulfuromonadales	NA	NA	1	1A
ASV_673	Bacteria	Thermodesulfobacteriota	Desulfuromonadia	Desulfuromonadales	NA	NA	1	1G
ASV_674	Bacteria	Thermodesulfobacteriota	Desulfuromonadia	Desulfuromonadales	NA	NA	1	1A
ASV_675	Bacteria	Thermodesulfobacteriota	Desulfobacteria	Desulfobulbaceae	NA	NA	3	3E
ASV_676	Archaea	Euryarchaeota	Methanobacteria	Methanobacteriales	Methanobacteriaceae	Methanobacterium	2	2B
ASV_677	Bacteria	Cyanobacteria	Cyanophyceae	Nostocales	Nostocaceae	Anabaena	1	1B
ASV_678	Bacteria	NA	NA	NA	NA	NA	3	3N
ASV_679	Bacteria	Pseudomonadota	Alphaproteobacteria	Rhodospirillales	Terasakiellaceae	NA	1	1G
ASV_680	Bacteria	Pseudomonadota	Gammaproteobacteria	Oceanospirillales	NA	NA	1	1E
ASV_681	Bacteria	Pseudomonadota	Gammaproteobacteria	Oceanospirillales	Alcanivoracaceae	Ketobacter	1	1G
ASV_682	Bacteria	NA	NA	NA	NA	NA	3	3N
ASV_683	Bacteria	Pseudomonadota	Gammaproteobacteria	NA	NA	NA	1	1B
ASV_684	Bacteria	Thermodesulfobacteriota	Desulfuromonadia	Desulfuromonadales	NA	NA	1	1A
ASV_685	Bacteria	Pseudomonadota	Gammaproteobacteria	NA	NA	NA	1	1B
ASV_686	Bacteria	Thermodesulfobacteriota	Desulfuromonadia	Desulfuromonadales	NA	NA	1	1A
ASV_687	Bacteria	Thermodesulfobacteriota	Desulfuromonadia	Desulfuromonadales	NA	NA	1	1A
ASV_688	Bacteria	Thermodesulfobacteriota	Desulfuromonadia	Desulfuromonadales	NA	NA	1	1P
ASV_689	Bacteria	Thermodesulfobacteriota	Desulfuromonadia	Desulfuromonadales	NA	NA	1	1A
ASV_690	Bacteria	Thermodesulfobacteriota	Desulfuromonadia	Desulfuromonadales	NA	NA	1	1A
ASV_691	Bacteria	Thermodesulfobacteriota	Desulfuromonadia	Desulfuromonadales	NA	NA	1	1A
ASV_692	Bacteria	Pseudomonadota	Gammaproteobacteria	NA	NA	NA	1	1G
ASV_693	Bacteria	Thermodesulfobacteriota	Desulfuromonadia	Desulfuromonadales	NA	NA	1	1A
ASV_694	Bacteria	Thermodesulfobacteriota	Desulfuromonadia	Desulfuromonadales	NA	NA	1	1A
ASV_695	Bacteria	Thermodesulfobacteriota	Desulfuromonadia	Desulfuromonadales	NA	NA	1	1A
ASV_696	Bacteria	Pseudomonadota	NA	NA	NA	NA	1	1G
ASV_697	Bacteria	Pseudomonadota	NA	NA	NA	NA	1	1G
ASV_698	Bacteria	NA	NA	NA	NA	NA	3	3N
ASV_699	Bacteria	Thermodesulfobacteriota	Desulfuromonadia	Desulfuromonadales	Geobacteraceae	Geobacter	1	1A
ASV_700	Bacteria	Pseudomonadota	Betaproteobacteria	Rhodocyclales	Azonexaceae	NA	1	1P
ASV_701	Bacteria	Thermodesulfobacteriota	Desulfovibrionia	Desulfovibrionales	Desulfovibrionaceae	NA	2	2C
ASV_702	Bacteria	Verrucomicrobiota	Opitutae	Puniceicoccales	Puniceicoccaceae	Cerasicoccus	3	3E
ASV_703	Bacteria	Pseudomonadota	Betaproteobacteria	Rhodocyclales	Rhodocyclaceae	NA	1	1P
ASV_704	Bacteria	NA	NA	NA	NA	NA	1	1G
ASV_705	Bacteria	Thermodesulfobacteriota	Desulfuromonadia	Desulfuromonadales	NA	NA	1	1A
ASV_706	Bacteria	Pseudomonadota	Gammaproteobacteria	NA	NA	NA	1	1G
ASV_707	Bacteria	Bacillota	Clostridia	Eubacteriales	Desulfitobacteriaceae	Desulfosporosinus	1	1C
ASV_708	Bacteria	NA	NA	NA	NA	NA	1	1A
ASV_709	Bacteria	Thermodesulfobacteriota	Desulfuromonadia	Desulfuromonadales	NA	NA	1	1A
ASV_710	Bacteria	Thermodesulfobacteriota	Desulfuromonadia	Desulfuromonadales	NA	NA	1	1A
ASV_711	Bacteria	Thermodesulfobacteriota	Desulfuromonadia	Desulfuromonadales	NA	NA	1	1A
ASV_712	Bacteria	Thermodesulfobacteriota	Desulfuromonadia	Desulfuromonadales	NA	NA	1	1A
ASV_713	Bacteria	Thermodesulfobacteriota	Desulfuromonadia	Desulfuromonadales	NA	NA	1	1A
ASV_714	Bacteria	Pseudomonadota	Betaproteobacteria	NA	NA	NA	1	1A
ASV_715	Bacteria	Pseudomonadota	Gammaproteobacteria	Oceanospirillales	NA	NA	2	2C
ASV_716	Bacteria	Thermodesulfobacteriota	Desulfobulbia	Desulfobulbales	Desulfocapsaceae:Desulfopila	NA	3	3E
ASV_717	Bacteria	NA	NA	NA	NA	NA	1	1G
ASV_718	Bacteria	Bacteroidota	Bacteroidia	Bacteroidales	Bacteroidaceae	Bacteroides	3	3L
ASV_719	Bacteria	Elusimicrobiota	unclassified Elusimicrobiota	NA	NA	NA	4	4F
ASV_720	Bacteria	Bacillota	Clostridia	Eubacteriales	Lachnospiraceae	Blautia	4	4F
ASV_721	Bacteria	Bacteroidota	Bacteroidia	Bacteroidales	Bacteroidaceae	Bacteroides	3	3J
ASV_722	Bacteria	Thermodesulfobacteriota	Desulfovibrionia	Desulfovibrionales	Desulfovibrionaceae	NA	3	3P
ASV_723	Bacteria	Bacteroidota	Bacteroidia	Bacteroidales	Bacteroidaceae	Bacteroides	3	3T
ASV_724	Bacteria	Bacillota	Clostridia	Eubacteriales	Lachnospiraceae	Blautia	4	4F
ASV_725	Bacteria	NA	NA	NA	NA	NA	1	1P
ASV_726	Bacteria	Pseudomonadota	Gammaproteobacteria	Oceanospirillales	NA	NA	1	1G
ASV_727	Bacteria	Thermodesulfobacteriota	Desulfuromonadia	Desulfuromonadales	NA	NA	1	1A
ASV_728	Bacteria	Thermodesulfobacteriota	Desulfuromonadia	Desulfuromonadales	NA	NA	1	1A
ASV_729	Bacteria	NA	NA	NA	NA	NA	1	1A
ASV_730	Bacteria	Thermodesulfobacteriota	Desulfuromonadia	Desulfuromonadales	NA	NA	1	1G
ASV_731	Bacteria	Pseudomonadota	Gammaproteobacteria	NA	NA	NA	1	1G
ASV_732	Bacteria	Thermodesulfobacteriota	Desulfuromonadia	Desulfuromonadales	NA	NA	1	1A
ASV_733	Bacteria	Pseudomonadota	NA	NA	NA	NA	1	1A
ASV_734	Bacteria	Pseudomonadota	Gammaproteobacteria	NA	NA	NA	1	1P
ASV_735	Bacteria	NA	NA	NA	NA	NA	1	1C
ASV_736	Bacteria	Thermodesulfobacteriota	Desulfuromonadia	Desulfuromonadales	NA	NA	1	1A
ASV_737	Bacteria	Thermodesulfobacteriota	Desulfobulbia	Desulfobulbales	NA	NA	3	3E
ASV_738	Bacteria	Thermodesulfobacteriota	Desulfuromonadia	Desulfuromonadales	NA	NA	1	1A
ASV_739	Bacteria	Thermodesulfobacteriota	Desulfuromonadia	Desulfuromonadales	NA	NA	1	1A
ASV_740	Bacteria	Thermodesulfobacteriota	Desulfuromonadia	Desulfuromonadales	NA	NA	1	1A
ASV_741	Bacteria	Pseudomonadota	Betaproteobacteria	Burkholderiales	Comamonadaceae	NA	1	1A
ASV_742	Bacteria	Thermodesulfobacteriota	Desulfuromonadia	Desulfuromonadales	NA	NA	1	1A
ASV_743	Bacteria	NA	NA	NA	NA	NA	3	3N
ASV_744	Bacteria	Pseudomonadota	NA	NA	NA	NA	1	1A
ASV_745	Bacteria	Thermodesulfobacteriota	Desulfuromonadia	Desulfuromonadales	NA	NA	1	1A
ASV_746	Bacteria	Thermodesulfobacteriota	Desulfuromonadia	Desulfuromonadales	NA	NA	1	1A
ASV_747	Bacteria	Thermodesulfobacteriota	Desulfuromonadia	Desulfuromonadales	NA	NA	1	1A
ASV_748	Bacteria	Thermodesulfobacteriota	Desulfuromonadia	Desulfuromonadales	NA	NA	1	1A
ASV_749	Bacteria	Pseudomonadota	NA	NA	NA	NA	1	1G
ASV_750	Bacteria	Thermodesulfobacteriota	Desulfuromonadia	Desulfuromonadales	Geopsychrobacteraceae	Malonomonas	1	1A
ASV_751	Bacteria	Thermodesulfobacteriota	Desulfuromonadia	Desulfuromonadales	NA	NA	1	1A
ASV_752	Bacteria	Thermodesulfobacteriota	Desulfuromonadia	NA	NA	NA	1	1C
ASV_753	Bacteria	Pseudomonadota	Betaproteobacteria	Burkholderiales	NA	NA	1	1K
ASV_754	Bacteria	Thermodesulfobacteriota	Desulfuromonadia	Desulfuromonadales	Geobacteraceae	Geobacter	1	1A
ASV_755	Bacteria	Pseudomonadota	Gammaproteobacteria	Oceanospirillales	NA	NA	1	1G
ASV_756	Bacteria	Pseudomonadota	Gammaproteobacteria	Oceanospirillales	NA	NA	1	1G
ASV_757	Bacteria	Bacillota	NA	NA	NA	NA	2	2A
ASV_758	Bacteria	Pseudomonadota	Gammaproteobacteria	Aeromonadales	Aeromonadaceae	Tolumonas	1	1A
ASV_759	Bacteria	Bacillota	Clostridia	Eubacteriales	Lachnospiraceae	Anaerostipes	4	4F
ASV_760	Bacteria	Bacillota	Bacilli	Bacillales	Bacillaceae	Anaerobacillus	1	NA
ASV_761	Bacteria	Bacillota	Clostridia	Eubacteriales	Clostridiaceae	NA	2	2D
ASV_762	Bacteria	Pseudomonadota	Alphaproteobacteria	Rhodospirillales	Acetobacteraceae	Roseomonas	1	1F
ASV_763	Bacteria	Pseudomonadota	Alphaproteobacteria	NA	NA	NA	1	1K
ASV_764	Bacteria	Thermodesulfobacteriota	Desulfuromonadia	Desulfuromonadales	NA	NA	1	1A
ASV_765	Bacteria	Thermodesulfobacteriota	Desulfuromonadia	Desulfuromonadales	NA	NA	1	1A
ASV_766	Bacteria	Pseudomonadota	Gammaproteobacteria	NA	NA	NA	1	1G
ASV_767	Bacteria	Pseudomonadota	NA	NA	NA	NA	1	1A
ASV_768	Bacteria	Pseudomonadota	Gammaproteobacteria	NA	NA	NA	1	1
ASV_769	Bacteria	Thermodesulfobacteriota	Desulfuromonadia	Desulfuromonadales	NA	NA	1	1A
ASV_770	Bacteria	Thermodesulfobacteriota	Desulfuromonadia	Desulfuromonadales	NA	NA	1	1A
ASV_772	Bacteria	Pseudomonadota	NA	NA	NA	NA	1	1G
ASV_773	Bacteria	Thermodesulfobacteriota	Desulfuromonadia	Desulfuromonadales	NA	NA	1	1A
ASV_774	Bacteria	Pseudomonadota	NA	NA	NA	NA	1	1G
ASV_775	Bacteria	Thermodesulfobacteriota	Desulfuromonadia	Desulfuromonadales	NA	NA	1	1A
ASV_776	Bacteria	Thermodesulfobacteriota	Desulfuromonadia	Desulfuromonadales	NA	NA	1	1A
ASV_777	Bacteria	Thermodesulfobacteriota	Desulfuromonadia	Desulfuromonadales	NA	NA	1	1A
ASV_778	Bacteria	NA	NA	NA	NA	NA	1	1G
ASV_779	Bacteria	Thermodesulfobacteriota	Desulfuromonadia	Desulfuromonadales	NA	NA	1	1A
ASV_780	Bacteria	Pseudomonadota	Gammaproteobacteria	NA	NA	NA	1	1G
ASV_781	Bacteria	Bacillota	Clostridia	Eubacteriales	Clostridiaceae	NA	2	2D
ASV_782	Bacteria	Pseudomonadota	Gammaproteobacteria	Oceanospirillales	NA	NA	1	1G
ASV_783	Bacteria	Bacillota	Clostridia	Eubacteriales	NA	NA	4	4F
ASV_784	Bacteria	Desulfobacterota	NA	NA	NA	NA	3	3T
ASV_785	Archaea	Euryarchaeota	Methanomicrobia	Methanosarcinales	Methanosarcinaceae	Methanosarcina	4	4G
ASV_786	Bacteria	NA	NA	NA	NA	NA	1	1A
ASV_787	Bacteria	Thermodesulfobacteriota	Desulfovibrionia	Desulfovibrionales	Desulfovibrionaceae	Desulfovibrio	3	3E
ASV_788	Bacteria	NA	NA	NA	NA	NA	3	3N
ASV_789	Bacteria	Thermodesulfobacteriota	NA	NA	NA	NA	3	3E
ASV_790	Bacteria	Pseudomonadota	Gammaproteobacteria	NA	NA	NA	1	1G
ASV_791	Bacteria	NA	NA	NA	NA	NA	3	3L
ASV_792	Bacteria	Pseudomonadota	Gammaproteobacteria	Aeromonadales	Aeromonadaceae	Tolumonas	1	1G
ASV_793	Bacteria	Bacillota	Bacilli	Bacillales	Bacillaceae	Anaerobacillus	1	1B
ASV_794	Bacteria	Pseudomonadota	Gammaproteobacteria	Oceanospirillales	Alcanivoracaceae	Ketobacter	1	1G
ASV_795	Bacteria	Pseudomonadota	NA	NA	NA	NA	1	1J
ASV_796	Bacteria	Thermodesulfobacteriota	NA	NA	NA	NA	3	3E
ASV_797	Bacteria	Pseudomonadota	Gammaproteobacteria	Methylococcales	Methylococcaceae	Methylomonas	1	1O
ASV_798	Bacteria	Pseudomonadota	Gammaproteobacteria	Oceanospirillales	NA	NA	1	1G
ASV_799	Bacteria	Pseudomonadota	Gammaproteobacteria	Oceanospirillales	NA	NA	1	1G
ASV_800	Bacteria	Thermodesulfobacteriota	Desulfuromonadia	Desulfuromonadales	NA	NA	1	1A
ASV_801	Bacteria	Thermodesulfobacteriota	Desulfuromonadia	Desulfuromonadales	Geopsychrobacteraceae	Malonomonas	1	1A
ASV_802	Bacteria	Thermodesulfobacteriota	Desulfuromonadia	Desulfuromonadales	NA	NA	1	1A
ASV_803	Bacteria	Thermodesulfobacteriota	Desulfuromonadia	Desulfuromonadales	NA	NA	1	1A
ASV_804	Bacteria	Pseudomonadota	Gammaproteobacteria	NA	NA	NA	1	1G
ASV_805	Bacteria	Thermodesulfobacteriota	Desulfuromonadia	Desulfuromonadales	NA	NA	1	1A
ASV_806	Bacteria	Pseudomonadota	NA	NA	NA	NA	1	1G
ASV_807	Bacteria	Pseudomonadota	Gammaproteobacteria	NA	NA	NA	1	1A
ASV_808	Bacteria	Pseudomonadota	NA	NA	NA	NA	1	1G
ASV_809	Bacteria	Bacillota	Clostridia	Eubacteriales	NA	NA	3	3C
ASV_810	Bacteria	Pseudomonadota	Gammaproteobacteria	Alteromonadales	Alteromonadaceae	NA	1	1G
ASV_811	Bacteria	NA	NA	NA	NA	NA	1	1A
ASV_812	Bacteria	Thermodesulfobacteriota	Desulfuromonadia	Desulfuromonadales	NA	NA	1	1A
ASV_813	Bacteria	Thermodesulfobacteriota	Desulfuromonadia	Desulfuromonadales	NA	NA	1	1A
ASV_814	Bacteria	Pseudomonadota	Gammaproteobacteria	Gammaproteobacteria incertae sedis	Gammaproteobacteria incertae sedis	Sedimenticola	1	1G
ASV_815	Bacteria	Thermodesulfobacteriota	Desulfuromonadia	Desulfuromonadales	NA	NA	1	1A
ASV_816	Bacteria	Thermodesulfobacteriota	Desulfuromonadia	Desulfuromonadales	NA	NA	1	1
ASV_817	Bacteria	Cyanobacteria	Cyanophyceae	Nostocales	Aphanizomenonaceae	Aphanizomenon	1	1B
ASV_818	Bacteria	Thermodesulfobacteriota	Desulfuromonadia	Desulfuromonadales	NA	NA	1	1G
ASV_819	Bacteria	NA	NA	NA	NA	NA	1	1A
ASV_820	Bacteria	NA	NA	NA	NA	NA	1	1G
ASV_821	Bacteria	Thermodesulfobacteriota	Desulfuromonadia	Desulfuromonadales	NA	NA	1	1A
ASV_822	Bacteria	NA	NA	NA	NA	NA	1	1A
ASV_823	Bacteria	Thermodesulfobacteriota	Desulfuromonadia	Desulfuromonadales	Geopsychrobacteraceae	Malonomonas	1	1A
ASV_824	Bacteria	Pseudomonadota	Betaproteobacteria	Burkholderiales	NA	NA	1	1K
ASV_825	Bacteria	Thermodesulfobacteriota	Desulfuromonadia	Desulfuromonadales	NA	NA	1	1A
ASV_826	Bacteria	Thermodesulfobacteriota	Desulfuromonadia	NA	NA	NA	1	1A
ASV_827	Bacteria	Pseudomonadota	Gammaproteobacteria	NA	NA	NA	1	1
ASV_828	Bacteria	Thermodesulfobacteriota	Desulfuromonadia	Desulfuromonadales	NA	NA	1	1A
ASV_829	Bacteria	Pseudomonadota	Gammaproteobacteria	NA	NA	NA	1	1A
ASV_830	Bacteria	Thermodesulfobacteriota	NA	NA	NA	NA	3	3B
ASV_831	Bacteria	Thermodesulfobacteriota	Desulfuromonadia	Desulfuromonadales	NA	NA	1	1A
ASV_832	Bacteria	Thermodesulfobacteriota	Desulfuromonadia	Desulfuromonadales	NA	NA	1	1A
ASV_833	Bacteria	Thermodesulfobacteriota	Desulfuromonadia	Desulfuromonadales	NA	NA	1	1A
ASV_834	Bacteria	Thermodesulfobacteriota	Desulfuromonadia	Desulfuromonadales	NA	NA	1	1A
ASV_835	Bacteria	Pseudomonadota	Betaproteobacteria	Nitrosomonadales	Sterolibacteriaceae	Methyloversatilis	1	1K
ASV_836	Bacteria	Thermodesulfobacteriota	Desulfuromonadia	Desulfuromonadales	NA	NA	1	1A
ASV_837	Bacteria	Thermodesulfobacteriota	Desulfuromonadia	Desulfuromonadales	NA	NA	1	1C
ASV_838	Bacteria	Pseudomonadota	Gammaproteobacteria	NA	NA	NA	1	1E
ASV_839	Bacteria	NA	NA	NA	NA	NA	1	1A
ASV_840	Bacteria	Thermodesulfobacteriota	Desulfuromonadia	Desulfuromonadales	NA	NA	1	1A
ASV_841	Bacteria	Thermodesulfobacteriota	Desulfuromonadia	Desulfuromonadales	NA	NA	1	1A
ASV_842	Bacteria	Thermodesulfobacteriota	Desulfuromonadia	Desulfuromonadales	NA	NA	1	1A
ASV_843	Bacteria	Thermodesulfobacteriota	Desulfuromonadia	Desulfuromonadales	Geopsychrobacteraceae	Malonomonas	1	1A
ASV_844	Bacteria	Thermodesulfobacteriota	Desulfuromonadia	Desulfuromonadales	NA	NA	1	1A
ASV_845	Bacteria	Pseudomonadota	Betaproteobacteria	Rhodocyclales	Rhodocyclaceae	NA	1	1P
ASV_846	Bacteria	NA	NA	NA	NA	NA	3	3N
ASV_847	Bacteria	Pseudomonadota	NA	NA	NA	NA	1	1G
ASV_848	Bacteria	Thermodesulfobacteriota	Desulfuromonadia	Desulfuromonadales	NA	NA	1	1G
ASV_849	Bacteria	Thermodesulfobacteriota	Desulfuromonadia	Desulfuromonadales	NA	NA	1	1A
ASV_850	Bacteria	Thermodesulfobacteriota	Desulfuromonadia	Desulfuromonadales	NA	NA	1	1A
ASV_851	Bacteria	Thermodesulfobacteriota	Desulfuromonadia	Desulfuromonadales	NA	NA	1	1A
ASV_852	Bacteria	Pseudomonadota	NA	NA	NA	NA	1	1G
ASV_853	Bacteria	Thermodesulfobacteriota	Desulfuromonadia	Desulfuromonadales	NA	NA	1	1A
ASV_854	Bacteria	Pseudomonadota	Gammaproteobacteria	Aeromonadales	Aeromonadaceae	Tolumonas	1	1G
ASV_855	Bacteria	Thermodesulfobacteriota	Desulfuromonadia	Desulfuromonadales	NA	NA	1	1A
ASV_856	Bacteria	Pseudomonadota	Betaproteobacteria	Neisseriales	Chromobacteriaceae	Formivibrio	2	2C
ASV_857	Bacteria	Bacillota	Clostridia	Eubacteriales	Clostridiaceae	Clostridium	3	3A
ASV_858	Bacteria	Thermodesulfobacteriota	Desulfovibrionia	Desulfovibrionales	Desulfovibrionaceae	NA	2	2C
ASV_859	Bacteria	Pseudomonadota	Gammaproteobacteria	Aeromonadales	Aeromonadaceae	Tolumonas	1	1A
ASV_860	Bacteria	Pseudomonadota	Betaproteobacteria	Burkholderiales	Comamonadaceae	NA	1	1K
ASV_861	Bacteria	NA	NA	NA	NA	NA	2	2C
ASV_862	Bacteria	Pseudomonadota	Gammaproteobacteria	Aeromonadales	Aeromonadaceae	Tolumonas	1	1G
ASV_863	Bacteria	Pseudomonadota	Betaproteobacteria	Rhodocyclales	NA	NA	1	1P
ASV_864	Bacteria	Thermodesulfobacteriota	Desulfuromonadia	Desulfuromonadales	Geobacteraceae	Geobacter	1	1A
ASV_865	Bacteria	Thermodesulfobacteriota	Desulfuromonadia	Desulfuromonadales	NA	NA	1	1A
ASV_866	Bacteria	Pseudomonadota	Gammaproteobacteria	Oceanospirillales	NA	NA	2	2C
ASV_867	Bacteria	Thermodesulfobacteriota	Desulfovibrionia	Desulfovibrionales	Desulfovibrionaceae	Desulfovibrio	3	3B
ASV_868	Bacteria	NA	NA	NA	NA	NA	1	1P
ASV_869	Bacteria	Pseudomonadota	Betaproteobacteria	Burkholderiales	Burkholderiales incertae sedis	Aquabacterium	1	1K
ASV_870	Bacteria	Thermodesulfobacteriota	Desulfuromonadia	Desulfuromonadales	NA	NA	1	1A
ASV_871	Bacteria	Thermodesulfobacteriota	Desulfuromonadia	Desulfuromonadales	NA	NA	1	1A
ASV_872	Bacteria	Thermodesulfobacteriota	Desulfuromonadia	Desulfuromonadales	NA	NA	1	1A
ASV_873	Bacteria	Pseudomonadota	Gammaproteobacteria	NA	NA	NA	1	1G
ASV_874	Bacteria	Thermodesulfobacteriota	Desulfuromonadia	Desulfuromonadales	NA	NA	1	1A
ASV_875	Bacteria	Thermodesulfobacteriota	Desulfuromonadia	Desulfuromonadales	Geobacteraceae	Geobacter	1	1A
ASV_876	Bacteria	Bacillota	Clostridia	Eubacteriales	Desulfitobacteriaceae	Desulfosporosinus	1	1A
ASV_877	Bacteria	Pseudomonadota	NA	NA	NA	NA	1	1B
ASV_878	Bacteria	Thermodesulfobacteriota	Desulfuromonadia	Desulfuromonadales	NA	NA	1	1A
ASV_879	Bacteria	NA	NA	NA	NA	NA	1	1A
ASV_880	Bacteria	Thermodesulfobacteriota	Desulfuromonadia	Desulfuromonadales	NA	NA	1	1A
ASV_881	Bacteria	Thermodesulfobacteriota	Desulfuromonadia	Desulfuromonadales	NA	NA	1	1A
ASV_882	Bacteria	Pseudomonadota	NA	NA	NA	NA	1	1G
ASV_883	Bacteria	Thermodesulfobacteriota	Desulfuromonadia	Desulfuromonadales	NA	NA	1	1A
ASV_884	Bacteria	Bacillota	Clostridia	Eubacteriales	NA	NA	2	2D
ASV_885	Bacteria	Bacillota	Clostridia	Eubacteriales	Desulfitobacteriaceae	Desulfosporosinus	1	1C
ASV_886	Bacteria	Thermodesulfobacteriota	NA	NA	NA	NA	3	3E
ASV_887	Bacteria	NA	NA	NA	NA	NA	1	1A
ASV_888	Bacteria	Pseudomonadota	Gammaproteobacteria	NA	NA	NA	1	1G
ASV_889	Bacteria	NA	NA	NA	NA	NA	1	1G
ASV_890	Bacteria	Thermodesulfobacteriota	Desulfovibrionia	Desulfovibrionales	Desulfovibrionaceae	Desulfovibrio_H	3	3E
ASV_891	Bacteria	Pseudomonadota	NA	NA	NA	NA	1	1A
ASV_892	Bacteria	Pseudomonadota	Gammaproteobacteria	NA	NA	NA	1	1A
ASV_893	Bacteria	Pseudomonadota	NA	NA	NA	NA	1	1G
ASV_894	Bacteria	Thermodesulfobacteriota	Desulfuromonadia	Desulfuromonadales	NA	NA	1	1G
ASV_895	Bacteria	Thermodesulfobacteriota	Desulfuromonadia	Desulfuromonadales	NA	NA	1	1A
ASV_896	Bacteria	Pseudomonadota	Gammaproteobacteria	NA	NA	NA	1	1
ASV_897	Bacteria	NA	NA	NA	NA	NA	1	1A
ASV_898	Bacteria	Pseudomonadota	Gammaproteobacteria	NA	NA	NA	1	1G
ASV_899	Bacteria	Thermodesulfobacteriota	Desulfuromonadia	Desulfuromonadales	NA	NA	1	1A
ASV_900	Bacteria	Thermodesulfobacteriota	Desulfuromonadia	Desulfuromonadales	NA	NA	1	1A
ASV_901	Bacteria	Thermodesulfobacteriota	Desulfuromonadia	Desulfuromonadales	NA	NA	1	1A
ASV_902	Bacteria	NA	NA	NA	NA	NA	1	1G
ASV_903	Bacteria	NA	NA	NA	NA	NA	1	1G
ASV_904	Bacteria	NA	NA	NA	NA	NA	1	1A
ASV_905	Bacteria	Thermodesulfobacteriota	Desulfuromonadia	Desulfuromonadales	NA	NA	1	1A
ASV_906	Bacteria	Thermodesulfobacteriota	Desulfuromonadia	Desulfuromonadales	Geobacteraceae	Geobacter	1	1A
ASV_907	Bacteria	Pseudomonadota	NA	NA	NA	NA	1	1J
ASV_908	Bacteria	Thermodesulfobacteriota	NA	NA	NA	NA	3	3E
ASV_909	NA	NA	NA	NA	NA	NA	3	3T
ASV_910	Bacteria	Thermodesulfobacteriota	NA	NA	NA	NA	3	3H
ASV_911	Bacteria	NA	NA	NA	NA	NA	1	1A
ASV_912	Bacteria	Pseudomonadota	Gammaproteobacteria	Aeromonadales	Aeromonadaceae	Tolumonas	1	1G
ASV_913	Bacteria	Thermodesulfobacteriota	Desulfuromonadia	Desulfuromonadales	NA	NA	1	1A
ASV_914	Bacteria	Thermodesulfobacteriota	Desulfuromonadia	Desulfuromonadales	NA	NA	1	1A
ASV_915	Bacteria	Pseudomonadota	Gammaproteobacteria	Oceanospirillales	NA	NA	1	1G
ASV_916	Bacteria	Pseudomonadota	Betaproteobacteria	Nitrosomonadales	Gallionellaceae	Ferriphaselus	1	1P
ASV_917	Bacteria	Pseudomonadota	Gammaproteobacteria	Oceanospirillales	NA	NA	1	1G
ASV_918	Bacteria	Pseudomonadota	Gammaproteobacteria	NA	NA	NA	1	1A
ASV_919	Bacteria	Pseudomonadota	Gammaproteobacteria	NA	NA	NA	1	1G
ASV_920	Bacteria	Thermodesulfobacteriota	Desulfuromonadia	Desulfuromonadales	NA	NA	2	2C
ASV_921	Bacteria	Thermodesulfobacteriota	Desulfuromonadia	Desulfuromonadales	NA	NA	1	1A
ASV_922	Bacteria	Pseudomonadota	Gammaproteobacteria	Gammaproteobacteria incertae sedis	Gammaproteobacteria incertae sedis	Sedimenticola	1	1G
ASV_923	Bacteria	Pseudomonadota	Gammaproteobacteria	Gammaproteobacteria incertae sedis	Gammaproteobacteria incertae sedis	Sedimenticola	1	1G
ASV_924	Bacteria	Pseudomonadota	Gammaproteobacteria	Oceanospirillales	NA	NA	1	1G
ASV_925	Bacteria	Thermodesulfobacteriota	NA	NA	NA	NA	1	1C
ASV_926	Bacteria	Cyanobacteria	Cyanophyceae	Nostocales	Nostocaceae	Halotia	1	1A
ASV_927	Bacteria	Bacillota	Clostridia	Eubacteriales	NA	NA	3	3C
ASV_928	Bacteria	Pseudomonadota	Betaproteobacteria	Nitrosomonadales	Gallionellaceae	Ferriphaselus	1	1P
ASV_929	Bacteria	Pseudomonadota	Betaproteobacteria	Rhodocyclales	Azonexaceae	Azonexus	1	1
ASV_930	Bacteria	NA	NA	NA	NA	NA	3	3E
ASV_931	Bacteria	Pseudomonadota	Gammaproteobacteria	Aeromonadales	Aeromonadaceae	Tolumonas	1	1O
ASV_932	Bacteria	NA	NA	NA	NA	NA	3	3
ASV_933	Bacteria	NA	NA	NA	NA	NA	2	2D
ASV_934	Bacteria	Campylobacterota	Epsilonproteobacteria	Campylobacterales	NA	NA	1	1C
ASV_935	Bacteria	Pseudomonadota	Gammaproteobacteria	Oceanospirillales	NA	NA	1	1G
ASV_936	Bacteria	Thermodesulfobacteriota	Desulfuromonadia	NA	NA	NA	1	1A

## Sheet: Boot values per ASV
	boot.Kingdom	boot.Phylum	boot.Class	boot.Order	boot.Family	boot.Genus
ASV_1	100	45	44	44	15	15
ASV_2	100	100	100	100	99	99
ASV_3	100	40	39	39	24	24
ASV_4	100	99	93	93	93	93
ASV_5	100	70	70	62	40	40
ASV_6	100	95	85	62	62	62
ASV_7	100	93	93	92	88	88
ASV_8	100	94	94	94	57	57
ASV_9	100	98	98	98	95	95
ASV_10	100	26	26	26	26	26
ASV_11	100	92	90	68	46	32
ASV_12	100	98	98	98	98	98
ASV_13	100	76	76	70	45	45
ASV_14	100	100	100	100	100	100
ASV_15	100	70	70	70	43	43
ASV_16	100	89	89	87	82	82
ASV_17	100	93	93	93	86	86
ASV_18	100	97	97	97	36	36
ASV_19	100	100	100	100	100	100
ASV_20	91	73	69	69	61	52
ASV_21	100	61	61	51	21	21
ASV_22	100	100	100	100	100	100
ASV_23	100	100	100	100	100	100
ASV_24	100	100	100	100	98	98
ASV_25	100	97	97	97	66	66
ASV_26	100	96	95	95	51	51
ASV_27	100	100	100	100	100	100
ASV_28	96	53	49	44	24	24
ASV_29	100	99	99	99	98	98
ASV_30	99	84	61	61	45	45
ASV_31	100	60	60	55	16	16
ASV_32	100	78	77	70	30	30
ASV_33	99	43	41	41	25	25
ASV_34	100	98	98	98	98	98
ASV_35	100	94	60	36	15	15
ASV_36	100	74	43	19	7	6
ASV_37	100	97	95	95	84	51
ASV_38	100	90	90	90	77	77
ASV_39	100	38	38	31	31	31
ASV_40	100	95	95	95	26	26
ASV_41	100	66	64	64	36	36
ASV_42	100	90	89	24	21	13
ASV_43	100	26	23	21	13	13
ASV_44	100	99	99	99	68	68
ASV_45	100	89	73	25	5	5
ASV_46	100	98	98	98	98	98
ASV_47	96	74	49	49	25	25
ASV_48	100	100	100	100	100	100
ASV_49	100	96	89	70	42	29
ASV_50	100	100	100	100	100	100
ASV_51	100	38	38	37	23	23
ASV_52	100	88	85	21	16	11
ASV_53	100	99	99	99	98	98
ASV_54	100	90	86	21	19	19
ASV_55	100	92	64	59	47	16
ASV_56	100	91	91	84	73	73
ASV_57	100	97	97	97	91	91
ASV_58	100	100	96	30	30	30
ASV_59	100	84	84	75	66	66
ASV_60	100	100	100	100	72	72
ASV_61	100	46	43	43	21	21
ASV_62	100	83	64	14	14	13
ASV_63	100	100	100	96	96	96
ASV_64	100	96	96	96	61	61
ASV_65	100	96	96	96	82	82
ASV_66	98	84	52	52	30	30
ASV_67	100	99	99	99	99	99
ASV_68	100	52	51	51	32	32
ASV_69	100	78	78	78	47	47
ASV_70	100	100	100	100	100	100
ASV_71	100	84	84	84	63	63
ASV_72	100	100	100	100	100	100
ASV_73	99	92	85	13	13	11
ASV_74	100	34	31	31	13	13
ASV_75	100	100	100	100	100	100
ASV_76	100	64	64	61	28	28
ASV_77	97	49	46	46	29	29
ASV_78	96	80	43	27	22	22
ASV_79	100	89	36	26	22	22
ASV_80	100	91	91	87	76	76
ASV_81	100	86	86	78	72	72
ASV_82	100	92	61	13	13	13
ASV_83	100	92	92	92	43	43
ASV_84	100	99	95	45	45	40
ASV_85	100	85	84	18	17	11
ASV_86	100	90	90	90	81	81
ASV_87	100	100	100	100	100	100
ASV_88	100	94	94	94	45	45
ASV_89	100	43	39	39	23	23
ASV_90	100	99	95	71	49	35
ASV_91	100	42	25	25	25	25
ASV_92	100	96	89	42	41	40
ASV_93	100	83	82	73	42	42
ASV_94	99	84	84	75	67	67
ASV_95	100	100	100	100	99	99
ASV_96	97	73	33	33	33	33
ASV_97	100	89	87	19	17	16
ASV_98	97	68	34	34	34	34
ASV_99	100	92	92	92	63	63
ASV_100	100	57	54	54	39	39
ASV_101	98	36	35	31	14	14
ASV_102	100	97	97	97	46	46
ASV_103	100	80	80	80	63	63
ASV_104	100	98	98	98	91	91
ASV_105	100	100	100	100	100	100
ASV_106	100	97	97	97	75	75
ASV_107	95	77	75	75	63	57
ASV_108	100	85	19	16	14	12
ASV_109	100	100	100	100	100	100
ASV_110	100	96	94	52	50	47
ASV_111	100	45	41	39	20	20
ASV_112	100	40	32	25	25	25
ASV_113	100	90	89	89	46	46
ASV_114	100	100	100	100	100	100
ASV_115	100	98	98	98	28	28
ASV_116	100	99	99	99	95	95
ASV_117	100	92	92	92	54	54
ASV_118	100	89	89	81	76	76
ASV_119	100	89	89	84	81	81
ASV_120	100	100	100	99	97	97
ASV_121	100	83	83	78	40	40
ASV_122	100	39	37	37	17	17
ASV_123	100	88	87	87	47	44
ASV_124	98	53	47	41	26	26
ASV_125	100	97	86	86	86	86
ASV_126	100	100	100	100	100	100
ASV_127	100	90	90	19	19	18
ASV_128	100	94	74	74	65	65
ASV_129	100	100	100	100	100	100
ASV_130	100	100	100	100	100	100
ASV_131	100	90	89	89	70	70
ASV_132	100	91	91	87	74	74
ASV_133	100	100	100	100	100	100
ASV_134	100	100	100	89	89	89
ASV_135	100	93	93	93	23	23
ASV_136	100	90	90	90	51	51
ASV_137	99	43	42	15	11	11
ASV_138	100	100	100	100	100	100
ASV_139	100	97	82	55	55	55
ASV_140	100	100	100	100	100	100
ASV_141	100	100	97	97	97	97
ASV_142	100	100	100	100	100	100
ASV_143	100	100	100	100	99	99
ASV_144	100	100	100	100	100	100
ASV_145	99	94	94	94	91	91
ASV_146	100	38	37	36	17	17
ASV_147	100	98	97	75	41	28
ASV_148	93	70	63	63	52	44
ASV_149	100	44	39	39	14	14
ASV_150	100	31	31	30	15	15
ASV_151	100	98	98	98	89	89
ASV_152	100	77	75	75	69	69
ASV_153	100	92	92	92	66	66
ASV_154	99	84	84	82	73	73
ASV_155	100	80	80	80	66	66
ASV_156	100	100	100	100	100	100
ASV_157	100	99	99	99	99	99
ASV_158	100	64	64	61	25	25
ASV_159	100	91	91	91	72	72
ASV_160	100	100	100	100	100	100
ASV_161	100	95	90	56	51	49
ASV_162	100	96	96	95	52	52
ASV_163	100	69	68	64	25	25
ASV_164	96	65	65	62	55	53
ASV_165	91	68	65	65	56	52
ASV_166	100	74	74	69	22	22
ASV_167	100	100	100	100	100	100
ASV_168	100	96	90	76	47	36
ASV_169	100	98	98	98	96	96
ASV_170	90	7	6	6	6	6
ASV_171	100	100	100	100	99	99
ASV_172	100	96	96	96	88	88
ASV_173	100	72	72	66	28	28
ASV_174	100	29	27	22	18	18
ASV_175	100	100	100	100	100	100
ASV_176	100	100	100	100	100	100
ASV_177	100	94	93	93	82	82
ASV_178	100	100	100	100	100	100
ASV_179	100	94	94	94	73	73
ASV_180	99	32	31	31	17	17
ASV_181	100	99	99	99	99	99
ASV_182	100	100	100	100	100	100
ASV_183	100	95	90	72	46	31
ASV_184	100	87	87	83	66	66
ASV_185	100	86	86	86	54	54
ASV_186	100	98	98	98	91	91
ASV_187	100	78	78	77	65	65
ASV_188	100	98	98	98	93	93
ASV_189	100	87	77	27	5	5
ASV_190	100	95	95	95	87	87
ASV_191	100	63	62	62	36	36
ASV_192	98	38	37	30	11	11
ASV_193	100	44	41	41	13	13
ASV_194	100	100	95	67	67	67
ASV_195	100	100	100	100	100	100
ASV_196	100	100	100	100	100	100
ASV_197	100	79	79	71	63	63
ASV_198	100	90	90	90	42	42
ASV_199	100	100	100	100	99	99
ASV_200	98	91	91	91	82	82
ASV_201	99	89	89	89	86	86
ASV_202	100	85	85	77	41	41
ASV_203	100	100	100	100	100	100
ASV_204	100	98	98	98	94	94
ASV_205	100	60	60	47	22	22
ASV_206	100	94	90	62	42	26
ASV_207	100	49	47	47	29	29
ASV_208	99	88	88	88	76	76
ASV_209	100	81	81	81	77	77
ASV_210	100	92	92	89	52	52
ASV_211	99	46	44	42	17	17
ASV_212	100	69	69	59	26	26
ASV_213	100	98	95	20	20	20
ASV_214	100	36	36	36	23	23
ASV_215	100	46	44	43	17	17
ASV_216	100	90	90	89	77	77
ASV_217	100	99	99	99	92	89
ASV_218	100	100	99	99	99	91
ASV_219	99	39	38	38	13	13
ASV_220	100	83	82	18	14	9
ASV_221	100	89	64	38	26	25
ASV_222	100	100	95	95	95	95
ASV_223	100	88	73	25	10	10
ASV_224	100	96	96	95	31	31
ASV_225	98	74	71	69	69	68
ASV_226	100	97	15	15	15	15
ASV_227	100	100	100	100	100	100
ASV_228	98	30	30	30	18	18
ASV_229	99	93	93	86	79	79
ASV_230	100	95	87	87	87	87
ASV_231	100	69	69	69	47	47
ASV_232	100	100	100	100	100	100
ASV_233	100	100	100	100	100	100
ASV_234	100	98	98	98	95	95
ASV_235	99	66	65	65	59	58
ASV_236	100	77	76	76	44	44
ASV_237	100	97	97	96	89	89
ASV_238	100	86	86	84	56	56
ASV_239	97	65	57	51	51	51
ASV_240	100	93	89	21	20	19
ASV_241	100	96	96	96	87	87
ASV_242	100	39	38	38	15	15
ASV_243	100	99	99	99	98	98
ASV_244	100	100	100	100	100	100
ASV_245	100	100	100	100	100	100
ASV_246	100	85	85	75	45	45
ASV_247	100	81	81	65	60	60
ASV_248	93	42	42	42	42	42
ASV_249	99	43	43	41	24	24
ASV_250	100	100	100	100	97	97
ASV_251	98	50	48	46	30	30
ASV_252	100	93	93	93	69	69
ASV_253	100	95	94	79	30	30
ASV_254	96	58	50	44	26	26
ASV_255	100	100	100	100	100	100
ASV_256	100	86	35	26	25	25
ASV_257	100	69	68	49	10	10
ASV_258	100	99	99	99	97	97
ASV_259	100	99	99	99	90	90
ASV_260	100	98	98	95	92	92
ASV_261	100	53	51	51	30	30
ASV_262	100	100	100	100	98	98
ASV_263	100	86	57	31	21	20
ASV_264	98	50	49	45	45	45
ASV_265	100	92	92	92	57	57
ASV_266	100	100	100	100	100	100
ASV_267	99	61	53	53	34	11
ASV_268	99	86	86	86	79	79
ASV_269	88	19	10	9	9	9
ASV_270	94	79	78	78	65	50
ASV_271	100	96	23	23	23	23
ASV_272	100	76	76	68	46	45
ASV_273	99	27	26	20	16	16
ASV_274	100	67	44	35	31	28
ASV_275	99	93	91	27	20	17
ASV_276	100	98	98	98	85	85
ASV_277	100	94	90	63	63	63
ASV_278	100	100	100	93	93	93
ASV_279	99	92	91	91	42	42
ASV_280	98	29	27	26	18	18
ASV_281	100	93	52	31	20	14
ASV_282	99	84	80	80	69	65
ASV_283	100	91	34	33	33	33
ASV_284	100	98	98	98	96	96
ASV_285	100	100	100	100	100	100
ASV_286	100	94	93	93	83	60
ASV_287	100	99	99	99	67	67
ASV_288	100	100	100	100	100	100
ASV_289	100	92	92	87	73	73
ASV_290	100	93	80	53	53	53
ASV_291	100	99	81	55	55	55
ASV_292	100	100	100	100	97	97
ASV_293	100	98	96	74	51	28
ASV_294	99	51	46	41	33	33
ASV_295	100	98	93	93	93	93
ASV_296	100	90	90	90	55	55
ASV_297	100	99	95	82	46	38
ASV_298	100	60	53	53	52	38
ASV_299	100	90	39	39	39	39
ASV_300	100	100	100	100	100	100
ASV_301	100	100	100	100	100	100
ASV_302	100	95	95	85	75	75
ASV_303	100	92	92	92	59	59
ASV_304	100	98	98	98	93	93
ASV_305	100	78	78	70	30	30
ASV_306	100	100	100	100	97	97
ASV_307	100	82	81	81	74	74
ASV_308	99	57	40	38	11	7
ASV_309	100	42	37	37	26	26
ASV_310	100	92	92	92	50	50
ASV_311	100	100	100	100	100	100
ASV_312	97	70	66	66	61	37
ASV_313	100	99	99	99	97	97
ASV_314	100	100	100	100	100	100
ASV_315	100	100	100	100	99	99
ASV_316	100	84	84	84	42	42
ASV_317	99	82	82	78	67	67
ASV_318	100	39	38	38	28	28
ASV_319	100	100	100	100	100	100
ASV_320	100	96	96	90	84	84
ASV_321	89	64	61	61	40	29
ASV_322	100	95	37	35	35	35
ASV_323	100	40	38	36	16	16
ASV_324	100	100	100	100	57	57
ASV_325	100	97	92	71	28	28
ASV_326	100	98	95	66	65	65
ASV_327	100	18	13	13	13	13
ASV_328	100	80	80	79	61	61
ASV_329	100	100	100	100	100	100
ASV_330	100	87	82	77	57	31
ASV_331	100	95	95	95	28	28
ASV_332	100	32	32	31	31	31
ASV_333	100	71	69	61	20	20
ASV_334	100	100	100	100	100	100
ASV_335	100	91	90	89	56	56
ASV_336	99	89	89	87	80	80
ASV_337	100	98	98	98	98	98
ASV_338	100	76	76	76	41	41
ASV_339	100	97	97	96	86	86
ASV_340	100	98	97	97	67	67
ASV_341	91	14	14	14	10	10
ASV_342	100	89	85	78	78	78
ASV_343	100	64	47	47	47	38
ASV_344	100	100	100	100	100	100
ASV_345	100	90	90	89	74	74
ASV_346	95	29	27	27	27	27
ASV_347	100	86	85	78	48	23
ASV_348	100	99	99	98	95	95
ASV_349	100	97	97	97	65	65
ASV_350	100	91	91	91	46	46
ASV_351	100	100	100	100	100	100
ASV_352	100	100	100	100	100	100
ASV_353	100	100	100	100	100	100
ASV_354	100	47	46	46	20	20
ASV_355	100	91	91	84	74	74
ASV_356	100	74	59	29	27	27
ASV_357	99	75	46	26	17	16
ASV_358	99	75	53	53	32	24
ASV_359	100	100	100	100	98	98
ASV_360	100	100	100	100	100	100
ASV_361	100	64	64	63	45	45
ASV_362	100	88	86	85	49	48
ASV_363	100	94	94	93	83	83
ASV_364	100	97	96	79	41	33
ASV_365	100	100	100	100	100	100
ASV_366	100	98	98	98	96	96
ASV_367	100	95	95	93	92	91
ASV_368	99	87	84	20	19	19
ASV_369	100	97	97	97	63	63
ASV_370	100	95	95	93	82	82
ASV_371	100	100	100	100	100	100
ASV_372	100	100	100	100	100	100
ASV_373	97	94	94	94	51	46
ASV_374	100	84	84	83	53	53
ASV_375	100	86	86	81	73	73
ASV_376	100	96	92	77	52	32
ASV_377	97	3	3	3	3	3
ASV_378	100	71	71	68	48	48
ASV_379	100	92	59	25	24	24
ASV_380	97	8	6	6	6	6
ASV_381	100	91	76	76	76	44
ASV_382	100	99	99	99	98	98
ASV_383	100	100	100	100	100	100
ASV_384	100	29	15	14	14	14
ASV_385	100	75	75	70	32	32
ASV_386	100	89	84	84	83	83
ASV_387	100	96	65	65	65	65
ASV_388	99	76	76	75	57	57
ASV_389	100	93	39	39	39	39
ASV_390	100	100	100	100	100	100
ASV_391	100	99	99	99	87	87
ASV_392	100	96	96	94	73	73
ASV_393	100	100	100	100	100	100
ASV_394	93	29	29	29	29	29
ASV_395	100	99	99	99	97	97
ASV_396	100	94	94	94	72	72
ASV_397	90	86	79	77	32	15
ASV_398	80	12	12	12	12	12
ASV_399	100	100	86	86	86	86
ASV_400	100	98	98	98	75	75
ASV_401	100	95	93	93	65	65
ASV_402	98	74	40	40	14	14
ASV_403	100	83	82	82	40	40
ASV_404	100	98	98	98	94	94
ASV_405	100	90	37	34	29	29
ASV_406	100	100	100	100	92	92
ASV_407	99	96	96	96	73	73
ASV_408	99	66	66	65	40	40
ASV_409	100	73	73	71	47	47
ASV_410	100	98	97	97	61	61
ASV_411	96	26	26	26	26	26
ASV_412	96	72	64	64	63	58
ASV_413	100	65	64	60	37	37
ASV_414	100	100	100	100	68	68
ASV_415	100	97	97	97	90	90
ASV_416	100	97	96	96	96	83
ASV_417	96	75	68	66	66	65
ASV_418	100	82	54	11	11	11
ASV_419	100	57	47	47	46	15
ASV_420	99	41	41	39	19	19
ASV_421	100	83	83	82	69	69
ASV_422	91	20	15	14	14	14
ASV_423	100	89	62	62	62	62
ASV_424	100	96	96	95	70	70
ASV_425	100	62	35	18	18	18
ASV_426	100	94	94	81	69	69
ASV_427	100	93	93	93	84	84
ASV_428	100	56	43	28	28	28
ASV_429	100	100	100	100	100	100
ASV_430	100	93	20	11	10	9
ASV_431	93	68	64	64	52	44
ASV_432	100	100	100	100	100	96
ASV_433	100	90	90	90	80	80
ASV_434	100	77	50	27	21	21
ASV_435	100	69	65	47	37	20
ASV_436	100	85	19	16	16	16
ASV_437	98	39	32	24	24	18
ASV_438	100	96	96	96	85	85
ASV_439	100	100	100	100	100	100
ASV_440	95	71	68	68	67	50
ASV_441	100	94	94	90	45	45
ASV_442	93	77	62	62	62	60
ASV_443	100	98	98	98	58	58
ASV_444	100	99	99	99	54	54
ASV_445	99	31	20	20	20	20
ASV_446	100	98	98	98	92	92
ASV_447	99	84	84	84	63	63
ASV_448	99	25	23	22	13	13
ASV_449	99	64	24	11	11	11
ASV_450	100	89	72	11	11	11
ASV_451	100	100	100	100	100	100
ASV_452	100	94	52	9	8	8
ASV_453	100	71	70	70	37	37
ASV_454	100	77	77	77	49	49
ASV_455	100	94	69	55	55	55
ASV_456	100	99	99	99	82	82
ASV_457	100	41	11	11	11	11
ASV_458	100	69	69	16	16	16
ASV_459	100	77	47	39	23	23
ASV_460	100	96	96	93	88	88
ASV_461	100	100	100	100	100	100
ASV_462	100	91	91	91	66	66
ASV_463	100	80	78	78	30	30
ASV_464	100	97	97	97	93	93
ASV_465	100	98	98	98	97	97
ASV_466	100	93	93	93	87	87
ASV_467	100	84	84	82	28	28
ASV_468	100	99	99	99	80	80
ASV_469	100	100	100	100	100	100
ASV_470	100	98	98	98	93	93
ASV_471	100	70	19	18	15	15
ASV_472	97	23	23	20	20	13
ASV_473	100	88	88	26	26	23
ASV_474	100	89	89	89	47	47
ASV_475	100	88	41	38	37	37
ASV_476	100	93	93	92	62	62
ASV_477	99	91	87	54	49	42
ASV_478	100	100	100	100	100	100
ASV_479	100	99	99	99	96	96
ASV_480	100	92	92	92	64	64
ASV_481	100	100	100	100	86	86
ASV_482	100	96	95	95	90	90
ASV_483	100	100	100	100	93	93
ASV_484	99	72	65	65	65	64
ASV_485	100	78	77	77	63	63
ASV_486	100	95	95	94	81	81
ASV_487	100	99	95	52	52	52
ASV_488	95	95	95	95	78	78
ASV_489	100	100	100	100	100	100
ASV_490	100	72	72	63	37	37
ASV_491	100	99	80	29	29	29
ASV_492	100	100	100	100	95	95
ASV_493	100	99	98	98	94	94
ASV_494	100	97	70	70	70	69
ASV_495	100	99	99	99	87	87
ASV_496	100	88	88	88	33	33
ASV_497	100	100	100	100	100	100
ASV_498	100	49	49	37	18	18
ASV_499	100	42	42	41	35	35
ASV_500	100	83	79	37	37	29
ASV_501	100	100	100	100	91	91
ASV_502	100	98	81	64	64	64
ASV_503	100	100	96	61	25	25
ASV_504	100	100	100	100	97	97
ASV_505	100	100	100	100	100	100
ASV_506	100	83	83	83	29	29
ASV_507	100	100	100	100	100	100
ASV_508	100	91	91	91	83	83
ASV_509	100	84	84	82	45	45
ASV_510	100	98	98	97	83	83
ASV_511	99	64	42	36	36	36
ASV_512	100	91	91	91	88	88
ASV_513	100	100	91	29	29	29
ASV_514	100	78	78	69	62	62
ASV_515	100	63	62	61	25	25
ASV_516	100	61	61	61	36	36
ASV_517	100	86	86	86	42	42
ASV_518	100	96	96	95	87	87
ASV_519	100	98	98	98	96	96
ASV_520	100	89	88	88	85	85
ASV_521	99	53	53	46	25	25
ASV_522	100	93	93	93	87	87
ASV_523	100	59	58	58	29	29
ASV_524	100	99	99	99	94	94
ASV_525	100	70	70	70	60	60
ASV_526	100	98	98	98	98	98
ASV_527	100	100	100	100	79	79
ASV_528	100	90	86	27	24	11
ASV_529	100	100	100	100	98	98
ASV_530	100	87	87	87	46	46
ASV_531	99	57	44	44	40	11
ASV_532	98	74	74	69	58	58
ASV_533	100	100	100	100	71	71
ASV_534	100	89	89	86	76	76
ASV_535	100	77	76	76	35	35
ASV_536	100	64	64	64	54	54
ASV_537	100	54	43	22	22	22
ASV_538	100	88	87	67	67	67
ASV_539	100	61	61	61	26	26
ASV_540	99	56	54	54	54	38
ASV_541	100	69	69	68	34	34
ASV_542	100	49	48	47	30	30
ASV_543	100	90	84	71	71	71
ASV_544	100	100	100	100	100	100
ASV_545	97	92	18	18	18	18
ASV_546	100	75	44	31	30	30
ASV_547	100	95	29	23	21	21
ASV_548	100	97	97	97	72	72
ASV_549	99	62	62	52	30	30
ASV_550	99	65	64	53	23	23
ASV_551	100	85	85	84	42	42
ASV_552	100	90	90	90	83	83
ASV_553	100	97	97	97	96	96
ASV_554	100	98	97	97	72	72
ASV_555	99	92	92	88	72	72
ASV_556	100	89	87	86	49	49
ASV_557	100	89	45	27	15	14
ASV_558	100	100	100	100	100	100
ASV_559	100	100	89	88	64	51
ASV_560	100	33	24	22	22	20
ASV_561	100	78	78	78	46	46
ASV_562	100	84	43	22	20	20
ASV_563	100	99	99	99	98	93
ASV_564	100	76	75	66	49	28
ASV_565	100	100	100	100	100	100
ASV_566	100	100	100	100	100	100
ASV_567	100	64	64	64	26	26
ASV_568	100	97	97	97	97	97
ASV_569	100	100	100	56	55	55
ASV_570	100	100	100	100	100	100
ASV_571	100	75	75	75	23	23
ASV_572	100	54	54	51	50	50
ASV_573	100	97	67	44	44	44
ASV_574	100	92	91	89	72	56
ASV_575	100	67	67	67	67	67
ASV_576	100	99	97	41	19	19
ASV_577	100	87	86	84	69	69
ASV_578	99	67	48	35	25	19
ASV_579	100	100	100	100	98	98
ASV_580	100	47	46	44	23	23
ASV_581	100	99	99	99	93	93
ASV_582	100	100	100	100	99	99
ASV_583	100	96	96	96	96	96
ASV_584	100	92	86	86	56	55
ASV_585	99	42	41	35	12	12
ASV_586	100	100	100	100	100	100
ASV_587	100	96	96	93	67	67
ASV_588	100	67	65	56	50	40
ASV_589	99	56	47	47	28	6
ASV_590	100	100	100	100	100	100
ASV_591	100	75	56	36	32	32
ASV_592	100	99	99	99	89	89
ASV_593	100	98	98	98	92	92
ASV_594	99	78	49	28	24	24
ASV_595	100	99	99	99	98	98
ASV_596	100	70	70	65	15	15
ASV_597	100	50	49	48	31	31
ASV_598	100	74	70	47	38	30
ASV_599	97	42	8	8	8	8
ASV_600	100	100	100	100	100	100
ASV_601	100	100	100	95	95	95
ASV_602	100	78	69	53	45	32
ASV_603	100	94	76	58	58	58
ASV_604	100	91	77	58	58	58
ASV_605	100	90	69	52	31	29
ASV_606	100	87	83	83	44	44
ASV_607	100	92	75	23	22	22
ASV_608	91	61	56	56	40	35
ASV_609	100	90	89	85	67	67
ASV_610	100	60	50	28	28	28
ASV_611	100	88	88	88	57	57
ASV_612	100	87	55	55	55	55
ASV_613	100	92	92	90	78	78
ASV_614	95	82	31	26	26	26
ASV_615	99	56	52	30	26	26
ASV_616	98	47	39	34	26	26
ASV_617	100	52	52	48	42	42
ASV_618	100	86	84	14	14	13
ASV_619	100	45	44	44	44	44
ASV_620	100	72	31	24	23	17
ASV_621	98	79	51	51	36	36
ASV_622	100	91	91	83	77	77
ASV_623	100	71	53	17	17	17
ASV_624	100	93	85	85	85	85
ASV_625	100	100	100	100	100	100
ASV_626	100	100	100	100	100	100
ASV_627	97	59	54	21	16	16
ASV_628	100	65	65	65	65	65
ASV_629	87	34	14	14	14	14
ASV_630	100	82	82	82	70	70
ASV_631	100	76	53	9	9	7
ASV_632	100	98	98	98	96	96
ASV_633	100	93	93	91	61	61
ASV_634	100	76	75	53	29	29
ASV_635	100	97	97	97	62	62
ASV_636	100	87	68	60	59	59
ASV_637	99	84	63	28	24	21
ASV_638	100	81	58	27	27	26
ASV_639	100	100	100	100	91	91
ASV_640	100	86	75	71	62	60
ASV_641	100	98	98	97	97	96
ASV_642	100	92	62	62	62	62
ASV_643	93	40	40	40	40	40
ASV_644	99	45	24	24	17	10
ASV_645	100	97	97	97	89	89
ASV_646	100	65	64	64	60	60
ASV_647	96	86	66	23	18	18
ASV_648	100	100	100	100	100	100
ASV_649	100	59	59	58	34	34
ASV_650	100	99	99	99	99	99
ASV_651	100	97	97	97	94	94
ASV_652	100	99	99	99	91	91
ASV_653	100	80	7	7	7	7
ASV_654	100	100	100	100	100	100
ASV_655	100	97	97	97	92	92
ASV_656	100	74	74	74	51	51
ASV_657	100	98	98	98	45	45
ASV_658	100	85	77	77	74	66
ASV_659	98	21	12	12	12	12
ASV_660	99	49	40	38	27	27
ASV_661	100	95	95	95	90	90
ASV_662	100	69	65	43	43	43
ASV_663	100	97	88	88	88	88
ASV_664	100	100	100	100	100	100
ASV_665	100	61	16	16	16	16
ASV_666	100	82	82	81	56	56
ASV_667	99	94	87	72	64	49
ASV_668	100	99	99	99	99	99
ASV_669	100	82	82	82	62	62
ASV_670	99	66	62	62	47	47
ASV_671	97	89	89	89	84	84
ASV_672	100	64	63	63	50	50
ASV_673	100	79	79	79	74	74
ASV_674	99	97	97	97	75	75
ASV_675	100	96	59	59	59	59
ASV_676	77	74	74	74	74	74
ASV_677	100	100	100	100	100	59
ASV_678	89	28	28	10	10	10
ASV_679	100	100	97	97	97	97
ASV_680	100	100	99	97	93	93
ASV_681	100	100	100	100	100	100
ASV_682	92	38	16	16	14	11
ASV_683	100	99	59	22	21	21
ASV_684	100	83	83	83	65	65
ASV_685	96	91	67	18	18	18
ASV_686	100	98	98	98	90	90
ASV_687	100	100	100	100	100	100
ASV_688	100	80	77	77	43	43
ASV_689	100	98	98	98	92	92
ASV_690	99	79	79	79	43	35
ASV_691	100	97	97	96	84	84
ASV_692	100	83	54	35	19	18
ASV_693	99	92	92	92	86	86
ASV_694	100	100	100	100	100	100
ASV_695	100	97	97	97	47	47
ASV_696	98	53	48	34	27	10
ASV_697	100	81	37	30	24	24
ASV_698	98	33	31	30	30	30
ASV_699	100	73	72	70	65	65
ASV_700	100	100	100	100	99	43
ASV_701	99	83	81	81	81	65
ASV_702	100	71	55	50	50	50
ASV_703	100	100	100	100	79	79
ASV_704	100	36	34	30	15	15
ASV_705	100	67	67	62	45	45
ASV_706	100	95	63	14	14	14
ASV_707	100	97	97	97	97	97
ASV_708	99	44	43	43	24	24
ASV_709	100	92	92	92	84	84
ASV_710	100	99	99	99	97	97
ASV_711	100	91	90	90	86	86
ASV_712	100	93	93	93	86	86
ASV_713	100	98	98	98	95	95
ASV_714	100	80	64	43	43	43
ASV_715	100	96	94	84	47	25
ASV_716	100	85	66	66	50	50
ASV_717	100	17	15	12	6	6
ASV_718	100	100	100	100	100	100
ASV_719	98	79	79	79	79	79
ASV_720	100	100	100	100	100	100
ASV_721	100	89	89	89	89	89
ASV_722	100	92	85	85	80	35
ASV_723	100	100	100	100	100	100
ASV_724	100	100	100	100	100	100
ASV_725	99	34	30	24	16	16
ASV_726	100	76	67	55	48	40
ASV_727	100	100	100	100	100	100
ASV_728	100	93	93	93	52	52
ASV_729	100	40	40	11	11	11
ASV_730	100	94	94	94	92	92
ASV_731	100	89	69	34	17	17
ASV_732	100	88	88	88	29	29
ASV_733	100	68	49	23	22	22
ASV_734	100	62	61	24	8	4
ASV_735	100	34	34	34	24	24
ASV_736	100	94	94	94	62	62
ASV_737	99	76	60	60	43	43
ASV_738	100	100	100	100	100	100
ASV_739	100	93	91	91	85	85
ASV_740	100	99	99	98	81	81
ASV_741	100	90	73	61	50	30
ASV_742	100	53	51	51	33	33
ASV_743	99	35	32	32	32	32
ASV_744	100	62	43	24	24	24
ASV_745	100	98	98	96	55	55
ASV_746	100	78	78	77	65	65
ASV_747	100	67	66	65	32	32
ASV_748	100	85	85	85	69	69
ASV_749	100	73	14	9	7	5
ASV_750	100	57	57	57	50	50
ASV_751	100	59	58	58	39	39
ASV_752	100	54	54	49	33	33
ASV_753	100	94	71	65	45	7
ASV_754	100	95	93	91	79	79
ASV_755	100	100	100	100	100	100
ASV_756	100	100	100	84	56	56
ASV_757	99	75	34	34	27	12
ASV_758	100	99	98	65	65	65
ASV_759	100	100	100	100	100	100
ASV_760	99	91	77	77	77	77
ASV_761	100	75	65	64	50	45
ASV_762	100	98	95	80	50	50
ASV_763	100	100	98	39	31	31
ASV_764	100	99	99	99	98	98
ASV_765	100	100	100	100	100	100
ASV_766	100	92	76	35	35	35
ASV_767	100	67	22	22	22	22
ASV_768	99	88	67	17	16	16
ASV_769	100	94	94	92	41	41
ASV_770	100	98	98	98	81	81
ASV_772	100	79	46	34	23	23
ASV_773	100	89	89	89	26	26
ASV_774	98	81	45	9	9	9
ASV_775	100	92	92	92	36	36
ASV_776	100	98	98	98	96	96
ASV_777	100	66	66	66	35	35
ASV_778	100	40	40	38	31	31
ASV_779	100	65	65	64	46	46
ASV_780	100	85	64	19	11	7
ASV_781	100	96	89	89	51	49
ASV_782	100	100	100	100	100	100
ASV_783	99	94	84	84	39	25
ASV_784	100	62	62	62	62	62
ASV_785	100	100	100	100	100	100
ASV_786	99	37	33	29	12	12
ASV_787	100	93	87	87	84	75
ASV_788	100	38	37	36	36	36
ASV_789	99	84	44	40	40	40
ASV_790	100	100	95	26	26	26
ASV_791	96	46	46	36	24	24
ASV_792	100	98	98	75	75	75
ASV_793	100	96	91	91	91	91
ASV_794	100	100	100	100	100	100
ASV_795	100	81	39	33	33	33
ASV_796	100	94	49	49	37	37
ASV_797	100	100	100	100	100	100
ASV_798	100	100	100	100	100	100
ASV_799	100	100	100	90	83	83
ASV_800	100	100	100	100	99	99
ASV_801	99	94	94	92	63	63
ASV_802	100	97	97	97	96	96
ASV_803	100	92	90	84	47	47
ASV_804	99	60	52	23	22	19
ASV_805	100	88	88	87	28	28
ASV_806	100	82	16	14	14	12
ASV_807	100	66	64	39	39	39
ASV_808	100	83	45	13	11	11
ASV_809	86	69	65	65	43	32
ASV_810	100	98	88	52	51	47
ASV_811	100	44	44	44	39	39
ASV_812	100	91	91	91	30	30
ASV_813	100	100	100	100	100	100
ASV_814	100	82	77	68	68	68
ASV_815	100	86	86	81	70	70
ASV_816	100	60	60	60	53	53
ASV_817	100	100	100	100	100	66
ASV_818	100	52	52	52	51	51
ASV_819	100	28	28	27	16	16
ASV_820	100	43	43	43	33	33
ASV_821	100	80	79	77	62	62
ASV_822	100	26	25	25	16	16
ASV_823	100	70	69	68	53	53
ASV_824	100	94	68	66	32	13
ASV_825	100	100	100	100	100	100
ASV_826	99	57	55	11	11	11
ASV_827	100	90	65	43	27	26
ASV_828	98	55	54	52	39	39
ASV_829	100	63	59	26	25	25
ASV_830	78	57	36	28	28	28
ASV_831	100	94	94	94	69	69
ASV_832	100	73	73	73	51	51
ASV_833	100	83	83	81	62	62
ASV_834	100	91	90	90	71	71
ASV_835	100	100	98	56	56	56
ASV_836	100	96	96	96	90	90
ASV_837	100	95	95	95	81	81
ASV_838	100	100	96	25	25	25
ASV_839	100	49	48	45	25	25
ASV_840	100	100	100	100	100	100
ASV_841	100	100	100	100	100	100
ASV_842	100	97	97	96	84	84
ASV_843	100	96	96	96	60	60
ASV_844	100	73	70	60	20	19
ASV_845	100	100	100	100	81	81
ASV_846	98	26	26	24	24	24
ASV_847	100	93	26	26	26	26
ASV_848	100	90	89	89	87	87
ASV_849	100	100	99	99	98	98
ASV_850	100	92	92	89	85	85
ASV_851	100	99	99	99	98	98
ASV_852	99	74	4	4	4	4
ASV_853	100	96	96	94	76	76
ASV_854	100	99	97	88	88	88
ASV_855	100	89	89	81	58	58
ASV_856	100	100	99	91	91	62
ASV_857	100	80	75	75	61	60
ASV_858	100	72	70	70	70	66
ASV_859	100	100	100	84	84	84
ASV_860	100	97	96	96	95	95
ASV_861	95	23	23	20	15	15
ASV_862	100	99	97	84	84	84
ASV_863	100	77	60	59	47	37
ASV_864	100	71	71	71	70	70
ASV_865	100	100	100	100	100	100
ASV_866	100	84	82	67	60	60
ASV_867	100	97	97	97	96	96
ASV_868	98	48	23	23	21	19
ASV_869	100	100	82	82	56	56
ASV_870	96	58	55	50	41	40
ASV_871	100	100	100	100	100	100
ASV_872	100	99	99	99	99	99
ASV_873	100	78	56	27	26	16
ASV_874	100	81	81	81	68	68
ASV_875	100	99	99	89	74	73
ASV_876	97	79	79	79	73	73
ASV_877	99	95	27	27	27	27
ASV_878	100	99	99	99	94	94
ASV_879	100	44	44	44	43	43
ASV_880	100	67	67	63	54	54
ASV_881	100	68	67	66	42	42
ASV_882	100	85	41	11	11	11
ASV_883	100	62	61	60	53	53
ASV_884	100	86	77	77	38	37
ASV_885	97	87	87	87	72	72
ASV_886	100	75	26	26	26	26
ASV_887	99	37	37	37	24	24
ASV_888	100	83	61	23	10	8
ASV_889	100	44	42	12	9	9
ASV_890	100	91	87	87	71	56
ASV_891	100	68	49	21	21	21
ASV_892	100	62	60	22	21	21
ASV_893	100	82	41	34	21	21
ASV_894	99	58	58	58	46	46
ASV_895	100	59	57	52	33	33
ASV_896	100	87	52	43	24	22
ASV_897	100	45	45	45	37	37
ASV_898	100	90	90	19	13	11
ASV_899	99	82	82	82	57	57
ASV_900	100	59	58	53	43	43
ASV_901	100	93	93	92	70	70
ASV_902	99	37	37	35	29	29
ASV_903	100	35	35	35	30	30
ASV_904	100	46	39	24	23	23
ASV_905	100	92	92	92	77	77
ASV_906	100	80	78	78	73	71
ASV_907	100	90	34	29	27	27
ASV_908	100	94	29	26	26	26
ASV_909	17	16	16	16	13	13
ASV_910	98	65	40	24	24	24
ASV_911	100	49	49	49	33	33
ASV_912	100	100	100	100	100	100
ASV_913	100	85	85	84	71	71
ASV_914	99	70	55	50	26	26
ASV_915	100	91	87	54	44	25
ASV_916	100	100	100	100	100	96
ASV_917	100	100	100	100	100	100
ASV_918	100	80	71	47	46	46
ASV_919	100	77	55	11	10	10
ASV_920	100	95	95	95	53	53
ASV_921	99	92	92	92	28	28
ASV_922	100	96	82	53	53	53
ASV_923	100	99	86	67	67	67
ASV_924	100	100	100	100	100	100
ASV_925	99	65	40	40	29	29
ASV_926	100	85	85	83	77	73
ASV_927	100	75	60	55	41	16
ASV_928	100	100	99	99	97	96
ASV_929	100	99	87	87	85	85
ASV_930	100	17	17	17	17	17
ASV_931	100	99	98	78	78	78
ASV_932	100	39	21	13	13	13
ASV_933	99	38	38	38	38	38
ASV_934	61	59	59	59	34	34
ASV_935	100	100	100	85	80	80
ASV_936	100	57	56	42	19	19
