# Supplementary material for: Nitrogen Fixation Potential in Bathypelagic Sediment of the Ice‐Covered Arctic Ocean Revealed Through Long‐Term Stable Isotope Incubations
Source: Environ Microbiol Rep. 2025 Sep 4;17(5):e70173. doi: 10.1111/1758-2229.70173 (PMC12410090; doi:10.1111/1758-2229.70173)
Supplement: Supplementary file 2 — Data S2: ASV‐related information. (A) Generated nifH amplicon sequence variants (nucleotides), (B) generated nifH amplicon sequence variants (amino acids), (C) taxonomic table, (D) read abundance table, (E) key for sample identifiers. [file EMI4-17-e70173-s002.zip › emi470173-sup-0006-DataS4@Data S2E.xlsx]

## Sheet: Sample ID key
Sample_ID	Matrix	Group	Station	Type
L1	Sediment	Control	26	Tfinal_sed
L6	Sediment	Experimental	26	Tfinal_sed
L7	Sediment	Experimental	26	Tfinal_sed
L8	Sediment	Experimental	26	Tfinal_sed
L9	Sediment	Experimental	26	Tfinal_sed
L10	Sediment	Experimental	26	Tfinal_sed
L11	Sediment	Experimental	26	Tfinal_sed
C26	Sediment	T0	26	T0_sed
C26W	Water	T0	26	T0_H2O
L12	Sediment	Control	38	Tfinal_sed
L15	Sediment	Experimental	38	Tfinal_sed
L16	Sediment	Experimental	38	Tfinal_sed
L17	Sediment	Experimental	38	Tfinal_sed
F38	Sediment + H2O	T0	38	T0_sed
L22	Sediment	Experimental	48	Tfinal_sed
L23	Sediment	Experimental	48	Tfinal_sed
L24	Sediment	Experimental	48	Tfinal_sed
L25	Sediment	Experimental	48	Tfinal_sed
L48	Sediment	T0	48	T0_sed
48W	Water	T0	48	T0_H2O
L30	Sediment	Experimental	50	Tfinal_sed
L31	Sediment	Experimental	50	Tfinal_sed
L32	Sediment	Experimental	50	Tfinal_sed
Q50	Sediment	T0	50	T0_sed
Q50W	Water	T0	50	T0_H2O
L39	Sediment	Experimental	53	Tfinal_sed
L40	Sediment	Experimental	53	Tfinal_sed
L41	Sediment	Experimental	53	Tfinal_sed
L42	Sediment	Experimental	53	Tfinal_sed
L43	Sediment	Experimental	53	Tfinal_sed
H53	Sediment	T0	53	T0_sed
H53W	Water	T0	53	T0_H2O
Neg1			-	Control
Neg2			-	Control
