# Supplementary material for: Nitrogen Fixation Potential in Bathypelagic Sediment of the Ice‐Covered Arctic Ocean Revealed Through Long‐Term Stable Isotope Incubations
Source: Environ Microbiol Rep. 2025 Sep 4;17(5):e70173. doi: 10.1111/1758-2229.70173 (PMC12410090; doi:10.1111/1758-2229.70173)
Supplement: Supplementary file 3 — Data S3: Code. R code used for the data analysis and visualisation. [file EMI4-17-e70173-s001.R]

####### R-script for the analysis and visualisation of data to the paper "Nitrogen fixation potential in bathypelagic sediment of the ice-covered Arctic Ocean revealed through long-term stable isotope incubations"
#von Friesen et al

library(phyloseq)
library(ggplot2)
library(readxl)
library(tibble)
library(dplyr)
library(vegan)
library(microbiome)
library(tidyverse)
library(decontam)
library(microViz)
library(ggOceanMaps)
library(rgdal)
library(ggrepel)
library(corrplot)
theme_set(theme_bw())

#Create phyloseq object
ASV_mat<- read_excel("ASVs_counts_sedn2fix.xlsx", sheet = "ASVs_counts_sedn2fix") 
ASV_mat<- ASV_mat %>% remove_rownames %>% column_to_rownames(var="ASV")

tax_mat<- read_excel("Tax_tab_sedn2fix_dada2.xlsx", sheet = "Tax_tab_sedn2fix_dada2")
tax_mat<- tax_mat %>% remove_rownames %>% column_to_rownames(var="ASV")

env_mat <- read_excel("Ancillary_data_sedn2fix.xlsx", sheet = "Sheet1")
env_mat<- env_mat %>% remove_rownames %>% column_to_rownames(var="Sample_ID")

asv_mat <- as.matrix(ASV_mat)
tax_mat <- as.matrix(tax_mat)

ASV = otu_table(asv_mat, taxa_are_rows = TRUE)
TAX = tax_table(tax_mat)
samples = sample_data(env_mat)

PS <- phyloseq(ASV, TAX, samples)

#Decontamination
df <- as.data.frame(sample_data(PS))
df$LibrarySize <- sample_sums(PS)
df <- df[order(df$LibrarySize),]
df$Index <- seq(nrow(df))
ggplot(data=df, aes(x=Index, y=LibrarySize, color=Type)) + geom_point()
sample_data(PS)$is.neg <- sample_data(PS)$Type == "Control"
contamdf.prev <- isContaminant(PS, method="prevalence", neg="is.neg")
table(contamdf.prev$contaminant) #generates 1 contaminant
head(which(contamdf.prev$contaminant)) #ASV51
PS.pa<- transform_sample_counts(PS, function(abund) 1*(abund>0))
PS.pa.neg <- prune_samples(sample_data(PS.pa)$Type == "Control", PS.pa)
PS.pa.pos <- prune_samples(sample_data(PS.pa)$Type != "Control", PS.pa)
df.pa <- data.frame(pa.pos=taxa_sums(PS.pa.pos), pa.neg=taxa_sums(PS.pa.neg),
                    contaminant=contamdf.prev$contaminant)
ggplot(data=df.pa, aes(x=pa.neg, y=pa.pos, color=contaminant)) + geom_point() +
  xlab("Prevalence (Negative Controls)") + ylab("Prevalence (True Samples)")

#removing contaminant
badTaxa = c("ASV_51")
allTaxa = taxa_names(PS)
allTaxa <- allTaxa[!(allTaxa %in% badTaxa)]
PS.dc = prune_taxa(allTaxa, PS)
PS.dc
sample_sums(PS.dc)
PS.dc_ra <- transform_sample_counts(PS.dc, function(ASV) ASV/sum(ASV))
plot_bar(PS.dc_ra, fill="Class", title="All samples after decontam")+ facet_wrap(~Type, scales="free_x")
head(tax_table(PS.dc))

negatives <- subset_samples(PS,  Station=="-")
saveRDS(negatives, file="negatives")
PS_clean <- subset_samples(PS,  Station!="-")
saveRDS(PS_clean, file="Phyloseq_samples_decontaminated_without_neg_controls")

#Rarefaction curves, low read removal and singleton removal
PS_clean <- readRDS(file="Phyloseq_samples_decontaminated_without_neg_controls")
sample_sums(PS_clean)
taxa_are_rows(PS_clean)
mat <- t(otu_table(PS_clean))
class(mat)<-"matrix"
class(mat)
mat <- as(t(otu_table(PS_clean)), "matrix")
class(mat)
rarecurve(mat, step=50, cex=0.5) 

PS_1 <- prune_taxa(taxa_sums(PS_clean) > 1, PS_clean)
PS_1 #9 singletons are removed
saveRDS(PS_1, file="Phyloseq_removed_lowreads_and_singletons")

#Data import and color settings
TR <- readRDS("Phyloseq_removed_lowreads_and_singletons")
TR_ra  <- microbiome::transform(TR, "compositional")
TR_clr <- microbiome::transform(TR, "clr")

palette1 <- c("#A1527F", "#009E73", "#56B4E9", "#C17754", "#8B8B8B", "#6D9F06", "#EFB6D6", "#A3E4D7", "#E7F4FF", "#FFD5AF", "#098BD9", "#F5F5F5F5") #for barlpts 
palette2 <- c("#A1527F", "#48C9B0", "#7DCCFF","#B7B7B7") #for clusters and ordinations 
palette3 <- c("#DDFFA0", "#97CE2F", "#4E7705", "#A3E4D7", "#43BA8F", "#148F77", "#E7F4FF", "#7DCCFF", "#098BD9", "#F5F5F5", "#B7B7B7", "#616161", "#EFB6D6", "#CC79A7", "#7D3560", "#FFD5AF", "#F09163", "#9D654C", "#F5F5F5", "#B7B7B7", "#616161") 
paletteX <- c("#DADAEB", "#9E9AC8", "#6A51A3", "#FEEDA0", "#FDAE6B", "#FF7F00", "#D8C7BE", "#B78560", "#7D3200", "#EFF3FF", "#9ECAE1", "#4292C6", "#C7E9C0", "#74C476", "#238B45", "#D9D9D9", "#969696", "#525252", "#CC79A7") #for 16S barplots
palette4 <- c("#771155", "#AA4488", "#EA6CC0", "#CC99BB", "#114477", "#4477AA","#1E78D2", "#77AADD", "#117777", "#44AAAA", "#3FE4E4", "#77CCCC", "#117744","#44AA77", "#1ED278", "#88CCAA", "#771122", "#AA4455", "#D21E2C","#DD7788","#777711", "#AAAA44", "#D2D21E", "#DDDD77","#774411", "#AA7744", "#D2781E", "#DDAA77","#FEEDA0", "#FDAE6B","#CC79A7", "#EFB6D6","#48C9B0" )
palette5 <- c("#771155","#AA4488", "#CC99BB", "#114477", "#4477AA", "#77AADD", "#117777", "#44AAAA", "#77CCCC", "#117744", "#44AA77", "#88CCAA", "#777711", "#AAAA44", "#DDDD77", "#774411", "#AA7744", "#DDAA77", "#771122", "#AA4455", "#DD7788")
paletteMIZ <- c("#7D3560", "#CC79A7", "#EFB6D6")
paletteCAO <- c("#BCE1FF", "#098BD9")
paletteall <- c("#BCE1FF", "#098BD9", "#7D3560", "#CC79A7", "#EFB6D6","#48C9B0" )

#Splitting dataset
sed_fin <- subset_samples(TR, Type=="Tfinal_sed")
sed_fin_ra  <- microbiome::transform(sed_fin, "compositional")
sed_fin_clr <- microbiome::transform(sed_fin, "clr")

T0_sed <- subset_samples(TR, Type=="T0_sed")
T0_wat <- subset_samples(TR, Type=="T0_H2O")
all_sed <- subset_samples(TR, Type!="T0_H2O")
all_sed_ra  <- microbiome::transform(all_sed, "compositional")

#top20
top20 <- names(sort(taxa_sums(TR), decreasing=TRUE))[1:20]
top20 <- prune_taxa(top20, TR)
sum(sample_sums(top20))/sum(sample_sums(TR)) 

#Figure 1A
coordinates_DCM <- read_excel("coordinates_DCM.xlsx", sheet="SedimentSAS")
basemap(78, bathymetry=T,land.col = "wheat2", 
        grid.size = 0.3, grid.col="grey") + 
  ggspatial::annotation_scale(location="br", style="ticks") +
  geom_point(data = transform_coord(coordinates_DCM), aes(x = Lon, y = Lat), fill=coordinates_DCM$Col, colour="black", shape=coordinates_DCM$Shape, size=5, alpha=1, stroke=coordinates_DCM$Stroke) +
  labs(y=NULL, x=NULL)+
  theme(panel.ontop=F)

#Figure 1B
Env <- read_excel("Ancillary_data_sedn2fix.xlsx", sheet = "Station_data")
Env <- Env %>% remove_rownames %>% column_to_rownames(var="Station_name")
view(Env)
ENV.PCA <- prcomp(Env[4:18], scale=TRUE) 
library(ggfortify)
autoplot(ENV.PCA, 
         data=Env, colour="Region",shape="Station",
         size=5, alpha=0.8, loadings=T, loadings.colour="gray31",
         loadings.label=T, 
         loadings.label.size=3, 
         loadings.label.colour="gray31",
         #loadings.label.hjust=0.8,
         #loadings.label.vjust=-0.5,
         label=F,
         label.size=3,
         label.colour="Black"
)+
  xlim(-0.7, 0.8)+
  ylim(-0.7, 0.7)+
  scale_fill_manual(values= palette2)+
  scale_color_manual(values= palette2)+
  theme(
    panel.grid.major = element_blank(), #remove major gridlines
    panel.grid.minor = element_blank(), #remove minor gridlines
    axis.text.x = element_text(colour="gray31", size=12),
    axis.text.y=element_text(size=12, colour="gray31"),
    #text=element_text(size=24, colour="black"),
    #panel.spacing=unit(1.5,"lines")
  )

#Figure 2: plotted in excel, statistics:
Env = subset(Env, select = -c(Region, Bottom_depth, Station) )
Env[,c(1:15)] <- c(scale(Env[,c(1:15)])) #z-scale the env variables 
Env_cor <- cor(Env, method="spearman", use="pairwise.complete.obs")
corrplot(Env_cor, type="upper", col = COL2('BrBG'), tl.col="black")

#to get table of p-values from cor-test
cor.mtest <- function(Env, ...) {
  mat <- as.matrix(Env)
  n <- ncol(mat)
  p.mat<- matrix(NA, n, n)
  diag(p.mat) <- 0
  for (i in 1:(n - 1)) {
    for (j in (i + 1):n) {
      tmp <- cor.test(mat[, i], mat[, j], ..., method="spearman")
      p.mat[i, j] <- p.mat[j, i] <- tmp$p.value
    }
  }
  colnames(p.mat) <- rownames(p.mat) <- colnames(mat)
  p.mat
}
p.mat <- cor.mtest(Env)
view(p.mat)

N_fix <- cor.test(Env$N2_fixation_avg, Env$Bacteria,  method = "spearman")
N_fix


#Figure 3
sample_data(all_sed_ra)$X_axis_fig3 = factor(sample_data(all_sed_ra)$X_axis_fig3, levels = c("T0", "1", "2", "3", "4", "5", "6", "Control"))
plot_bar(all_sed_ra, fill="Class", x="X_axis_fig3") + 
  geom_bar(aes(color=Class, fill=Class), stat="identity", position="stack")+
  facet_wrap(~Station, scales="free_x", dir="h", ncol=1)+
  scale_fill_manual(values= palette5)+
  scale_color_manual(values= palette5) +
  labs(y="Relative abundance", x=NULL)+
  theme(
    panel.grid.major = element_blank(), #remove major gridlines
    panel.grid.minor = element_blank(), #remove minor gridlines
    axis.text.x=element_text(angle=0, hjust=0.5)
  )

#Figure S1: produced in biorender

#Figure S2
all_T0 <- subset_samples(TR, Group=="T0")
all_T0 <- subset_samples(all_T0, Station!="38") #deleting sample 38 as there was no water sample taken here
all_T0_ra <- microbiome::transform(all_T0, "compositional")
plot_bar(all_T0_ra, fill="Class", x="Type") + 
  geom_bar(aes(color=Class, fill=Class), stat="identity", position="stack")+
  facet_wrap(~Station, scales="free_x", ncol=1)+
  scale_fill_manual(values= palette5)+
  scale_color_manual(values= palette5) +
  labs(y="Relative abundance", x=NULL)+
  theme(
    panel.grid.major = element_blank(), #remove major gridlines
    panel.grid.minor = element_blank(), #remove minor gridlines
    axis.text.x = element_text(angle=0, hjust=0.5)
  )

#test difference between sediment (T0) and water (T0) statistically
all_T0_clr <- microbiome::transform(all_T0, "clr")
clr_dist_matrix <- phyloseq::distance(all_T0_clr, method = "euclidean")
ado<-vegan::adonis2(clr_dist_matrix ~ phyloseq::sample_data(all_T0_clr)$Type)
ado 
disp<-vegan::betadisper(clr_dist_matrix, phyloseq::sample_data(all_T0_clr)$Type)
disp 
plot(disp, main = "Ordination Centroids and Dispersion Labeled: Aitchison Distance", sub = "")
boxplot(disp, main = "", xlab = "")
permutest(disp) 

#Figure S3
ibd <- tax_fix(sed_fin)
ibd <- phyloseq_validate(ibd, remove_undetected = TRUE)
ibd %>%
  tax_transform("clr", rank = "Order") %>% 
  # when no distance matrix or constraints are supplied, PCA is the default/auto ordination method
  ord_calc(constraints = c("NitrogenFixation"), method="RDA") %>%  
  ord_plot(color = "Region", shape = "Station", size = 4, plot_taxa = 1:12 ,
           auto_caption=NA,
           #tax_vec_length = 4, # this value is a scalar multiplier for the biplot score vectors
           #tax_lab_length = 2, # this multiplier moves the labels, independently of the arrowheads
           tax_lab_style = tax_lab_style(size = 3, alpha = 0.4), # create a list of options to tweak the taxa labels' default style
           constraint_vec_length = 2, # this adjusts the length of the constraint arrows, and the labels track these lengths by default
           constraint_vec_style = vec_constraint(1.5, alpha = 0.8), # this styles the constraint arrows
           constraint_lab_style = constraint_lab_style(size = 3))+ # this styles the constraint labels) +
  scale_colour_manual(values=palette2) +
  theme(
    panel.grid.major = element_blank(), #remove major gridlines
    panel.grid.minor = element_blank(), #remove minor gridlines
    axis.text.x = element_text(colour="black", size=12),
    axis.text.y=element_text(colour="black", size=12),
    text=element_text(size=12, colour="black")
  )
